# Supplementary material for: High-resolution mapping of the neutralizing and binding specificities of polyclonal sera post-HIV Env trimer vaccination
Source: eLife. 2021 Jan 13;10:e64281. doi: 10.7554/eLife.64281 (PMC7864656; doi:10.7554/eLife.64281)
Supplement: Figure 2—source data 1. [file elife-64281-fig2-data1.zip]

Archive with 38 entries (37 files):
- median-2124-Wk0_diffsel.pdf
- median-5724-Wk0_diffsel.pdf
- summary_2124-Wk22-medianmutdiffsel.csv
- summary_5724-Wk0-medianmutdiffsel.csv
- summary_2423-Wk18-mediansitediffsel.csv
- summary_2425-Wk0-medianmutdiffsel.csv
- median-2425-Wk18_diffsel.pdf
- __MACOSX/
- __MACOSX/._median-2425-Wk18_diffsel.pdf
- summary_5724-Wk0-mediansitediffsel.csv
- summary_5727-Wk0-medianmutdiffsel.csv
- median-2423-Wk18_diffsel.pdf
- summary_2124-Wk0-medianmutdiffsel.csv
- summary_5724-Wk26-medianmutdiffsel.csv
- summary_2214-Wk43-medianmutdiffsel.csv
- summary_2214-Wk43-mediansitediffsel.csv
- summary_5727-Wk0-mediansitediffsel.csv
- summary_2124-Wk22-mediansitediffsel.csv
- median-2423-Wk0_diffsel.pdf
- median-2124-Wk22_diffsel.pdf
- summary_2423-Wk18-medianmutdiffsel.csv
- summary_2423-Wk0-mediansitediffsel.csv
- median-2214-Wk0_diffsel.pdf
- summary_5724-Wk26-mediansitediffsel.csv
- median-5727-Wk26_diffsel.pdf
- summary_2214-Wk0-medianmutdiffsel.csv
- summary_2423-Wk0-medianmutdiffsel.csv
- median-5724-Wk26_diffsel.pdf
- summary_2425-Wk18-mediansitediffsel.csv
- summary_2124-Wk0-mediansitediffsel.csv
- summary_2214-Wk0-mediansitediffsel.csv
- summary_2425-Wk18-medianmutdiffsel.csv
- median-2425-Wk0_diffsel.pdf
- summary_5727-Wk26-medianmutdiffsel.csv
- median-5727-Wk0_diffsel.pdf
- summary_2425-Wk0-mediansitediffsel.csv
- summary_5727-Wk26-mediansitediffsel.csv
- median-2214-Wk43_diffsel.pdf
