# Supplementary material for: High-resolution mapping of the neutralizing and binding specificities of polyclonal sera post-HIV Env trimer vaccination
Source: eLife. 2021 Jan 13;10:e64281. doi: 10.7554/eLife.64281 (PMC7864656; doi:10.7554/eLife.64281)
Supplement: Figure 2—source data 1. [file elife-64281-fig2-data1.zip › summary_2124-Wk22-medianmutdiffsel.csv]

site	wildtype	mutation	mutdiffsel
464	T	K	1.8770899901791185
356	N	K	1.8497718512982944
358	I	T	1.7285211543692454
464	T	H	1.6980587591691445
464	T	Y	1.6966395933909382
91	E	D	1.6810077674501522
460	S	R	1.676285163109693
90	T	R	1.6409349558880106
84	I	A	1.6314229770243285
206	P	Q	1.542881603422774
464	T	F	1.512307820944624
354	G	T	1.5079040560876378
464	T	I	1.50184933696145
358	I	H	1.4926064748167742
347	K	H	1.4752652090603613
464	T	A	1.44261577869324
629	L	P	1.4405901187626444
351	K	E	1.4400152080454502
630	Q	K	1.4290881888437557
168	K	E	1.40987290681656
244	T	R	1.3964044940528584
629	L	S	1.3953265109867532
85	H	V	1.3790038325295777
363	N	H	1.3633796361586896
358	I	D	1.315728712732695
166	R	Y	1.3013501548415385
464	T	V	1.285099258802591
616	N	A	1.2783426820300885
411	N	P	1.2763149614158733
85	H	K	1.259878529366688
229	K	E	1.2583697700523566
124	P	L	1.2538900733348366
230	D	N	1.2514095259160256
463	S	N	1.2203748364045677
346	V	F	1.2178386848874367
609	P	S	1.212019364373446
374	H	N	1.2024728001278342
462	N	G	1.1962883440797698
269	E	T	1.1951054352155968
691	G	V	1.1908924952153526
350	R	W	1.17885725865333
356	N	H	1.1727594438680082
471	G	I	1.1572444902352066
297	T	N	1.1567383047922288
297	T	A	1.1436941645455987
347	K	G	1.13315124806736
495	G	L	1.1268552750165115
85	H	L	1.1262147862426526
92	E	S	1.1185544453122402
114	Q	S	1.1144391950304169
347	K	E	1.114315471751822
356	N	P	1.107009086703079
500	R	L	1.0974598488085234
85	H	T	1.0972714115449638
464	T	L	1.0972703216657802
465	T	Y	1.0825632114761246
223	F	A	1.0779265105059106
220	P	A	1.0770836748309558
354	G	I	1.0735821971078645
335	K	L	1.0684268074993448
358	I	S	1.0639476233183416
491	I	Y	1.0616753162396593
114	Q	L	1.0614315079698404
240	P	I	1.0525460268971338
360	R	T	1.0522041056103049
464	T	Q	1.0419393634248422
156	N	S	1.0416606112903262
439	I	M	1.0357920822605742
358	I	K	1.0328139150999909
88	N	L	1.0327884712903528
629	L	T	1.0190961128281055
624	D	L	1.0177668500727994
85	H	S	1.015587748653815
630	Q	L	1.0147168591004538
204	A	Q	1.0139795125487878
121	K	T	1.0076288502197286
86	L	V	1.0047822613528905
111	L	F	0.9996444747238968
350	R	A	0.9935976713718244
462	N	P	0.9909795739001642
329	A	L	0.9857346868169088
528	S	T	0.9848740963931728
636	S	C	0.9836684280018388
358	I	R	0.9829300570151028
350	R	V	0.9819131841562696
223	F	M	0.9791762402116744
336	A	S	0.975918084930062
127	V	G	0.9694197002672149
152	G	V	0.9661756784095886
153	E	K	0.9621775408133951
405	S	I	0.961548206442894
46	K	N	0.960121325249058
463	S	C	0.9547458304256504
200	A	T	0.9427641584287391
464	T	E	0.9390668586729396
184g	R	N	0.9373780154911242
465	T	L	0.9369382321905646
369	L	S	0.9291281873974406
616	N	C	0.9266127637815096
463	S	D	0.92444019047447
699	F	Q	0.924324967399116
110	S	G	0.9237981473474792
627	T	S	0.923549021028774
227	K	H	0.9169127867043776
629	L	C	0.9115045391791928
389	G	C	0.911192868429478
460	S	N	0.9101890436533124
356	N	S	0.904837733520711
604	C	R	0.9028282018017768
234	N	I	0.9009485987571744
354	G	E	0.9000218467684189
224	A	M	0.8983086540551193
182	V	L	0.8969725143298015
243	S	W	0.8968534961140966
334	S	A	0.8913527164593679
155	K	Q	0.8863396683960997
464	T	R	0.8859236904711572
114	Q	D	0.8853176481733092
641	I	N	0.8815748138909254
166	R	K	0.8791542837846006
437	P	N	0.878684186556547
126	C	R	0.8731938880766963
106	T	L	0.8721200865118761
465	T	K	0.8690948037226646
629	L	H	0.8687959084255781
466	E	Q	0.8655688511653601
116	L	P	0.8643687890398695
395	W	V	0.8620134204141021
630	Q	T	0.8596787275485789
463	S	P	0.8567570888250046
231	K	E	0.8551519711718231
88	N	K	0.8510285303705256
544	L	I	0.8508891049634333
463	S	H	0.8491158737066694
460	S	P	0.8488122495203474
193	L	V	0.8482309467178919
92	E	P	0.8481411136823291
241	S	I	0.8475832905949835
674	D	Q	0.8475145328750551
461	T	P	0.8449813918075268
524	G	Q	0.8448863991153841
693	I	L	0.8428946296922565
354	G	W	0.8424996303102912
230	D	L	0.8390139230057003
261	L	I	0.8339095364603769
103	Q	H	0.8321940651381863
256	S	V	0.8304816642381092
397	S	I	0.8301714964916225
460	S	T	0.8271027062588683
44	V	I	0.8266045945618337
85	H	R	0.8254757815705558
348	Q	E	0.8240520405585595
99	N	A	0.8228327479513882
518	V	I	0.8225864121192439
227	K	V	0.8193866949677365
224	A	S	0.8162674479911267
464	T	M	0.8127642377428879
229	K	M	0.8093365817109728
657	E	F	0.8091328707627536
184e	G	R	0.7989073044314728
569	T	A	0.7971600726676206
346	V	S	0.7948876800874698
622	I	M	0.7939816769612671
478	N	Y	0.7939612295843415
600	G	S	0.7909816898065909
352	H	F	0.7904053435447485
173	Y	H	0.7901129716506029
335	K	G	0.7882996855474922
403	Q	C	0.7845062882252531
90	T	H	0.7837726195599466
657	E	M	0.781152621303357
385	C	F	0.7809944985286467
86	L	T	0.7798074869140326
646	L	F	0.7747760245548141
184f	N	G	0.7734840981054798
648	E	A	0.7727332107806146
94	N	Y	0.772003306080896
350	R	N	0.7719710004084113
133	N	H	0.7709741686677927
187	S	I	0.7690589400905695
136	N	E	0.7671176238437318
184c	N	K	0.7669592372166609
647	E	K	0.7661179734634481
268	E	L	0.7592614326955183
182	V	R	0.7582429013890756
532	A	G	0.7556298010175575
135	T	F	0.7551386418256225
39	Y	I	0.7546492257760843
442	V	L	0.7506670661153747
161	M	C	0.7486979714385393
490	K	N	0.7472105938290023
638	Y	T	0.7470982195433167
354	G	K	0.745388056708771
93	F	Y	0.7446444311314998
171	K	I	0.7408519402061366
229	K	G	0.7394257877652931
356	N	F	0.7391314362935819
609	P	I	0.7379790370947781
404	G	E	0.7351576420970098
434	M	V	0.7328550577887625
433	A	V	0.7318184582977798
267	E	H	0.7313351748246582
229	K	S	0.7306115087594521
356	N	Y	0.7260688936200109
355	N	V	0.7223371188471506
360	R	H	0.7211951545458082
387	T	I	0.720541955264795
360	R	A	0.7191277797400105
224	A	V	0.7188872096803072
589	D	L	0.7132248796030951
460	S	K	0.7099383624451201
664	D	H	0.7072827270990613
182	V	T	0.7068811063949084
110	S	F	0.7046526634924156
464	T	P	0.7021110574205135
416	L	I	0.6995338925157858
491	I	N	0.6977494048135835
664	D	R	0.6973580428072201
669	L	P	0.6962960579779998
480	R	V	0.6961725104046406
426	M	N	0.6955627909688521
136	N	L	0.6945494369786713
299	P	H	0.6933266662256321
474	D	E	0.6923477628185477
322	D	T	0.6912798835344978
305	K	S	0.6905216124091034
88	N	T	0.6894103993486269
162	T	S	0.6884484076967055
268	E	S	0.6869128207996056
344	K	H	0.6865156200867786
575	Q	K	0.6854874681573409
315	Q	T	0.6854734694322888
409	G	P	0.6838746373360938
626	M	V	0.6835397463253605
389	G	D	0.6817781416766441
223	F	V	0.6806877892538643
464	T	C	0.6800452168558364
664	D	N	0.678939904472994
459	G	R	0.6787815705670723
90	T	E	0.6784698300931054
677	N	C	0.6782347568535205
241	S	D	0.6778367533902238
366	G	R	0.6769835622262665
187	S	G	0.6763107145798211
83	E	T	0.6753442459634308
218	C	R	0.67471284094491
137	N	L	0.6745911137427583
141	D	I	0.6739903992444422
699	F	G	0.6696731953882522
567	K	R	0.6693153748637496
351	K	L	0.6691225876039406
537	L	V	0.668618007047616
103	Q	S	0.6679142240397029
326	I	T	0.6640247471430556
634	E	Q	0.6635855679676586
202	T	I	0.6634470774450105
464	T	G	0.6625720689224087
431	G	H	0.6613618738909981
232	K	L	0.6609586599235504
99	N	P	0.6602947823963411
230	D	V	0.659794969867078
615	S	V	0.6582134712520324
206	P	Y	0.6577883744058783
160	N	F	0.6577565155765565
116	L	I	0.657374013954366
499	T	S	0.6573264595034639
402	V	E	0.6572719283096431
125	L	I	0.6572318700292601
90	T	L	0.6564584228800765
97	K	H	0.6548576476083716
32	E	G	0.6530773971718989
413	S	K	0.6524612679909337
82	Q	D	0.6506202446980569
399	T	S	0.6499812907139091
226	L	I	0.6493482532726502
356	N	R	0.6431776972321075
634	E	Y	0.6427417128545472
402	V	R	0.6426210376487138
630	Q	R	0.6425051460172722
506	V	A	0.6368018831616964
413	S	G	0.6367196480506158
624	D	C	0.6356866451909085
85	H	P	0.6336100908411968
243	S	R	0.6332565722394681
380	G	N	0.6315088244146674
629	L	G	0.6310867338469761
354	G	L	0.6301319792684535
328	Q	R	0.6295448155503323
629	L	R	0.6292888425073068
571	W	R	0.6292194236833681
240	P	L	0.6243959380877349
51	T	N	0.6214591879317188
90	T	Q	0.6201355235717136
379	G	Q	0.6195776074825874
201	I	S	0.6191330285638981
455	T	S	0.6186248928677854
232	K	S	0.6185355426991457
197	N	E	0.6146541990613852
465	T	N	0.6145134078288582
465	T	H	0.612881468870776
88	N	H	0.6124444349603321
138	I	V	0.6120770322621163
84	I	S	0.6113950022489161
702	L	Q	0.6109109450978292
512	A	V	0.6103705108982742
50	T	N	0.6100166073704353
287	Q	K	0.6088555264996589
466	E	K	0.6088135570797635
442	V	T	0.6082710129172779
591	Q	H	0.6081659534066581
102	E	P	0.6078489524752355
88	N	Q	0.6072162135016279
595	I	V	0.6072063021146854
120	V	I	0.6069236189304594
659	D	N	0.6069223193952918
500	R	H	0.6064737835257381
244	T	N	0.6062662272707924
251	I	L	0.6060933252749866
306	S	L	0.606043824010314
139	T	A	0.6056908867703803
234	N	T	0.60533684120284
621	E	G	0.6039052764834484
118	P	R	0.6037013951179615
139	T	V	0.6025701862119133
170	Q	L	0.6025100313831757
625	N	G	0.5991127950076782
347	K	N	0.5986363691539114
184b	E	Q	0.5979036524173668
184b	E	T	0.596995988238318
91	E	A	0.5936004222020644
661	L	I	0.5932123402661933
198	T	A	0.5930106982288628
276	N	K	0.5927096053074263
140	D	N	0.5902025406368228
95	M	T	0.5895589885769299
618	N	G	0.589453465616651
231	K	R	0.5859059313615957
85	H	Q	0.5857971805801468
467	T	L	0.5855396513276021
589	D	V	0.581624205603098
526	A	T	0.5766867991945264
699	F	S	0.5763996761443002
229	K	R	0.5760153951327258
697	I	T	0.5752540153102619
659	D	Q	0.5735341210414129
639	T	L	0.5730600296590193
285	L	M	0.5723532938387148
464	T	S	0.5717867050081628
347	K	M	0.5716553468961935
625	N	A	0.5709082009099513
271	M	V	0.5699519706141896
110	S	N	0.5671642635255849
265	L	Y	0.5671352149236678
438	P	L	0.5663503655217887
350	R	L	0.5648616538964626
173	Y	R	0.5637661233122615
223	F	Y	0.5613590280149643
78	D	E	0.5604500213744452
85	H	Y	0.5603957700940021
359	I	V	0.5601785007609894
647	E	F	0.5598261069549585
84	I	H	0.5582473796716476
413	S	M	0.5576969580776913
38	V	L	0.5574890365766791
339	N	A	0.555319734132868
331	C	S	0.5534257996678333
229	K	I	0.5529956229181857
243	S	D	0.5527198979433585
464	T	D	0.5525655435863023
278	T	F	0.5516201188232647
227	K	N	0.5501041362725015
117	K	N	0.5485119716891156
90	T	A	0.5473800938823183
117	K	T	0.5465177282162723
629	L	K	0.5459196606862048
293	Q	V	0.5456498277351812
266	A	E	0.5448420053912537
267	E	K	0.54433193605821
277	I	F	0.5437637973493533
37	T	S	0.5432289367991425
49	E	C	0.5425329248477728
437	P	S	0.5399618036648035
605	T	N	0.5399185135390747
356	N	L	0.5390182458528028
462	N	A	0.5386338481919238
184e	G	A	0.5358728985976788
215	I	F	0.5352656741870514
526	A	S	0.5352287124681869
655	K	S	0.534975207569081
377	N	T	0.5322809843587044
520	L	P	0.5320841887295262
271	M	T	0.5311925297939223
633	K	R	0.5302355562444265
34	L	G	0.5289026819518821
85	H	F	0.5273671712401069
129	L	P	0.5273210996392328
254	V	E	0.5265087123470904
407	S	D	0.5249768320372097
51	T	A	0.5241926838018176
46	K	A	0.5238507373980528
274	S	G	0.5209283813934475
452	L	P	0.5209273795603644
266	A	N	0.520406688061869
167	D	N	0.5188708534780244
600	G	A	0.5180101814479828
152	G	E	0.5168869356722325
38	V	I	0.5161393704758379
502	K	E	0.5156911378281305
265	L	V	0.5123523209868373
624	D	M	0.5116558571196252
356	N	G	0.5111856123275982
684	I	S	0.5111075255609051
423	I	T	0.5101226810332293
121	K	S	0.509746896693049
312	G	V	0.5090635874648249
619	L	S	0.5089385988277184
153	E	D	0.5083255434700461
108	I	V	0.5080309236626526
201	I	T	0.5078806183742173
611	N	D	0.5069591476672135
616	N	T	0.5065177104514819
48	A	F	0.5056969816280401
360	R	F	0.5044053011602928
465	T	E	0.5034688071183242
382	F	N	0.5022653735350123
399	T	D	0.5002896631073637
446	V	R	0.4998593637279838
443	I	C	0.4993090911943345
354	G	R	0.4967260393714163
463	S	K	0.495970845800353
652	Q	H	0.4957712212257834
153	E	I	0.4949265909915376
137	N	F	0.4945052129953142
161	M	P	0.4942456382253183
203	Q	R	0.493094233252822
624	D	A	0.4917847938129498
184d	Q	P	0.4915999543839968
163	T	R	0.4913025203792922
269	E	N	0.4906015273475037
510	K	N	0.4903244149435987
459	G	D	0.4903047280580017
463	S	I	0.4889197244481429
505	V	M	0.4863757965872871
396	I	W	0.4858857880572597
643	Y	M	0.4857205299216171
360	R	N	0.4855891364500651
543	N	V	0.4855660834492409
336	A	F	0.4855066661385766
334	S	W	0.4854635111609269
315	Q	M	0.4854339321900358
681	Y	N	0.4853770251160238
299	P	K	0.4853703685530144
553	S	H	0.485348156526058
650	Q	S	0.4851831034284486
556	L	V	0.4850108283730915
644	G	H	0.4849564890384769
664	D	E	0.4842733282892587
88	N	S	0.4813502572759628
606	T	N	0.4803446496382247
113	D	N	0.4789203897264858
589	D	C	0.4787504067573872
223	F	L	0.4783537022396887
166	R	S	0.4759489974825602
584	E	G	0.4757288967668807
91	E	T	0.4749766390870817
72	H	Y	0.4737941173335466
600	G	N	0.4732171460757379
33	N	F	0.4726232221402234
87	E	L	0.4725356853557817
90	T	I	0.4721280983124571
528	S	V	0.4719498594671228
434	M	H	0.4716486715398248
178	R	G	0.4712849095045059
435	Y	W	0.4712268870043083
32	E	L	0.4702382476293374
466	E	H	0.469054217778681
224	A	R	0.4686119191616043
466	E	L	0.4661280190533692
171	K	T	0.4660835754379702
667	A	S	0.46291681546808294
65	K	L	0.4625520455611426
619	L	M	0.4625445476809546
42	V	I	0.4622448179753046
493	P	T	0.4618174687987507
361	F	L	0.4615740636538669
224	A	T	0.4609776646465431
420	I	V	0.4609049075003596
484	Y	G	0.4603104910679638
80	N	D	0.4601777427459527
334	S	G	0.4600327510637704
323	I	V	0.4594160058540393
394	T	S	0.4587468932345341
354	G	S	0.4582099232424012
198	T	M	0.4579200503445772
47	D	P	0.4578291597633787
181	V	I	0.4537439497284815
293	Q	R	0.4533511280397557
269	E	A	0.4520025542811301
647	E	S	0.4519489390579335
636	S	A	0.4513235945788979
406	N	T	0.4512732826408729
324	G	A	0.4510505710311379
648	E	N	0.4509035949811433
604	C	Y	0.4501956869993423
465	T	A	0.4491132845606043
160	N	Y	0.4488043972314649
617	R	F	0.4482764093970653
608	V	M	0.44717345875068976
578	A	T	0.4468274043460375
379	G	E	0.4462351518601014
183	Q	L	0.4459299901676159
399	T	K	0.4452904728406508
92	E	L	0.4446891628322911
217	Y	H	0.4438387893553068
275	E	G	0.44350662294076254
412	D	V	0.4433364420393373
619	L	E	0.44324216404237105
507	G	T	0.44234969854820094
624	D	K	0.4420948668684562
356	N	D	0.4395951352886302
684	I	L	0.43957557376882106
317	F	L	0.4379686003506456
159	F	L	0.4377889885181494
231	K	F	0.4376408764035873
462	N	L	0.4374816575075127
437	P	T	0.4372837421709793
227	K	W	0.4372501791338685
318	Y	K	0.4372164680741002
460	S	E	0.4371245788510092
267	E	F	0.4370940295592042
243	S	F	0.4356710515927096
110	S	V	0.4351266861180706
211	E	S	0.43459445329610696
505	V	A	0.4345000490316789
619	L	H	0.4331215293560429
491	I	V	0.4330567311337308
441	G	F	0.43175546015337946
630	Q	S	0.4313870418486849
455	T	I	0.4312493624497848
701	V	F	0.4309526908127371
346	V	I	0.4302851628533161
87	E	I	0.429030689720527
100	M	I	0.4274829729555111
267	E	P	0.4273606789209616
301	N	D	0.4260178534844186
396	I	P	0.4239106180178617
252	K	M	0.4233325558950816
129	L	Q	0.422532186151824
582	A	L	0.42216204647612143
621	E	V	0.4211253063012592
358	I	A	0.4203708107246283
664	D	G	0.4186706131312662
361	F	S	0.4185219047951234
389	G	S	0.41678575132971
480	R	N	0.41543223928336653
462	N	C	0.4153967642905185
463	S	V	0.4153458816122101
268	E	I	0.4153196283816905
615	S	G	0.4150472189355476
35	W	L	0.41462141396475705
587	L	P	0.4145962265667731
232	K	Q	0.414380670581544
576	L	P	0.41317215365347293
166	R	N	0.4129980663550816
579	R	K	0.41190777438689896
71	T	I	0.4113461840834845
43	P	L	0.4109188382295444
84	I	K	0.4107072101685487
691	G	L	0.40872295307342216
664	D	Q	0.4078514256122353
380	G	L	0.4066268165879181
434	M	A	0.4060620479341456
229	K	T	0.4049291450772072
307	I	M	0.4048638194689576
102	E	A	0.4045532950159687
648	E	M	0.40316467047783455
505	V	L	0.4031425285986182
632	D	W	0.4028670712866909
103	Q	A	0.4028474943105695
347	K	V	0.402485845143688
336	A	G	0.4019419974738169
396	I	R	0.4017019830331984
375	S	L	0.4012015766541781
599	S	I	0.4007613375952794
319	A	L	0.400368793692085
581	L	C	0.4000683445320457
246	Q	F	0.3997441796324285
314	G	E	0.39938667643619
99	N	D	0.3991417947677132
288	F	I	0.3989047376373703
184f	N	V	0.3988020461513549
411	N	I	0.3986535968663118
624	D	R	0.3984682177107059
654	E	I	0.3984097630826245
549	V	A	0.39778404005898105
553	S	N	0.3975163088364533
490	K	Y	0.3955201171730151
204	A	T	0.3938135740995159
230	D	I	0.3931264281956688
508	R	T	0.3929297661059361
138	I	H	0.3925166130774944
185	N	V	0.39206737169831263
214	P	Q	0.3920298107166298
197	N	R	0.3916949414044845
248	T	V	0.3912362280192113
612	S	E	0.3907085595196417
460	S	Y	0.3897988281907985
405	S	A	0.3890788800517412
71	T	A	0.3883875680689362
629	L	Q	0.3872050738790263
529	T	I	0.38614419253574334
220	P	H	0.3850194665054998
347	K	F	0.3846016851459998
170	Q	T	0.3845363170662536
249	H	D	0.3843990807334101
183	Q	I	0.38434486999242223
461	T	N	0.3841611920310356
323	I	T	0.3773863103184868
174	S	L	0.3768409963031417
404	G	A	0.3766528748533684
399	T	A	0.37616925648219496
448	N	K	0.3754964271260227
399	T	H	0.3746724326766767
118	P	A	0.37455874703728775
465	T	Q	0.3733621725952762
594	G	Q	0.3723261215623768
321	G	K	0.3714283679319194
218	C	Y	0.37087578843731306
503	R	K	0.3686573882149839
403	Q	R	0.3683066324172734
269	E	I	0.3680580927233848
676	S	L	0.3677386835530327
404	G	R	0.3672017305980066
304	R	W	0.3663776525084301
645	L	S	0.3657059028021115
465	T	G	0.3654836669409859
504	R	I	0.3653955898392672
631	W	R	0.3649694914583331
490	K	E	0.3648414614891664
479	W	V	0.36367727116930576
386	N	L	0.3632439631594901
624	D	F	0.3630570506008895
249	H	L	0.3620799725951732
89	V	M	0.3613277379738001
622	I	V	0.3611319193074456
453	I	V	0.3606998766628824
184c	N	S	0.3596238268456827
275	E	A	0.3595462942762115
647	E	R	0.3594258799160402
668	S	A	0.3590251794369077
634	E	K	0.35834059341090924
282	K	R	0.3566232990882401
139	T	N	0.35633549012741805
659	D	S	0.3557079916409075
115	S	R	0.35566856554862
413	S	R	0.3550723354883801
234	N	Y	0.3544795157534532
455	T	Q	0.3539746022398749
449	I	V	0.3536814225653965
134	V	T	0.3531495667290422
659	D	E	0.3530419135089352
91	E	K	0.3527043450952967
191	Y	N	0.3525804380762546
270	V	S	0.3524446303578124
348	Q	H	0.35236530088275314
102	E	N	0.3519428002733209
362	A	L	0.35189501405415796
411	N	A	0.35173357593025595
124	P	N	0.3510797927325032
158	S	P	0.35030435602187704
219	A	D	0.3499778281758719
134	V	Y	0.34805057359151675
356	N	E	0.34797707487944496
339	N	G	0.3478029950780899
155	K	I	0.3476508444261564
226	L	M	0.3473691946785439
152	G	L	0.3471823822112982
229	K	Y	0.3469939506820953
197	N	D	0.3455001784759537
629	L	W	0.3454403881751442
625	N	H	0.3443085408319429
528	S	G	0.3440307117643393
130	Q	V	0.3428254857242237
431	G	E	0.34272242133328074
259	L	V	0.3424998722335197
638	Y	W	0.34216983884571395
510	K	V	0.3418085264093459
687	M	Q	0.3412101704742308
637	N	C	0.3408961861232713
184h	S	H	0.33986253411330675
243	S	T	0.3395701528769313
230	D	T	0.3393656441349371
132	T	C	0.3391541211359197
623	W	R	0.3388264875042192
173	Y	I	0.3385526652507984
462	N	D	0.33815018677262576
198	T	V	0.3375861908240313
476	R	G	0.3356107085825539
484	Y	A	0.3355470731470561
377	N	S	0.33548853730078004
141	D	L	0.33451741632893645
232	K	R	0.3343211976325549
253	P	Q	0.33210694141590197
393	S	A	0.33142809730309924
329	A	T	0.3279111020946027
672	W	R	0.32707218210859385
635	I	T	0.3265420536694145
493	P	G	0.3264423011952388
418	C	R	0.3257721733077411
229	K	Q	0.3252954696977676
612	S	C	0.3250309627066728
141	D	N	0.32481745359355385
140	D	Y	0.32459624352188626
412	D	L	0.32434995059934274
317	F	I	0.32431298051870433
243	S	N	0.32289926694454185
491	I	M	0.32144095704170245
44	V	L	0.3204162325590256
582	A	H	0.3202306703454543
232	K	G	0.31982425071071025
356	N	A	0.3198198933577084
241	S	G	0.3198183219471003
84	I	Y	0.3196926781415673
319	A	Y	0.3195190248765916
491	I	A	0.3190721872142419
154	L	V	0.3190609505121083
463	S	F	0.3190393511162017
463	S	A	0.3190393511162017
94	N	A	0.3190288745167237
495	G	S	0.3188770915945455
462	N	E	0.3180958029001478
40	Y	V	0.3175066728113157
39	Y	N	0.3171428018972248
134	V	I	0.3168432180226988
330	H	Y	0.316527660154516
224	A	Q	0.31614039589504034
33	N	S	0.3148797270601748
489	V	G	0.3144550217840527
368	D	N	0.3142276601314617
337	T	I	0.3138975025845254
210	F	I	0.3138284510803677
381	E	K	0.3135763600098073
106	T	Y	0.3132596015713657
98	N	S	0.3129479787052003
323	I	M	0.3128270216591347
618	N	I	0.3127097315444892
683	K	E	0.3116544535946502
243	S	G	0.3107205933462637
266	A	V	0.31050021180651194
34	L	S	0.3104658276895211
512	A	L	0.30991789475839154
507	G	Y	0.30828046637456785
521	G	R	0.3070686467949979
88	N	A	0.3070041639950037
355	N	S	0.3067237769467809
534	S	G	0.3061340338085704
186	N	T	0.3057998538153366
399	T	C	0.3056812801915664
96	W	F	0.3048548352078613
262	N	I	0.3044032545004924
497	A	T	0.3041049045935671
232	K	I	0.3039228471509651
179	L	P	0.3036944597952073
630	Q	A	0.3035699077704074
209	S	T	0.30268950300456904
109	I	C	0.3023564141943525
528	S	N	0.30162304128343354
222	G	A	0.3014290607015936
268	E	G	0.30139658535043234
106	T	K	0.3011776801335945
515	I	M	0.3007290330276419
142	M	A	0.3005743734183449
89	V	A	0.3001102234240893
674	D	N	0.29897928194027745
316	A	V	0.29848359143953324
636	S	F	0.2976419957330961
301	N	K	0.29718690209059
644	G	S	0.29551072084108104
357	T	K	0.29547754229407297
132	T	H	0.2951668742355061
616	N	K	0.2951056423407724
412	D	E	0.2948198483254441
485	K	M	0.2926751192821669
224	A	I	0.2922287584628925
134	V	G	0.2911324921330387
520	L	R	0.29073642099250485
230	D	Q	0.2906629587526888
49	E	W	0.2892932379544574
206	P	S	0.2888754745097884
259	L	M	0.2888477224478756
115	S	N	0.2884733002636182
300	N	K	0.2882899434977577
283	N	I	0.2878636634726449
612	S	R	0.2875258595445518
446	V	A	0.2873801990472745
596	W	C	0.28649489177924164
49	E	G	0.2856473382697555
632	D	E	0.2848281395350182
611	N	S	0.28357153576496
327	R	T	0.28165399264916063
169	K	E	0.2806082861496822
625	N	K	0.28000862187626874
500	R	S	0.2794715162507577
253	P	T	0.27939091901297264
613	S	N	0.2789720241581096
247	C	Y	0.27842826133038595
436	A	G	0.27825236012313553
657	E	K	0.2778195207307062
518	V	F	0.2775509173090489
453	I	M	0.277240003963705
484	Y	F	0.2770907181746093
525	A	G	0.2766071754535788
236	T	I	0.27658728371534685
51	T	D	0.2762940960496343
410	S	L	0.2759992868075333
393	S	H	0.2759593063661021
599	S	F	0.2753686520155697
268	E	K	0.2745104154144699
186	N	I	0.2745083394927432
339	N	D	0.27390446048286665
230	D	A	0.27366340131284234
269	E	G	0.2732091758292182
657	E	I	0.27314789775897336
276	N	L	0.2728651760060597
258	Q	P	0.2727812237720922
297	T	I	0.2720823630273952
471	G	E	0.2717966015676015
616	N	P	0.27064011664543136
292	V	M	0.2692273522719915
594	G	S	0.2685275745512209
142	M	I	0.2672123362962193
641	I	L	0.2667744070889557
575	Q	H	0.26658403692210114
241	S	N	0.265877257699456
93	F	L	0.2640050460263108
231	K	H	0.2637742766575194
589	D	K	0.2637409939821456
88	N	W	0.26364584683388537
402	V	L	0.26349758388125105
639	T	Q	0.2634160152118269
495	G	A	0.26339634697666875
684	I	H	0.26325966594782685
125	L	R	0.26307581190784296
592	L	K	0.263000708010314
208	V	E	0.262171392238341
652	Q	P	0.2618079225429911
571	W	C	0.26118978809691834
346	V	R	0.2607366447145901
592	L	R	0.2599794575391744
48	A	S	0.2598049205363806
141	D	G	0.2597650332371409
290	T	A	0.2593837998882937
496	V	F	0.2592756598357334
396	I	Q	0.25757995973358383
184h	S	I	0.2572892747628604
523	L	S	0.2571078755682748
186	N	K	0.2567373406070489
687	M	V	0.2567006775354795
655	K	R	0.25602311014376256
686	I	G	0.2558950936675499
692	L	N	0.2558863931972532
677	N	E	0.2558171522349928
92	E	K	0.254024216853434
184g	R	L	0.25362261569305306
702	L	V	0.2535802479832384
465	T	D	0.2530865633185005
343	G	N	0.25270384511882715
302	N	D	0.25248266894046273
523	L	C	0.25209644564239825
346	V	A	0.2516598324325481
657	E	R	0.25135589459715313
533	A	T	0.2511438339577638
360	R	E	0.2510014279183247
615	S	A	0.25066870896085625
413	S	W	0.2506193610853345
685	F	L	0.2504286825771429
396	I	E	0.25037091962369257
138	I	T	0.2493748714797629
344	K	A	0.24922930845409885
655	K	N	0.2491777231498914
415	T	S	0.24847096314019465
336	A	V	0.24743138287484506
88	N	D	0.24729290610854704
481	S	G	0.2472645888205029
702	L	C	0.24639597254603424
615	S	F	0.2463771243782055
702	L	F	0.24634538140078935
618	N	E	0.2457582168638289
114	Q	P	0.24562278435183335
471	G	V	0.24557906675294966
665	K	N	0.2454916629396324
47	D	T	0.2453999645506278
362	A	F	0.2448779338880761
236	T	D	0.2446594738477987
424	I	M	0.24458076208577134
620	S	T	0.2443419461042985
629	L	V	0.2443361149884307
249	H	K	0.2442188858245161
351	K	W	0.24399850514521185
186	N	S	0.24313144661597064
392	N	L	0.2427915383843827
232	K	A	0.2427484020801888
629	L	Y	0.24187471246536105
690	G	V	0.24180722136641694
316	A	R	0.24130776836504395
622	I	L	0.2411504527240024
401	S	E	0.2410165122538585
244	T	K	0.24061745140312346
699	F	W	0.2405615839464415
460	S	I	0.2403324502513384
354	G	V	0.2398917701558271
609	P	V	0.23917858612293266
348	Q	T	0.2390127934416149
425	N	R	0.2385712282867266
401	S	F	0.2381363673932053
369	L	R	0.23803830632221404
619	L	A	0.23800567854063145
407	S	G	0.2377664944231744
185	N	Y	0.23622244505940265
620	S	H	0.23606990990086
171	K	S	0.2354974353375955
446	V	L	0.2348406889072233
641	I	A	0.2343356492028748
688	I	S	0.23390004889012245
464	T	W	0.23366899753524056
90	T	W	0.2332404264240068
120	V	Y	0.23243482395513454
699	F	H	0.2323825741060569
514	G	S	0.23237841966309386
279	N	K	0.23221869233376904
460	S	C	0.2321193835614471
653	Q	E	0.23194031574255985
701	V	C	0.23193780305709105
647	E	A	0.23163737414672045
58	A	W	0.2315291030992403
227	K	Y	0.2307187072825854
271	M	H	0.23061482787533485
689	V	E	0.23060659905028805
276	N	F	0.23044130293222465
189	K	D	0.2302786968106837
634	E	S	0.2301771392030271
313	P	I	0.2301559550543488
390	L	M	0.2301034147953214
626	M	Y	0.22997718496571984
214	P	S	0.2296012717581901
428	Q	T	0.2292864264199001
613	S	C	0.2286288536301959
528	S	R	0.2285908628067857
665	K	A	0.22855002768402485
674	D	R	0.2278034782836144
345	V	I	0.227754189898791
459	G	S	0.22754757147139226
688	I	L	0.22741734958724874
281	A	C	0.2269635102188929
245	V	A	0.2266174483983019
384	Y	M	0.22629313420900435
330	H	I	0.2261555705042537
466	E	D	0.2259254631223391
444	R	V	0.2257088599314909
99	N	L	0.2256584162457981
657	E	L	0.22466781537674715
460	S	V	0.2245740858702373
463	S	W	0.22356627950469804
619	L	C	0.22283262082849264
42	V	T	0.22251197311723164
123	T	Y	0.22210012053105693
477	D	E	0.2220653329296388
67	N	R	0.2217149578572428
279	N	Q	0.2217013598241915
695	L	S	0.22113743406073846
624	D	I	0.22110182465587408
199	S	L	0.22081903744107986
504	R	E	0.22079189085797574
658	Q	Y	0.2207233306212392
249	H	N	0.21998274966839493
37	T	A	0.219969770202894
510	K	I	0.21982352349639409
592	L	H	0.21981937485052686
160	N	P	0.21980607744422495
252	K	Y	0.21979604512358347
137	N	P	0.21974949656721865
85	H	G	0.2192870506136292
650	Q	H	0.2182382607196753
358	I	Y	0.21815559258678
560	E	G	0.21813578424963684
625	N	V	0.21776330654504086
244	T	S	0.21734914147234247
633	K	T	0.2173255048224816
363	N	D	0.21619471714164806
54	C	R	0.21611689783687266
230	D	Y	0.21497682856182496
116	L	Q	0.21475978549361247
412	D	A	0.21418533868521766
116	L	S	0.21416073913720374
189	K	R	0.21271880354983366
105	H	Y	0.21046297955657114
489	V	A	0.2103456890524292
403	Q	P	0.21019310881471864
121	K	Y	0.2101430210352707
648	E	K	0.2101340107316584
593	L	M	0.20990063203196546
648	E	D	0.2095542466837345
543	N	S	0.20911402425684966
343	G	E	0.2084272123331082
659	D	K	0.208119457172232
451	G	R	0.20732609634062635
72	H	S	0.20711633611552085
632	D	N	0.20682061114838546
126	C	S	0.2066725634511534
493	P	A	0.20662783022844816
696	R	N	0.2065803442826061
45	W	F	0.20631264581500194
671	N	T	0.2062818832841621
626	M	F	0.20615869915188328
189	K	S	0.20556118243433166
137	N	Q	0.2042636041791459
91	E	S	0.20325933962455567
308	R	H	0.2029193455640418
48	A	L	0.20232994754941588
258	Q	R	0.20054703140522964
673	F	V	0.2001438513779931
664	D	Y	0.1993106966423262
637	N	G	0.19900507813640067
252	K	T	0.1984563081487553
475	M	V	0.1978401943787509
415	T	N	0.19770094393386725
581	L	S	0.1974112065727116
396	I	T	0.1972747781533376
696	R	K	0.19668809085572234
73	A	V	0.1966670669432211
637	N	R	0.19574836177873312
318	Y	Q	0.1944379849319609
231	K	S	0.1942344190830009
115	S	Q	0.19415476623957967
119	C	R	0.1936623244652933
254	V	Q	0.193228726536562
190	E	T	0.19300921887859707
276	N	S	0.1915013729444207
646	L	P	0.190419916165056
273	R	A	0.19014864432352008
491	I	S	0.18990507157918035
267	E	V	0.1898050292798344
506	V	M	0.18859265456057486
268	E	Q	0.1876730230644533
407	S	I	0.18751945876417586
123	T	A	0.18711863213019755
265	L	I	0.1868247253405711
201	I	N	0.186651367411468
501	A	S	0.18618094917946376
447	S	L	0.1860918638716196
667	A	V	0.18519627716176906
36	V	T	0.1846874821070668
512	A	G	0.18436849905389424
350	R	G	0.1838091086951296
132	T	I	0.1834633047433228
99	N	T	0.18237752048273184
65	K	I	0.18231645632141105
252	K	L	0.18226108678450956
403	Q	L	0.1814343341012742
232	K	N	0.18033957434552564
197	N	S	0.1797281516345206
656	N	R	0.1796239577859546
674	D	G	0.1792236746967802
636	S	T	0.17904171895364948
556	L	P	0.17880540018926397
394	T	R	0.17865641274541655
631	W	C	0.17834800003368606
196	C	S	0.17797830150317204
509	E	K	0.17782429444773498
504	R	K	0.1776373376613856
165	L	I	0.1771540984918134
238	P	F	0.17603364064397128
153	E	L	0.17549201960435626
527	G	E	0.17530207258579703
436	A	S	0.17510755256455485
624	D	Y	0.17471627202024986
450	T	S	0.17411353701654458
324	G	E	0.17342534448922686
151	R	M	0.1726180858284635
636	S	R	0.1725690875224651
248	T	I	0.1725481635364577
306	S	G	0.1723248733828495
204	A	S	0.17175213219654673
188	N	H	0.17138318185442494
488	V	C	0.1708708376313699
289	N	K	0.17078584354094067
504	R	L	0.17067493327982822
235	G	E	0.1705888201173412
382	F	L	0.17051192711835578
300	N	T	0.17048409701367198
132	T	A	0.1702302700737403
162	T	N	0.17007568308562865
181	V	G	0.1699957902332661
350	R	K	0.16990280630135365
127	V	A	0.16977929733428776
184b	E	H	0.16965875962545615
648	E	R	0.16900593642539458
184b	E	R	0.1688777465694878
447	S	T	0.168296474561962
471	G	P	0.16829060210723906
621	E	I	0.16796327306090325
618	N	L	0.16783273828698886
610	W	R	0.16783027129457356
485	K	N	0.16775175760087654
629	L	N	0.16670088390632695
183	Q	R	0.16667440039679615
275	E	P	0.16613709418908595
217	Y	W	0.16584817166433422
697	I	V	0.16580624484194706
438	P	H	0.1653964210999805
600	G	V	0.1652814826560351
128	T	V	0.16521573996484756
175	L	Q	0.16507704777636342
170	Q	R	0.16470723286101865
151	R	Y	0.16462605204465086
630	Q	G	0.16449065565233992
189	K	M	0.16382062253496882
469	R	F	0.16365182211171347
60	A	P	0.16208195521766686
403	Q	S	0.16199989404889314
632	D	R	0.16185897178289615
618	N	F	0.16174513617092606
355	N	Q	0.16021370694031606
330	H	V	0.15991032460420215
433	A	G	0.15902569022263893
184d	Q	H	0.15788888442695256
397	S	H	0.1578148102592827
293	Q	T	0.15742510401589224
184a	N	D	0.1557438858173852
513	V	I	0.1553319107799106
500	R	W	0.15505640537303852
649	S	F	0.15494046782284093
375	S	T	0.15463283593093674
657	E	H	0.15410191375220206
585	R	L	0.15400609333622195
282	K	Q	0.15380185226951334
629	L	A	0.153705362514445
358	I	Q	0.15362875081504804
185	N	L	0.15358557985585827
255	V	G	0.15275933157115454
373	T	H	0.1525832613417328
462	N	Q	0.1523623584567247
488	V	P	0.15196465694818792
542	R	T	0.15187804927447093
236	T	S	0.15168757040818104
240	P	R	0.15101821302086926
434	M	L	0.15032524983782336
483	L	V	0.15027434771379564
425	N	W	0.1499490244400025
491	I	T	0.14905198589718496
224	A	G	0.148912334099966
360	R	V	0.14588458854846836
629	L	F	0.14569342785171094
624	D	S	0.14552922029199644
518	V	A	0.14548717312547435
457	D	G	0.14441811813275754
330	H	A	0.14386666563643294
603	I	V	0.1435327325117178
141	D	K	0.14344310777722966
80	N	T	0.14320202407750632
426	M	H	0.1428412638690509
234	N	P	0.14171014321435846
389	G	R	0.1413495610494713
281	A	T	0.14074472856548198
90	T	N	0.13894168467367254
601	K	H	0.1387289298451969
286	V	A	0.1381762203502292
178	R	K	0.13805643247522487
677	N	R	0.13796538203983727
184c	N	I	0.1375630738941211
396	I	S	0.13707004927873515
337	T	S	0.13668173653578902
35	W	R	0.13530617286667165
574	K	E	0.13515867014607186
277	I	M	0.13495712282969988
70	A	L	0.13492927281295394
667	A	Y	0.13400643224365466
362	A	T	0.13399469626362018
407	S	M	0.13306644892679087
49	E	A	0.13192804160127228
175	L	P	0.13156050536983735
240	P	Q	0.1293310384891646
305	K	D	0.12761494072526974
635	I	L	0.12730727894843769
85	H	N	0.1272553884643026
473	G	R	0.12695899716975867
134	V	L	0.12559012482718754
404	G	N	0.12484512318043628
392	N	Q	0.12404364961717998
480	R	S	0.1240116814096434
444	R	T	0.12392326652966767
34	L	V	0.12391871165148186
55	A	S	0.12385303231896296
461	T	V	0.12321848694577472
129	L	I	0.1225736193973377
582	A	T	0.12250113342297242
441	G	V	0.1217858890990185
127	V	R	0.1216431027144263
226	L	P	0.1214763276911756
437	P	G	0.12118985202248996
699	F	Y	0.12118859882133225
422	Q	A	0.1209633293800752
504	R	D	0.12015486025363288
127	V	L	0.11996686752751715
633	K	Q	0.1198625475859296
535	M	T	0.1189419020146416
581	L	T	0.11867944241055473
460	S	G	0.11865246431789032
345	V	M	0.11846984103680852
178	R	E	0.11795949664149342
319	A	V	0.11716823149397028
156	N	L	0.11689023332008892
159	F	W	0.11685954195297073
216	H	E	0.1163209090083419
195	N	I	0.1156606505336285
185	N	P	0.11525329556870458
185	N	Q	0.11525329556870458
422	Q	R	0.11291200941905954
38	V	A	0.11232018429148888
130	Q	T	0.11228052979225557
443	I	L	0.11227346082926408
687	M	K	0.1121171455534218
68	V	A	0.11201471708426963
333	V	D	0.11181070646455203
99	N	G	0.11042213124757108
514	G	F	0.11010068578069797
656	N	L	0.10969335166523847
65	K	S	0.10962609239303443
505	V	S	0.1093696988339386
355	N	K	0.1086913540825642
237	G	R	0.10868564400866552
408	T	S	0.1083840502303405
239	C	S	0.10788145304936958
458	G	S	0.10676013002869747
351	K	H	0.1064949813952772
299	P	S	0.1059062525121914
269	E	H	0.10540686211195592
417	P	L	0.10360904802560808
344	K	N	0.1023414492157176
677	N	I	0.10234143722601054
670	W	R	0.10184926079296844
404	G	V	0.1010558765060338
660	L	I	0.10005547507959506
271	M	S	0.09987634985867157
697	I	A	0.0985130163431837
284	I	M	0.09830639584673533
508	R	P	0.09760867146308258
484	Y	N	0.09758919353286846
575	Q	D	0.09725604348411462
417	P	A	0.09718612598805132
437	P	L	0.09716563578108472
99	N	S	0.09712422682822924
234	N	V	0.09707026892715627
305	K	E	0.09656504113940878
516	G	R	0.09638196439154988
350	R	S	0.09590309586645997
295	N	G	0.09540211953013862
382	F	Y	0.09490581071111888
637	N	A	0.094862224862788
339	N	F	0.09456517405889699
261	L	S	0.09384539899974996
692	L	I	0.0923266879771271
84	I	T	0.09230234444531778
485	K	T	0.0921571370893353
109	I	K	0.09196642618894528
669	L	Q	0.091924415391491
664	D	S	0.09174402042147643
344	K	T	0.0916082965442038
644	G	M	0.09132755423001143
702	L	N	0.09106431147520658
362	A	V	0.09068320650846247
696	R	Y	0.09039202257098937
127	V	S	0.08966558407803116
133	N	R	0.08952238972870548
388	S	P	0.0885551886175652
269	E	Y	0.08795017353064953
527	G	Q	0.0877809651872631
430	I	S	0.08633333940441841
658	Q	K	0.08631854337256996
465	T	V	0.08611911725616715
608	V	L	0.08604659945409761
492	E	R	0.08574357285855183
82	Q	F	0.08565942620754452
701	V	M	0.08499035570771052
640	Q	R	0.0841528253129733
273	R	L	0.0832334404070082
54	C	Y	0.08307017884665484
290	T	N	0.08237737941209759
63	T	H	0.08210361107380172
324	G	R	0.08196053437161317
589	D	M	0.08153546186828599
230	D	K	0.08153151876574502
185	N	F	0.08029563311827394
421	K	R	0.08027174273669592
132	T	F	0.07952771626516117
464	T	N	0.0794276411863599
334	S	K	0.0792022528103443
172	V	S	0.07899999610915684
323	I	D	0.0788818351252446
280	N	Q	0.07867817747146333
419	R	K	0.0778732546981505
497	A	V	0.07782589695816723
435	Y	H	0.07779921203647233
530	M	V	0.0776668520459817
693	I	W	0.07573539432248713
633	K	M	0.07572983989656594
242	V	F	0.07542767050587215
496	V	L	0.07484113743034274
701	V	A	0.07474926337543365
289	N	R	0.07424833679337928
351	K	R	0.07421231244107937
246	Q	T	0.07379781349031303
679	L	Q	0.07285325542161503
31	A	V	0.0714434152148449
351	K	G	0.07133901779932307
162	T	I	0.07118369322651552
41	G	A	0.06998815194961291
597	G	C	0.06995111502822947
184c	N	T	0.06956309180475373
412	D	G	0.06918407871222791
628	W	L	0.06846223899172876
578	A	S	0.06844592977846377
649	S	R	0.0662523776603303
161	M	L	0.06549274572229997
286	V	I	0.06478864301183224
470	P	L	0.06473398080599772
392	N	I	0.06468022876449434
402	V	D	0.06454980923220935
675	I	M	0.06449009332249828
491	I	L	0.06446002184169318
605	T	P	0.06435521112342954
616	N	L	0.06398738640581407
634	E	V	0.06324587335156988
612	S	P	0.0627219541600064
252	K	F	0.0623556042886299
120	V	N	0.06231568284732705
476	R	M	0.062189737596791035
446	V	T	0.061305105991084075
234	N	G	0.06121784700737005
511	R	I	0.06120543060605016
612	S	G	0.06107335444796647
85	H	I	0.06105949051986161
322a	I	T	0.060832114786775526
330	H	S	0.0608140796312337
377	N	P	0.06073269556321825
514	G	E	0.060324015400718425
89	V	L	0.06024428449968641
358	I	G	0.06022183204373355
245	V	S	0.06015928475764615
221	A	P	0.05983814014809943
184a	N	T	0.05966598205705592
273	R	Y	0.0595863388150152
442	V	S	0.059489746000821235
252	K	I	0.05930616396936099
276	N	A	0.0591701693363046
41	G	W	0.05864885758419273
63	T	P	0.058400392536812964
87	E	K	0.058366335200635916
238	P	S	0.058142462354628874
253	P	S	0.057900165619541887
497	A	S	0.057736943114491124
461	T	H	0.057566041445314374
663	L	V	0.057429772918661325
499	T	G	0.05670785941915154
478	N	R	0.056455993633414275
461	T	K	0.056183990883364315
415	T	C	0.055947565126447066
444	R	H	0.055783858489178564
432	Q	I	0.05551400815050085
209	S	P	0.05527129845639543
84	I	R	0.05405581111052017
432	Q	T	0.0537342145462169
196	C	Y	0.05359277044997323
170	Q	K	0.05286067665994515
43	P	T	0.05257596430650288
62	E	M	0.05189329617102482
369	L	P	0.051513332242757434
80	N	Y	0.05137139613509238
46	K	R	0.05071666480484217
410	S	P	0.05062313090776238
245	V	L	0.050446348867268634
215	I	V	0.05002370448690891
209	S	Y	0.049930129669186994
412	D	Y	0.04949571555617528
642	I	V	0.04942016655075725
638	Y	A	0.04919724920990939
202	T	K	0.04825403200863985
188	N	K	0.04798972570903895
619	L	T	0.04648515322905785
636	S	I	0.04605305101284392
255	V	P	0.04603783208778239
33	N	L	0.045013623219265664
667	A	Q	0.04471213682092466
251	I	S	0.04421723699135364
375	S	V	0.04400366557910005
634	E	I	0.04381554276556439
656	N	C	0.04374122487838727
50	T	P	0.043729946775465656
82	Q	V	0.04371966273691675
123	T	H	0.04322238661230025
138	I	R	0.04215615780484107
96	W	R	0.04188977737006773
588	R	K	0.041889687144157285
47	D	N	0.041514823944358056
320	T	I	0.04146244199379428
184f	N	Q	0.041197418202472136
168	K	T	0.040686397371922915
103	Q	Y	0.04027741492586113
399	T	G	0.03920445758639325
647	E	L	0.038992296204324414
625	N	D	0.038823036673669264
632	D	V	0.03864626937862428
633	K	H	0.038365037489883014
183	Q	A	0.03830177784365139
32	E	Q	0.03793096008089658
96	W	L	0.03785350435488245
516	G	V	0.03783320718035112
385	C	G	0.03780378590959132
668	S	I	0.037695842785531335
390	L	R	0.037617878587401066
609	P	A	0.03681837258934363
665	K	L	0.03665833865308588
365	S	Q	0.03664901746976721
528	S	H	0.036538997398538886
184g	R	P	0.0363237752055099
543	N	T	0.036131117821532895
325	D	R	0.036073687285350986
269	E	V	0.0357396037711867
102	E	V	0.035691066180220735
546	S	P	0.035532936102600034
231	K	I	0.03537413445850842
589	D	A	0.03525987525697781
452	L	R	0.035220323944416265
273	R	M	0.035063067624293495
608	V	I	0.03491352951589955
543	N	D	0.034278157050101295
524	G	F	0.0341934418390271
179	L	Q	0.033654644534466954
33	N	T	0.0332593616490497
694	G	I	0.032977194080041926
650	Q	L	0.03288241378833221
625	N	L	0.03287689411988787
612	S	I	0.032774394094171606
516	G	E	0.0325568985470211
406	N	K	0.03214436974111441
421	K	A	0.032069423022321485
351	K	I	0.03150712302687897
362	A	G	0.03129371252905901
119	C	Q	0.031204987799194426
39	Y	V	0.03110799398860632
665	K	M	0.030897723432094105
274	S	L	0.03055710844255683
630	Q	D	0.030463297625626717
197	N	H	0.02969169834022903
662	A	R	0.029433198436513226
182	V	C	0.02929835981202137
657	E	D	0.028930302611197577
639	T	N	0.02852225389142001
656	N	I	0.028487906850144774
214	P	Y	0.028397159434559324
662	A	K	0.028325196090078563
105	H	Q	0.02828899234013432
123	T	P	0.02820203643894625
516	G	S	0.02805835155659972
634	E	M	0.028020822223664688
120	V	D	0.027933724920367036
453	I	L	0.0278870257314164
615	S	T	0.027852611384806755
390	L	P	0.027725943510195115
65	K	P	0.02771921542088524
577	Q	R	0.027461549630830858
700	A	V	0.027322486397353657
688	I	Y	0.0270544537713039
695	L	P	0.02693913796687469
136	N	A	0.02644724576164102
184f	N	L	0.02624147081180377
190	E	F	0.026130709407999057
31	A	Q	0.02579825863647461
440	Q	R	0.025348694326304887
413	S	Q	0.025304998505937967
459	G	A	0.02446833863653126
80	N	S	0.023922253852425454
461	T	A	0.02341521061216448
108	I	T	0.023347714837707968
498	P	S	0.02331732695343089
71	T	M	0.022647096019767388
278	T	R	0.022314505998413697
184c	N	D	0.02214313510775473
593	L	P	0.02213178715395419
278	T	Y	0.02200878743999736
267	E	I	0.02182061679575668
316	A	C	0.02152081805754597
613	S	R	0.02148742630965025
231	K	L	0.021072802289750902
161	M	R	0.020702547929028446
409	G	N	0.020523887009214776
289	N	I	0.020521932999150533
120	V	E	0.02014057645520691
74	C	Y	0.020095548473598592
315	Q	F	0.01999687049495629
203	Q	S	0.0197808851240264
296	C	S	0.01970971535692797
657	E	G	0.019643717694538584
84	I	M	0.019553992300315296
107	D	G	0.019468714278930047
295	N	A	0.019381586034355438
692	L	P	0.019362116404447155
667	A	W	0.018820590442122496
612	S	Q	0.0183103077185283
482	E	G	0.01802282635102554
507	G	R	0.017830052858654948
448	N	Y	0.017670387799302592
347	K	Q	0.017567116976109975
493	P	Q	0.017565405956327763
691	G	P	0.017321429535711374
622	I	K	0.017248743506706642
353	F	S	0.016896290859564247
671	N	D	0.016608066627662867
139	T	I	0.016444032012809792
646	L	H	0.01632895787109298
374	H	Q	0.016252365797107378
475	M	R	0.016024065234916268
586	Y	H	0.015832953229122367
658	Q	H	0.01557267863637972
257	T	A	0.015472177987348103
303	T	I	0.01526258978984054
699	F	D	0.015186952703899519
660	L	F	0.014931728222062146
694	G	Y	0.014781744366962652
463	S	M	0.01467327650440528
166	R	G	0.0133953574744051
546	S	D	0.013142815077117308
128	T	H	0.013052642803086266
214	P	C	0.012472909132326659
623	W	F	0.01185633827457618
377	N	R	0.01185076242427562
413	S	H	0.011705937594967806
347	K	S	0.011645128932354882
356	N	W	0.01108187713570273
612	S	L	0.010769408269064893
132	T	N	0.009781300315639587
85	H	M	0.009648339186334738
355	N	L	0.00961466802402713
64	E	A	0.009596848466788958
177	Y	C	0.009000528982984408
662	A	H	0.007988758673734957
350	R	E	0.007367959708294821
460	S	A	0.007172415779556456
460	S	D	0.007172415779556456
530	M	I	0.006723600682066268
652	Q	M	0.006516544288142565
140	D	V	0.006027262538926912
129	L	F	0.0055791984806971215
187	S	R	0.0055410670826180715
647	E	N	0.005262288232575236
647	E	H	0.005262288232575236
647	E	C	0.005262288232575236
157	C	Y	0.005217253702122586
309	I	M	0.0051260662667485905
466	E	P	0.005052622661076569
460	S	W	0.004887032896088453
167	D	K	0.0048394778903354824
167	D	P	0.0048394778903354824
485	K	W	0.004678938454962063
605	T	Y	0.004647769768164778
244	T	F	0.004548953484636764
500	R	E	0.00453908775554816
500	R	I	0.00453908775554816
250	G	E	0.00448832653018639
224	A	W	0.004214747638763157
625	N	P	0.004044095491420956
702	L	Y	0.003977564633381142
279	N	G	0.0039743438642174155
374	H	Y	0.0037088058111905717
231	K	W	0.003232387167991149
526	A	E	0.0032131481212638647
121	K	W	0.0031323670213931018
505	V	E	0.003106410405283189
505	V	K	0.003106410405283189
629	L	D	0.0030522487740485393
629	L	E	0.0030522487740485393
131	C	G	0.0029608969032957817
204	A	M	0.002882345769768965
204	A	F	0.002882345769768965
204	A	E	0.002882345769768965
243	S	P	0.0027033460467444557
32	E	S	0.002691897609768065
315	Q	P	0.0025670722012964826
315	Q	Y	0.0025670722012964826
234	N	W	0.0025193945282603264
670	W	L	0.002514956817366305
44	V	P	0.0024524607738749733
44	V	D	0.0024524607738749733
354	G	Y	0.002368193852002124
697	I	R	0.002248500842525302
697	I	W	0.002248500842525302
638	Y	L	0.002224558014244007
324	G	V	0.002167452092164905
229	K	W	0.002059246260442291
393	S	E	0.002044706203469132
543	N	P	0.0020041691225088296
630	Q	F	0.0019352073517979406
630	Q	C	0.0019352073517979406
96	W	C	0.001924158582125112
442	V	W	0.0019215709962214704
466	E	F	0.0019121388354131953
129	L	Y	0.0018545582833505024
126	C	T	0.0018505029327071766
356	N	C	0.001841553494267297
224	A	Y	0.0018358623056019825
136	N	C	0.0018063801644034464
315	Q	N	0.0017630814132833027
315	Q	C	0.0017630814132833027
664	D	C	0.0017536547882180435
193	L	W	0.0017450832063254707
85	H	W	0.0017341387641803122
617	R	M	0.0017326483470826227
134	V	D	0.0017029785627767765
134	V	N	0.0017029785627767765
134	V	R	0.0017029785627767765
134	V	F	0.0017029785627767765
700	A	F	0.0016970769793425732
266	A	P	0.001664154209816863
266	A	F	0.001664154209816863
266	A	K	0.001664154209816863
690	G	L	0.0016153841977629554
690	G	F	0.0016153841977629554
38	V	T	0.0015796454905414698
38	V	F	0.0015796454905414698
434	M	E	0.0015784996225569835
446	V	W	0.0015662566210284164
446	V	N	0.0015662566210284164
179	L	M	0.0015629058288479571
446	V	D	0.001561763551848856
38	V	W	0.0015423126254525768
38	V	H	0.0015423126254525768
164	E	Q	0.0015147647100208195
211	E	P	0.0015065303340222106
543	N	M	0.0015053574808008582
543	N	I	0.0015053574808008582
265	L	H	0.0014782261140731704
99	N	M	0.0014656820691415092
360	R	W	0.0014600357828314895
90	T	F	0.0014567237301248552
127	V	I	0.001447900801789158
157	C	K	0.0014365125108168368
524	G	W	0.0014329637849924005
366	G	P	0.0014241055286680015
612	S	D	0.0014144717884779744
612	S	N	0.0014144717884779744
218	C	H	0.001392935531945454
474	D	R	0.0013890000398857141
474	D	W	0.0013890000398857141
474	D	V	0.0013890000398857141
453	I	F	0.0013880972588740407
292	V	Y	0.0013763098952754554
292	V	G	0.0013763098952754554
623	W	L	0.00135539515078853
623	W	A	0.00135539515078853
218	C	P	0.001342589357269865
218	C	T	0.001342589357269865
218	C	N	0.001342589357269865
197	N	F	0.0013292184519459347
135	T	N	0.001327540787228991
603	I	C	0.001315198624343842
51	T	Q	0.0013078095014997454
91	E	H	0.0013056659140917347
34	L	C	0.0013032918419584926
616	N	W	0.001299824021640957
497	A	I	0.0012778737567729582
497	A	G	0.0012778737567729582
158	S	W	0.0012606511891323838
523	L	M	0.0012380520683709627
467	T	Q	0.0012341956812583596
467	T	R	0.0012341956812583596
467	T	N	0.0012341956812583596
389	G	T	0.001229627262215505
199	S	K	0.0012250705858093606
199	S	E	0.0012250705858093606
199	S	C	0.0012250705858093606
199	S	D	0.0012250705858093606
592	L	Y	0.0011897474027260874
608	V	N	0.0011758351912204315
608	V	Q	0.0011758351912204315
608	V	D	0.0011758351912204315
497	A	N	0.0011636028262727535
497	A	F	0.0011636028262727535
497	A	Y	0.0011636028262727535
497	A	D	0.0011636028262727535
697	I	P	0.0011594068544819591
697	I	N	0.0011594068544819591
697	I	E	0.0011594068544819591
330	H	P	0.001148526893148836
203	Q	V	0.0011476830168855475
203	Q	D	0.0011476830168855475
659	D	I	0.0011397422451444403
416	L	R	0.0011181251678613485
190	E	N	0.0011059901209870002
190	E	P	0.0011059901209870002
190	E	Y	0.0011059901209870002
663	L	H	0.0010997677313141112
276	N	W	0.0010869476132750833
132	T	D	0.0010554845303248335
198	T	P	0.001054973619332425
546	S	V	0.001050503043149754
465	T	S	0.0010457820508575754
326	I	D	0.0010300986622310308
166	R	P	0.0010168921826123915
294	I	Y	0.0009967347141693502
294	I	Q	0.0009967347141693502
294	I	S	0.0009967347141693502
294	I	P	0.0009967347141693502
493	P	K	0.0009926025419824216
192	R	E	0.0009904734268872117
137	N	E	0.0009892715523658335
73	A	G	0.0009887693609394311
458	G	R	0.0009758580355006901
267	E	W	0.0009758217623612174
267	E	M	0.0009758217623612174
253	P	K	0.0009676207836967185
253	P	W	0.0009676207836967185
142	M	H	0.0009657545459850288
355	N	W	0.0009524798873643604
167	D	S	0.0009519277230056248
167	D	Q	0.0009519277230056248
167	D	C	0.0009519277230056248
508	R	A	0.0009491611921580973
508	R	F	0.0009491611921580973
139	T	F	0.000940655843849753
139	T	L	0.000940655843849753
667	A	E	0.0009341880519226401
667	A	H	0.0009341880519226401
276	N	P	0.0009287452783916688
240	P	W	0.0009279166917519268
156	N	C	0.0009219000387905844
156	N	F	0.0009219000387905844
156	N	Y	0.0009219000387905844
360	R	D	0.0009127503391877752
360	R	P	0.0009127503391877752
360	R	C	0.0009127503391877752
168	K	D	0.0009057005424197117
168	K	F	0.0009057005424197117
413	S	Y	0.0008965455855413195
84	I	P	0.000893746194323467
297	T	C	0.0008897446609532967
241	S	F	0.0008878222508774902
428	Q	K	0.0008821854680267635
428	Q	P	0.0008821854680267635
518	V	D	0.0008666877433415124
275	E	W	0.0008560762992566214
275	E	Y	0.0008560762992566214
206	P	G	0.000853884979001139
454	L	C	0.0008534937797507996
440	Q	Y	0.0008524798255633631
698	V	Q	0.0008519386569588066
274	S	H	0.0008507238696495141
274	S	K	0.0008507238696495141
271	M	Y	0.0008465262091305188
426	M	E	0.0008462756578093378
426	M	T	0.0008462756578093378
200	A	F	0.0008405155591224128
200	A	H	0.0008405155591224128
601	K	C	0.000835850046908225
271	M	C	0.0008356255288181532
271	M	P	0.0008356255288181532
274	S	E	0.0008348428470498298
274	S	Q	0.0008348428470498298
274	S	N	0.0008348428470498298
495	G	P	0.000833647855581162
495	G	T	0.000833647855581162
290	T	I	0.0008179633492585728
290	T	V	0.0008179633492585728
663	L	G	0.0008176487499017575
42	V	N	0.0008030843353263369
491	I	E	0.0007978237012595656
493	P	I	0.0007918586202581823
493	P	F	0.0007918586202581823
493	P	R	0.0007918586202581823
622	I	P	0.0007901820707176662
437	P	K	0.000789552941597251
42	V	S	0.0007838359703812921
383	F	T	0.0007751732326750477
657	E	W	0.0007542069211991131
657	E	C	0.0007542069211991131
220	P	R	0.0007461574736171465
319	A	C	0.0007458040249740326
178	R	C	0.0007423178082270156
335	K	H	0.0007366263144492235
273	R	W	0.0007333847118714987
273	R	N	0.0007333847118714987
273	R	E	0.0007313702174652398
273	R	C	0.0007313702174652398
127	V	F	0.0007294618065819008
127	V	H	0.0007294618065819008
127	V	E	0.0007294618065819008
237	G	V	0.0007259731516037676
237	G	K	0.0007259731516037676
237	G	P	0.0007259731516037676
380	G	D	0.0007256292265150838
380	G	K	0.0007256292265150838
296	C	H	0.0007232245794784299
296	C	T	0.0007232245794784299
171	K	G	0.0007112970426535423
299	P	Q	0.0007042985020489548
459	G	Q	0.0006977798553540812
243	S	C	0.0006967729154234157
243	S	K	0.0006967729154234157
449	I	A	0.0006899917846515461
140	D	M	0.0006890381172524068
297	T	M	0.0006876875896448543
297	T	D	0.0006876875896448543
38	V	Q	0.0006801187750340168
385	C	A	0.0006792518276863849
526	A	D	0.0006732435613377581
526	A	C	0.0006732435613377581
526	A	R	0.0006732435613377581
40	Y	G	0.0006633086601522102
614	W	D	0.0006593901722664303
614	W	F	0.0006593901722664303
614	W	H	0.0006593901722664303
614	W	Q	0.0006593901722664303
614	W	T	0.0006593901722664303
614	W	V	0.0006593901722664303
659	D	W	0.0006586531932582014
67	N	A	0.0006543135935377363
232	K	C	0.000649389169824511
232	K	D	0.000649389169824511
232	K	F	0.000649389169824511
622	I	F	0.0006460863790257283
622	I	C	0.0006460863790257283
622	I	A	0.0006460863790257283
622	I	E	0.0006460863790257283
622	I	D	0.0006460863790257283
161	M	K	0.0006457837966770709
161	M	D	0.0006457837966770709
161	M	Y	0.0006457837966770709
608	V	Y	0.0006439159213207231
608	V	S	0.0006439159213207231
608	V	W	0.0006439159213207231
608	V	K	0.0006439159213207231
608	V	H	0.0006439159213207231
608	V	C	0.0006439159213207231
608	V	E	0.0006439159213207231
63	T	C	0.0006438212518572339
480	R	Y	0.0006417756260253383
518	V	W	0.0006334106911421345
128	T	D	0.0006271742675097103
645	L	C	0.0006264001895495356
466	E	M	0.000620962189622475
466	E	I	0.000620962189622475
466	E	Y	0.000620962189622475
473	G	L	0.0006019654989522883
202	T	H	0.0006012094617345628
91	E	W	0.0005979595980549723
156	N	Q	0.0005966860605469942
156	N	D	0.0005966860605469942
156	N	E	0.0005966860605469942
434	M	D	0.0005949367663441537
434	M	G	0.0005949367663441537
617	R	N	0.0005945456184384704
152	G	R	0.0005875462621040433
181	V	M	0.0005851160730443531
181	V	C	0.0005851160730443531
505	V	Y	0.0005818275981352562
44	V	W	0.0005788481339837799
528	S	Q	0.0005766346820177188
528	S	E	0.0005766346820177188
528	S	D	0.0005766346820177188
528	S	K	0.0005766346820177188
382	F	T	0.0005751981444406267
493	P	W	0.0005745225022894122
493	P	H	0.0005745225022894122
493	P	E	0.0005745225022894122
493	P	N	0.0005745225022894122
495	G	D	0.0005666614145036347
495	G	H	0.0005666614145036347
695	L	G	0.0005650344939796948
494	L	G	0.0005626496684417551
182	V	W	0.0005624666689667925
182	V	H	0.0005624666689667925
182	V	Y	0.0005624666689667925
439	I	E	0.0005621742246408316
439	I	L	0.0005621742246408316
439	I	D	0.0005621742246408316
332	N	W	0.0005566730619054626
129	L	D	0.0005532112624786175
129	L	V	0.0005532112624786175
622	I	N	0.0005490758956420719
622	I	Y	0.0005490758956420719
266	A	Y	0.0005442076205588748
266	A	D	0.0005442076205588748
607	N	M	0.000543096887818617
607	N	G	0.000543096887818617
346	V	Y	0.000540182802451412
346	V	M	0.000540182802451412
362	A	E	0.0005395798255281734
37	T	Y	0.0005394181943891936
670	W	P	0.0005357869327316497
321	G	Y	0.0005346709302689868
617	R	E	0.0005324407031322288
617	R	P	0.0005324407031322288
223	F	N	0.0005315342531234295
223	F	R	0.0005315342531234295
170	Q	Y	0.0005308115219718848
170	Q	N	0.0005308115219718848
170	Q	F	0.0005308115219718848
170	Q	V	0.0005308115219718848
479	W	R	0.0005305074856978011
479	W	A	0.0005305074856978011
479	W	M	0.0005305074856978011
91	E	M	0.0005297810101010191
91	E	C	0.0005297810101010191
91	E	R	0.0005297810101010191
337	T	E	0.0005269419320388078
526	A	Y	0.0005248762551396966
526	A	W	0.0005248762551396966
526	A	H	0.0005248762551396966
526	A	Q	0.0005248762551396966
526	A	F	0.0005248762551396966
526	A	N	0.0005248762551396966
526	A	M	0.0005248762551396966
526	A	L	0.0005248762551396966
526	A	K	0.0005248762551396966
526	A	I	0.0005248762551396966
526	A	P	0.0005248762551396966
193	L	G	0.0005229971713673885
193	L	D	0.0005229971713673885
269	E	W	0.0005170719445529414
91	E	F	0.000514374069791609
91	E	P	0.000514374069791609
214	P	M	0.0005141054131680548
42	V	Y	0.0005126424275718705
42	V	W	0.0005126424275718705
42	V	M	0.0005126424275718705
42	V	K	0.0005126424275718705
42	V	F	0.0005126424275718705
197	N	W	0.000512447639771489
197	N	M	0.000512447639771489
220	P	F	0.000508773940293168
220	P	E	0.000508773940293168
389	G	M	0.0005071228178448613
389	G	E	0.0005071228178448613
389	G	I	0.0005071228178448613
491	I	D	0.0005071084775325273
491	I	W	0.0005071084775325273
44	V	Y	0.0005070165348109015
44	V	F	0.0005070165348109015
178	R	Q	0.0005068148756029278
236	T	E	0.0005051927957136506
236	T	C	0.0005051927957136506
236	T	H	0.0005051927957136506
346	V	K	0.0005049950433845225
346	V	W	0.0005049950433845225
206	P	M	0.0005007924690848018
206	P	W	0.0005007924690848018
600	G	P	0.0004930228815861076
38	V	K	0.0004929883761542827
38	V	Y	0.0004929883761542827
139	T	D	0.0004888939758370172
661	L	R	0.00048187753786516584
661	L	P	0.00048187753786516584
158	S	V	0.00047486674474252937
460	S	M	0.0004748501825179082
164	E	N	0.00047033186134908016
134	V	M	0.0004697463055393627
233	F	Q	0.000468771769798683
235	G	A	0.0004629765425456289
308	R	E	0.0004623825165912794
697	I	Q	0.00046214648740828244
697	I	D	0.00046214648740828244
697	I	H	0.00046214648740828244
139	T	Q	0.00045974581910566563
139	T	Y	0.00045974581910566563
547	G	V	0.00045591226160863026
434	M	R	0.000453176750517456
434	M	P	0.000453176750517456
434	M	C	0.000453176750517456
434	M	W	0.000453176750517456
434	M	N	0.000453176750517456
525	A	E	0.00045300575336816487
525	A	W	0.00045300575336816487
525	A	M	0.00045300575336816487
525	A	Y	0.00045300575336816487
529	T	G	0.0004494419967391081
529	T	P	0.0004494419967391081
529	T	N	0.0004494419967391081
281	A	H	0.0004473069469383209
61	Y	W	0.00044380494638160634
134	V	W	0.0004415447124656099
134	V	H	0.0004415447124656099
134	V	E	0.0004415447124656099
141	D	Q	0.00043573233380790865
153	E	N	0.00043365367436924457
153	E	M	0.00043365367436924457
153	E	H	0.00043365367436924457
153	E	F	0.00043365367436924457
538	T	K	0.0004327623003286647
693	I	R	0.00043190095547522095
693	I	N	0.00043190095547522095
[truncated: 11,401 more rows]
