# Supplementary material for: High-resolution mapping of the neutralizing and binding specificities of polyclonal sera post-HIV Env trimer vaccination
Source: eLife. 2021 Jan 13;10:e64281. doi: 10.7554/eLife.64281 (PMC7864656; doi:10.7554/eLife.64281)
Supplement: Figure 2—source data 1. [file elife-64281-fig2-data1.zip › summary_5724-Wk0-medianmutdiffsel.csv]

site	wildtype	mutation	mutdiffsel
585	R	L	2.1796722491302187
450	T	I	2.120556966059354
91	E	Q	2.10982581453475
298	R	G	2.0580904837940146
106	T	K	2.002793284097498
334	S	I	1.8855168279941408
560	E	V	1.7522195709504231
327	R	T	1.6247690071900025
58	A	Y	1.6207148087943075
360	R	I	1.6124601523709494
178	R	Q	1.5857445282258913
152	G	V	1.5544412087341253
652	Q	F	1.5210702118576374
351	K	Q	1.4909781937950042
684	I	F	1.4726621495829428
519	F	G	1.4654456936541862
129	L	P	1.4525348465817451
313	P	T	1.4442968557537683
265	L	Y	1.4394571069836033
227	K	Y	1.4323242290918172
326	I	G	1.4208167090259731
377	N	D	1.4132664564192543
207	K	A	1.4118317057391203
377	N	V	1.4076010810249877
364	S	M	1.4013619045179213
316	A	D	1.4010184143410251
304	R	M	1.3819636605454724
654	E	R	1.378488502650565
304	R	G	1.3683455225097494
440	Q	L	1.3598188006199274
435	Y	W	1.3596694939121698
433	A	F	1.3593562773504513
290	T	Y	1.354552243697912
631	W	R	1.3514187465431975
75	V	S	1.3510861842039028
285	L	M	1.3510748301223294
83	E	K	1.3458297369793053
126	C	R	1.3266683890382005
372	T	M	1.32538973673779
555	L	S	1.316368733202897
409	G	H	1.3107948667622282
436	A	R	1.3092508683630526
665	K	H	1.306621860101551
686	I	T	1.303994264839961
317	F	L	1.3032092829459552
429	R	I	1.3005592048086063
574	K	S	1.2925011991439732
168	K	I	1.2854979734347378
515	I	H	1.2779646661354576
524	G	F	1.2749336864246616
322a	I	L	1.2730727182046329
417	P	L	1.2659512514861821
118	P	M	1.2617595113676412
484	Y	N	1.2608323314308607
187	S	P	1.2596307397488182
629	L	N	1.2589108559551891
184b	E	H	1.2560463406901194
248	T	P	1.2558553168151336
420	I	C	1.2547870351718102
65	K	H	1.2534593433829744
166	R	Y	1.2502637632028315
279	N	D	1.2487905806062491
526	A	P	1.2386286850906003
360	R	Q	1.2351604051756369
79	P	A	1.2351586222004918
350	R	N	1.235126391584935
199	S	P	1.231570324798665
184e	G	R	1.22899440385044
190	E	Q	1.2252109892842118
62	E	Q	1.224981133729615
691	G	V	1.2240491150073791
355	N	Q	1.2237954791158183
608	V	P	1.2236812442104597
475	M	F	1.2199636333409614
416	L	I	1.2188298015038697
358	I	K	1.2174269851428328
455	T	I	1.2148673417602789
637	N	C	1.2131657244014398
207	K	M	1.208979310903784
566	L	F	1.2037559105062072
484	Y	F	1.200001047987853
46	K	N	1.199242660700613
612	S	R	1.1959902058667813
249	H	G	1.189308872905148
252	K	H	1.1884231216671348
327	R	E	1.187826382409447
51	T	Y	1.18080655458706
535	M	T	1.1801301095524013
264	S	I	1.174291331903783
328	Q	P	1.173148266484373
281	A	G	1.1702680631956657
166	R	N	1.1687505203745965
462	N	C	1.1673998655416966
460	S	V	1.1669028976770364
388	S	P	1.1581060268557473
302	N	T	1.1556631322483788
119	C	Q	1.1504807005173625
542	R	K	1.1502264876407755
258	Q	R	1.1474404173301491
242	V	C	1.1469413873871064
298	R	L	1.1466681562709562
280	N	Y	1.1444602739722185
372	T	R	1.1437244843581988
499	T	I	1.1401287294302835
319	A	L	1.1383369874052176
650	Q	W	1.1377467553985978
654	E	N	1.1374804031467705
665	K	D	1.1374041807956874
264	S	R	1.1369910577285154
695	L	C	1.1344128251285484
386	N	C	1.1343375794949189
658	Q	I	1.1343065300587365
179	L	Q	1.1341932343437715
241	S	K	1.1337416619761085
152	G	A	1.1330113137598483
612	S	N	1.132968696166193
363	N	D	1.1326587781775521
699	F	D	1.1323064233589546
287	Q	R	1.1309184789732851
692	L	C	1.1289028716497365
618	N	F	1.1271780452354951
153	E	D	1.1199229190897415
194	I	N	1.1196831435079548
185	N	E	1.11666681070229
184f	N	A	1.1166105509013629
108	I	H	1.1149279185823555
581	L	C	1.1134989155295083
510	K	V	1.1122339730656443
462	N	A	1.1068312769283035
425	N	D	1.1046677980517077
527	G	T	1.1017309009409713
605	T	G	1.1012315607445298
241	S	E	1.0997880498394916
405	S	I	1.0984646197978505
251	I	W	1.0942985131576994
223	F	A	1.0942422249525394
75	V	Y	1.09413369425455
413	S	K	1.0765809468739582
362	A	Q	1.0753336548816494
403	Q	C	1.074499997073021
443	I	C	1.0730569772237062
423	I	N	1.0718497678106669
641	I	A	1.0703224208946347
495	G	Q	1.070316099897924
319	A	F	1.0687450982485742
297	T	K	1.0684956294657908
560	E	W	1.0673858889953272
324	G	M	1.0671250271584058
343	G	Q	1.0667172015480209
420	I	P	1.0655026543913142
380	G	C	1.0654869757225722
104	M	C	1.0633047342328503
320	T	A	1.0614681043618277
576	L	T	1.0550603337615043
628	W	L	1.0547554187451589
612	S	W	1.0519493955349253
159	F	M	1.0516141850698073
167	D	G	1.051270144505539
609	P	H	1.0508336895917545
349	L	S	1.050206209486865
338	W	R	1.0499423168919293
560	E	L	1.0473168679510327
561	A	S	1.043321868304637
346	V	F	1.0413054794943566
178	R	V	1.04026805413324
34	L	G	1.038887630537283
82	Q	K	1.0385834944682095
536	T	K	1.0371320880693682
337	T	E	1.0363890960707416
360	R	H	1.0355737742305229
184g	R	Q	1.034913347864973
636	S	M	1.0324906803508695
692	L	H	1.0313966830598569
185	N	V	1.0310373233712289
231	K	H	1.0297603008559455
231	K	W	1.0297603008559455
314	G	N	1.0295120365704729
317	F	A	1.0293337489579932
576	L	P	1.0291826108800168
228	C	G	1.0288245518929455
136	N	P	1.0283277431349152
109	I	N	1.0270099558641672
128	T	I	1.0256059042734045
551	Q	K	1.0252217281504346
699	F	A	1.021698877318678
344	K	A	1.0210861295970828
685	F	I	1.0185383321345616
471	G	I	1.0130486962220708
373	T	H	1.0086917260037382
379	G	E	1.008656149455705
444	R	V	1.0080892264713113
449	I	V	1.0076008428205123
587	L	A	1.0069038067337
696	R	G	1.0067836304026079
53	F	Y	1.0066854809726442
116	L	R	1.0044275620715375
121	K	H	1.0041512137875903
299	P	S	1.0027262730938609
574	K	E	1.000916890778079
670	W	A	1.0003979112764605
674	D	S	1.0002727919971202
275	E	L	1.0002561423162168
306	S	C	0.999939287454128
651	N	M	0.999882317624375
614	W	Q	0.9997987795843396
536	T	A	0.9987772305604702
357	T	H	0.9954093752432016
112	W	S	0.9953864395888732
44	V	C	0.995005296777167
248	T	V	0.9928209109813396
416	L	M	0.9920441959298624
417	P	H	0.9916206456988721
273	R	F	0.9915806851515688
72	H	S	0.9895837890777212
280	N	D	0.9885270605770468
390	L	R	0.9870980303957944
108	I	L	0.9853672224356363
294	I	V	0.9840504137302724
392	N	S	0.9812577330607556
258	Q	E	0.9811233079368068
251	I	T	0.9802017523270712
168	K	E	0.980123376477284
444	R	W	0.9784797976549301
222	G	H	0.978467083359667
162	T	I	0.9783882794478757
447	S	F	0.9773324861014308
300	N	K	0.972898099133805
220	P	Q	0.9726156200471586
336	A	G	0.971212414131826
213	I	V	0.9708109195804796
594	G	K	0.9704858367848784
91	E	G	0.9680390792038002
168	K	N	0.9678419250309162
616	N	K	0.9673161515978864
527	G	Y	0.9672598435349556
624	D	I	0.9670239948849356
514	G	M	0.9669271260106036
262	N	D	0.9663392942293508
253	P	G	0.9661455027465858
551	Q	P	0.9657917425301296
320	T	F	0.9656729157425796
563	Q	A	0.9655955775053059
548	I	E	0.9650858656172012
666	W	F	0.963228539406768
492	E	V	0.9625878100207176
187	S	K	0.9622907763331008
99	N	P	0.9612487237065952
554	N	E	0.9611983393715546
118	P	L	0.9608187546718832
402	V	E	0.960262954275466
184g	R	L	0.9601749177971791
276	N	D	0.9601685065602744
581	L	K	0.9598782945314924
561	A	W	0.9597224296613086
246	Q	K	0.9595502399569028
47	D	K	0.9580946734327632
36	V	C	0.9580896903799376
601	K	A	0.9576073029207378
513	V	Y	0.9569984855432178
137	N	T	0.9557763982789196
112	W	K	0.9555346198997712
177	Y	P	0.955444361396047
170	Q	L	0.9548884164732274
114	Q	I	0.9547261947062076
63	T	C	0.9547056666796128
36	V	G	0.9546228234654626
336	A	K	0.9545383375439592
92	E	P	0.9535052152195692
601	K	T	0.9522664471048852
511	R	K	0.9522015947371912
514	G	N	0.9521567390995788
419	R	K	0.9514672245527857
568	L	T	0.9509048925476092
702	L	C	0.9499296821030749
177	Y	C	0.9495847498025659
57	D	H	0.9493710568735398
701	V	C	0.9491933192424088
636	S	C	0.9481904142266058
667	A	F	0.9470813233217522
245	V	R	0.9463749729409244
201	I	T	0.9454770079012812
653	Q	E	0.9429277943853688
582	A	G	0.9427929788008512
357	T	S	0.9420515163335536
245	V	L	0.9419274401665568
694	G	L	0.9410505100715618
333	V	D	0.9407938075685444
246	Q	T	0.940551956453348
366	G	R	0.9402047792980308
377	N	G	0.9386920638618642
654	E	Q	0.9379228196149554
371	V	R	0.9358812226118028
322a	I	Y	0.935747104279424
367	G	N	0.9344926400204266
184f	N	I	0.9342874653445852
574	K	R	0.9340908294498308
382	F	Q	0.9339063962388704
441	G	A	0.9320681350782614
570	V	K	0.9279161751671636
509	E	N	0.9269710099970564
615	S	A	0.9252807145933484
396	I	Q	0.9237004956709376
637	N	D	0.9233902441965798
40	Y	H	0.9227979427806438
97	K	G	0.9224379688117686
130	Q	N	0.9195241766792088
33	N	E	0.9173473387169874
612	S	F	0.9169862157020692
384	Y	R	0.9146448953056742
642	I	V	0.9091658931860744
112	W	P	0.9083035115657092
83	E	I	0.9079627313438876
114	Q	D	0.9074454613175991
96	W	A	0.9066744242180752
415	T	K	0.905738163634112
355	N	I	0.9056295610065844
330	H	K	0.9055771440282648
619	L	C	0.9054336578907356
411	N	F	0.9052387764845564
392	N	C	0.9051532244723652
322	D	K	0.9050168051378648
485	K	P	0.904653465983101
500	R	L	0.9038471785621652
166	R	W	0.9034629443459644
445	C	Y	0.9033411128024668
465	T	W	0.9025651029397924
355	N	G	0.901867384228456
670	W	R	0.9018418456792554
296	C	L	0.9012727367745408
406	N	E	0.9012362922011669
271	M	C	0.9012260571819316
313	P	Y	0.9011453857918325
246	Q	N	0.900962756002289
659	D	M	0.9009567833186892
273	R	W	0.9000843011817802
261	L	T	0.8999725962295491
186	N	I	0.899797392525558
289	N	V	0.8997728722133839
278	T	P	0.8995832619900569
371	V	A	0.8991975536060054
304	R	E	0.8988044747900938
696	R	T	0.8987371590946105
160	N	F	0.8986130594310879
244	T	R	0.8960514085395945
326	I	R	0.8960224054503854
198	T	Y	0.8954373596116983
560	E	G	0.8951585373010883
70	A	Q	0.8943406273872961
677	N	Y	0.89339915035062
663	L	R	0.8928844401566101
171	K	R	0.8927106707352742
168	K	V	0.8920814512954633
368	D	N	0.8914641431308715
590	Q	I	0.8911515998552508
565	L	A	0.8904090168132506
49	E	P	0.8880450580414577
638	Y	A	0.8874364353276787
114	Q	S	0.8873439282701461
568	L	R	0.8873225575925804
520	L	P	0.8866359598602183
459	G	R	0.8863477925687379
249	H	K	0.88469365796966
276	N	L	0.8841502034337702
276	N	Q	0.8841502034337698
248	T	L	0.8840063934535265
317	F	V	0.8839881308156969
385	C	F	0.8832510194917946
135	T	G	0.8814644299048291
702	L	Q	0.881139515020141
647	E	I	0.8807251139407445
166	R	E	0.8797824913697024
153	E	I	0.8797706013164087
442	V	S	0.8795363897011634
165	L	R	0.8793499269299491
220	P	V	0.879202125787937
200	A	I	0.8776484444194035
220	P	T	0.8749811239357868
82	Q	D	0.8734044097596425
103	Q	R	0.8731269987249336
454	L	K	0.8730370635523829
458	G	C	0.8722559006772036
512	A	C	0.8718170879513419
102	E	Y	0.8717862914000862
318	Y	N	0.8715956796256294
61	Y	G	0.8709248093345671
480	R	N	0.8705023421077378
560	E	S	0.8681132821731192
524	G	C	0.8677379013522347
309	I	L	0.8675321944160361
674	D	N	0.8662209111028611
207	K	P	0.865672643218205
385	C	G	0.8656341441538945
485	K	M	0.8643207099320362
584	E	S	0.8629120765016364
554	N	R	0.8624694322078466
268	E	M	0.8623572439364284
543	N	A	0.8623104167878869
266	A	Q	0.8617216806107129
292	V	E	0.8587084356838479
192	R	I	0.8573864075475333
224	A	L	0.8547247259907648
306	S	K	0.8536897553475801
90	T	R	0.8529519464770485
297	T	N	0.852490732144189
632	D	V	0.8524508530865186
153	E	Y	0.8523425279298453
51	T	A	0.8522000291304663
139	T	L	0.8521896312814241
528	S	M	0.8519152651027482
160	N	W	0.8519078499567635
183	Q	F	0.8518854027771057
61	Y	I	0.8517556324354517
142	M	N	0.8512341240399277
80	N	V	0.8510171334710424
646	L	V	0.8509561743363349
647	E	F	0.85094444819352
551	Q	F	0.8508032965207935
112	W	L	0.8508022997973821
556	L	V	0.8506727427123187
189	K	H	0.8502969678150005
616	N	C	0.8502852567499685
618	N	Q	0.8497632580109593
195	N	R	0.8495883133438231
625	N	D	0.8482571698323547
650	Q	G	0.8482401382036128
698	V	H	0.8482090241005469
686	I	Q	0.8481187006514394
662	A	Q	0.8480405647071931
643	Y	N	0.8480236344985365
680	W	K	0.8479015276656314
683	K	G	0.847847211995896
112	W	H	0.8470035173093609
52	L	V	0.8468137987167208
34	L	E	0.8462425525948871
56	S	C	0.8461222537487885
557	R	I	0.8452866346210388
304	R	H	0.8452208878577286
228	C	S	0.8447839461139287
66	H	R	0.8446777829008951
412	D	Q	0.8438964727044449
91	E	L	0.8436720195443002
189	K	N	0.8436539843803765
261	L	I	0.8422865546769547
584	E	Y	0.8385845627229904
595	I	T	0.8373328787055988
563	Q	Y	0.8368975973876871
271	M	F	0.8367569372325514
604	C	T	0.8364970360757107
548	I	A	0.8363372220659592
410	S	Q	0.8361636739005073
362	A	K	0.8357950904805627
409	G	Y	0.8355927731503208
604	C	R	0.8351219365786017
582	A	H	0.8346262880907072
582	A	R	0.8346262880907072
139	T	S	0.8344584231416472
594	G	F	0.8340740588791427
69	W	K	0.8337024680917957
117	K	T	0.8335904335137596
70	A	C	0.8335182522536605
116	L	H	0.8334480780496186
65	K	C	0.8333408686986956
121	K	W	0.8331985643523911
115	S	W	0.8323630297781867
92	E	Y	0.8322620659860974
90	T	H	0.8321960468958174
90	T	E	0.8321960468958174
65	K	T	0.8306158068883027
357	T	P	0.8297611276546669
210	F	I	0.8291963123721621
275	E	P	0.8280705386890055
133	N	Q	0.8276364045046405
410	S	D	0.8254913285782954
135	T	N	0.8248816163912944
388	S	R	0.8244977628084377
135	T	D	0.8229245929464771
135	T	F	0.8229245929464771
184e	G	A	0.8227972734413131
440	Q	V	0.8205193515149913
328	Q	W	0.8202671933296437
84	I	L	0.8197436611061819
43	P	L	0.8189372752559462
521	G	M	0.8186041591051205
553	S	D	0.8184701467035305
608	V	Y	0.8181060972460545
561	A	G	0.8175131174918537
561	A	C	0.8175131174918537
556	L	W	0.8174790973957516
549	V	L	0.8163756136464878
591	Q	V	0.8159411687909107
587	L	N	0.8159264181947308
596	W	H	0.8141084780797879
560	E	N	0.8135791702327889
358	I	G	0.8133836605304593
334	S	Y	0.8133798397550729
572	G	C	0.8132752159070533
603	I	Y	0.8131905214007865
208	V	T	0.8124025958721339
702	L	E	0.8103934230968889
698	V	M	0.8101960947254986
689	V	S	0.8100465094033663
700	A	N	0.8094834240348607
185	N	A	0.8087318981870819
66	H	I	0.8085221837834689
433	A	N	0.8082203735211752
287	Q	K	0.8069336044462723
681	Y	C	0.8065130043521448
78	D	V	0.8055684393532936
600	G	A	0.8047199296720842
374	H	C	0.8043143427202111
327	R	C	0.8042936868444168
376	F	S	0.8042341404695463
322a	I	Q	0.804205447814172
347	K	H	0.8041068119784716
335	K	M	0.8040600200785777
428	Q	T	0.8040588846510659
48	A	D	0.8034007737816193
192	R	T	0.8033554300746915
346	V	P	0.8033276623991915
381	E	M	0.8029550741659893
233	F	L	0.8028330654957292
68	V	R	0.8027971752512888
366	G	A	0.8026851818205968
365	S	E	0.8019577862469421
186	N	D	0.8009866610053828
86	L	R	0.7979955790946341
136	N	K	0.7970532993700234
678	W	R	0.7956261013899575
564	H	Q	0.7956076111966748
183	Q	L	0.7950013867153696
448	N	Y	0.7941436534367621
173	Y	H	0.7940606767788423
99	N	A	0.7931476572787506
130	Q	L	0.7923245614349037
82	Q	I	0.7911812096614746
338	W	K	0.7909312007386753
338	W	L	0.7909312007386753
360	R	D	0.7907412396218947
398	N	W	0.7906444271001523
333	V	S	0.79041784913168
397	S	W	0.7896775570933718
137	N	F	0.7892730615857785
184d	Q	F	0.7887481799502564
394	T	E	0.7887441438435495
169	K	C	0.7884380606406804
609	P	V	0.7882170534926813
187	S	Y	0.7869555706993572
271	M	L	0.7854797517432952
490	K	I	0.7853423164705395
185	N	Y	0.7853339516302593
184g	R	F	0.7849847846577278
585	R	V	0.7838464907807072
588	R	C	0.7837911606951896
600	G	N	0.7831378208886739
116	L	P	0.7827059115578001
322a	I	V	0.7823453498494036
430	I	P	0.7822251034184637
394	T	R	0.7821348536947003
72	H	I	0.7820298981920027
234	N	I	0.7818173159994275
107	D	T	0.7816962736359699
71	T	L	0.7816300503801301
684	I	M	0.7813426915849022
218	C	Y	0.7807312766374505
95	M	P	0.7806921099070444
140	D	G	0.7803521949630483
88	N	R	0.7793924446449214
316	A	K	0.7792484744186986
575	Q	Y	0.7786282200095518
429	R	V	0.7784434091861591
262	N	I	0.7780309146052098
247	C	Y	0.7768586939664323
297	T	I	0.7760215349899967
66	H	Q	0.7753988142743931
397	S	I	0.7745876529959611
696	R	E	0.7739646183826204
180	D	Y	0.7738938231089494
236	T	L	0.7737139457190816
358	I	S	0.7736585864261274
335	K	H	0.7736159013030561
240	P	C	0.7736116335852489
656	N	I	0.7729408592909872
411	N	C	0.7728678699588245
674	D	L	0.7726375402247461
406	N	M	0.772618257289452
339	N	G	0.7724566174610838
648	E	A	0.7716997431465039
662	A	P	0.7715899791208227
245	V	T	0.77092442939354
238	P	H	0.7705254929180447
243	S	Q	0.7701917538434189
266	A	I	0.7699183005984416
314	G	E	0.7693689952352578
702	L	I	0.7689611287708242
485	K	I	0.7685790650350044
659	D	S	0.7683618543044537
151	R	S	0.7656374793434113
113	D	R	0.7653034391096007
71	T	P	0.7651773219183383
506	V	A	0.7645967972506229
95	M	G	0.764140414972797
223	F	M	0.7637248450536375
45	W	Y	0.763497202153552
581	L	N	0.7630582282208975
108	I	F	0.7629748010991885
91	E	D	0.762939951756652
245	V	K	0.7609248078439341
314	G	Y	0.7606807636166992
271	M	Y	0.7605622914234413
240	P	D	0.7604666977020489
294	I	S	0.7604552257361964
257	T	L	0.7602897698734247
298	R	S	0.7602528583579269
260	L	N	0.7600675767420714
270	V	N	0.7597791004678571
435	Y	V	0.7597521224864309
443	I	E	0.7596042087844377
454	L	R	0.7595287609726481
439	I	E	0.7594306576824389
230	D	N	0.7593512349200787
485	K	F	0.7591205869398788
446	V	N	0.7590895345775628
442	V	W	0.7588723391437379
442	V	M	0.7588723391437379
424	I	W	0.7588071103393413
456	R	W	0.7586447014264138
280	N	R	0.7586001335341827
554	N	D	0.7582509212014888
445	C	W	0.7582224755090441
203	Q	R	0.7582129178935806
475	M	H	0.757460328731167
299	P	V	0.7572050244790051
479	W	A	0.7567221452468453
696	R	C	0.7563946310300037
696	R	W	0.7563946310300037
49	E	Y	0.7562584576985256
457	D	S	0.7560290404737104
681	Y	N	0.7557784401017806
624	D	P	0.7557164716871388
652	Q	N	0.7555354654946604
685	F	C	0.7555039263007677
433	A	V	0.7553071206311017
700	A	H	0.7552994600596838
692	L	M	0.7550789902968564
699	F	G	0.7550405992916251
698	V	Y	0.7549911503248002
241	S	C	0.7549508505679822
624	D	L	0.7544846594763428
336	A	F	0.7541945059667039
327	R	H	0.7541843775749046
207	K	L	0.7533389946726778
453	I	T	0.7529822904901318
556	L	P	0.7524714110192529
102	E	N	0.7515387616307048
281	A	Q	0.7508571581348856
103	Q	T	0.7506588823444209
125	L	P	0.7505141851138706
570	V	A	0.7503098675338901
468	F	G	0.7500830808242351
392	N	I	0.7495519398601178
354	G	P	0.7484068952308398
43	P	T	0.7473745300302096
71	T	A	0.7464261604917548
696	R	A	0.7439254183840376
658	Q	S	0.7429410816835147
618	N	E	0.7428480540944475
673	F	V	0.742543356617793
173	Y	R	0.7421696382855871
160	N	A	0.7420781483783914
216	H	E	0.7417167329689782
174	S	V	0.7416980809054203
363	N	Q	0.7416266691239457
398	N	R	0.7410450283573533
138	I	Y	0.7410171139450578
129	L	R	0.7409377854997341
184e	G	F	0.7407814659806498
139	T	P	0.7407531828121982
177	Y	D	0.7405897513436019
90	T	L	0.7402126854723763
356	N	H	0.7398442383003826
142	M	Y	0.7398316809124641
605	T	S	0.7397756708773264
601	K	F	0.7392075880714046
565	L	K	0.7391625017564122
219	A	H	0.7391077601059264
189	K	G	0.7390522707876446
522	F	A	0.7386348927646955
382	F	R	0.7383427786497647
184g	R	P	0.7379606026384511
692	L	F	0.737864419290873
172	V	R	0.7376411651825792
69	W	R	0.7375195566525831
563	Q	T	0.7373914883593056
207	K	T	0.7373424745225339
562	Q	A	0.7364783964353292
524	G	T	0.7364400259581065
645	L	K	0.7355363237650197
645	L	S	0.7355363237650197
415	T	V	0.735296652402789
197	N	A	0.7346463797646802
488	V	T	0.7344081198678926
431	G	H	0.734042362378158
543	N	K	0.7326550070445458
463	S	T	0.7325057341512259
573	I	M	0.7322411369073296
363	N	I	0.7321374546501275
697	I	T	0.7319952669154915
593	L	I	0.7308101365363855
655	K	S	0.7296481868739015
664	D	E	0.7278382501800509
254	V	A	0.7274172393462185
566	L	S	0.7267331688013249
34	L	T	0.7265177370578542
477	D	N	0.7253305890872077
577	Q	L	0.7244863782944693
376	F	I	0.7241898595361427
323	I	C	0.7239833574157082
334	S	A	0.7239814281087044
443	I	S	0.7238621344205589
591	Q	H	0.7234163051338147
388	S	I	0.7228989973896991
87	E	I	0.7225632163008697
599	S	I	0.7224840881905501
660	L	F	0.7219929661332047
548	I	L	0.7219203108382901
394	T	M	0.7207016720190416
78	D	E	0.7203084176715134
363	N	G	0.7197778978405511
396	I	G	0.7196987192385438
543	N	P	0.7182846074076052
618	N	G	0.7182549927322924
42	V	L	0.7172623156772978
216	H	V	0.7162088769447366
419	R	L	0.7158409959883698
417	P	K	0.7153532468895776
171	K	N	0.7147493263498659
486	Y	N	0.7142778926844227
374	H	N	0.7141051549353719
700	A	P	0.7140424384861375
483	L	T	0.7127945259345325
177	Y	H	0.7122838332026792
112	W	F	0.7113215664692853
490	K	Y	0.711143528936482
409	G	C	0.7094860726948209
534	S	C	0.7090212030221175
622	I	M	0.7088225030816221
325	D	H	0.708046365755066
514	G	H	0.7077705387334594
35	W	Y	0.7068531140083785
578	A	S	0.7064422483134107
57	D	T	0.7063386429844423
64	E	Q	0.7061715723422026
213	I	F	0.7058551030795429
299	P	T	0.7056787179886067
461	T	K	0.7054284177210235
626	M	T	0.7047452094754395
601	K	M	0.7041368935703647
521	G	P	0.7038501391200185
605	T	R	0.7037451269613589
585	R	M	0.7036026061901954
536	T	S	0.7035717558455348
410	S	G	0.7034783838856862
523	L	G	0.7032387651839258
589	D	F	0.7026372626891266
370	E	S	0.7023695019514777
312	G	E	0.7023683487229966
599	S	Q	0.7022691333770432
375	S	Q	0.7021674028938591
410	S	H	0.7020014044404457
494	L	P	0.7018630667306356
383	F	P	0.7017458337954603
69	W	E	0.701190086859663
42	V	Y	0.7011242838544567
587	L	F	0.7007923219168891
125	L	R	0.7006941252721239
589	D	P	0.7006573936121332
64	E	L	0.7005360957459117
73	A	V	0.7005017035263319
96	W	I	0.7002376214250633
95	M	F	0.7000379868896539
103	Q	F	0.699813619327355
89	V	C	0.6995964544363111
113	D	Q	0.6994038730390006
184h	S	L	0.6986863320845984
104	M	H	0.6984545222802855
557	R	E	0.6982877861162113
124	P	D	0.6978663256931604
698	V	S	0.697787497838493
264	S	T	0.6963920863593847
336	A	S	0.6955567407567318
557	R	T	0.6943029085052012
638	Y	K	0.6942658518402975
381	E	L	0.6933407933916949
611	N	Q	0.6928644866734499
534	S	G	0.6926977375892391
132	T	C	0.692534438603601
358	I	N	0.6925270480535912
210	F	C	0.692380972893555
522	F	Y	0.6923416729207712
179	L	T	0.6922502257812646
32	E	Y	0.6920245131361716
369	L	G	0.6919677037853418
523	L	F	0.6918256583906064
48	A	R	0.6914908998152931
107	D	A	0.6914004327572122
64	E	P	0.6913000180536939
55	A	H	0.6912442363250401
264	S	L	0.6908724560404627
127	V	S	0.6906744456496033
81	P	W	0.6906161100246879
187	S	M	0.6905902783905851
166	R	L	0.6903163351495486
31	A	R	0.6898593728583853
671	N	G	0.6878506694155931
618	N	H	0.6878096546286407
690	G	V	0.6871456040195436
279	N	H	0.6868320121963056
430	I	G	0.6862871726125782
612	S	G	0.6855097191949717
51	T	R	0.6853153311725649
696	R	N	0.6852032405497064
97	K	H	0.684988502929606
629	L	C	0.6846551396671186
634	E	G	0.6845829874384368
367	G	E	0.6844477598533251
639	T	F	0.6844371007185992
640	Q	D	0.6842733643004636
188	N	C	0.6842486385028158
678	W	V	0.6840513811277575
103	Q	A	0.683494314878196
268	E	A	0.6833770392068559
326	I	T	0.6815805143843214
49	E	C	0.6805835808819831
119	C	G	0.6801773228386314
136	N	I	0.6799656115281572
84	I	F	0.6798308488451271
79	P	F	0.6795994976734955
646	L	H	0.6794015636947082
274	S	A	0.6793310879391239
315	Q	T	0.6791054281947113
105	H	K	0.6790296217568514
256	S	A	0.6789432182530635
346	V	I	0.6788045786817162
243	S	F	0.678720645526489
670	W	I	0.6784698163890979
627	T	G	0.6783508215114248
646	L	R	0.6782354806302098
677	N	W	0.6781406166691851
693	I	H	0.6781025255268727
675	I	E	0.6780374842168121
678	W	C	0.6780317207536325
653	Q	C	0.6780156787362909
647	E	P	0.6779254397886041
661	L	E	0.6778986888289329
673	F	N	0.6778866907269927
687	M	Y	0.6778665317219457
451	G	E	0.6777148724861395
464	T	Y	0.6771133944202977
289	N	H	0.6770779793790271
119	C	W	0.676271625804103
634	E	Q	0.6757238314486529
163	T	S	0.6754832443564607
378	C	Y	0.6754040312089394
282	K	G	0.6751523885568594
390	L	P	0.6751476610686051
105	H	Q	0.6751034897472161
207	K	I	0.6750180142120539
668	S	I	0.6749916572567396
405	S	T	0.6735634668711514
66	H	A	0.6735524645682192
58	A	Q	0.6734266161266839
285	L	W	0.6730029250096916
371	V	N	0.6728468167780091
32	E	D	0.6725241564192113
359	I	F	0.6724146162725728
337	T	M	0.6723453546995266
634	E	Y	0.6723358799789196
325	D	C	0.6722916733621561
77	T	M	0.6721524909073423
392	N	M	0.6720670519834047
347	K	E	0.6720045016481906
356	N	M	0.6718916132810271
354	G	F	0.6716592365731238
395	W	L	0.6712673890958906
124	P	N	0.6711681741818847
365	S	F	0.6706260025737028
389	G	F	0.6699368504114447
116	L	I	0.6698620851407806
504	R	Y	0.6694816899300287
429	R	A	0.6683132506328864
109	I	E	0.6682931624949748
85	H	K	0.6680351256173703
392	N	T	0.6679682631210007
344	K	T	0.6677043915743723
600	G	Y	0.6650630090520859
570	V	H	0.6648817693333696
184c	N	P	0.6638901793238483
381	E	I	0.6630442076549568
89	V	I	0.6627001362855292
290	T	S	0.6622550320922033
290	T	R	0.6616857020601937
321	G	P	0.6616438505960955
230	D	M	0.6609045101271879
60	A	H	0.6608348840440226
587	L	S	0.6606850502773226
108	I	V	0.6606503855445727
432	Q	L	0.6604492068070406
506	V	M	0.6603583847015503
184g	R	M	0.6602215405025649
303	T	Y	0.6599249727870797
695	L	P	0.6595031342018393
542	R	N	0.6591816338482821
156	N	L	0.6573473317686643
141	D	I	0.6571614988821883
277	I	M	0.6571251020923159
184e	G	V	0.656818649573356
140	D	I	0.6568069479701426
465	T	V	0.6567694788666432
638	Y	C	0.6566582701781418
564	H	F	0.6564983846050606
550	Q	H	0.6564966309798337
499	T	G	0.6564107996626891
463	S	D	0.6563441078679759
222	G	N	0.6561812872037025
199	S	H	0.6546063475182926
566	L	W	0.6537951083033018
566	L	R	0.6537951083033018
527	G	L	0.6536383136723323
269	E	D	0.6535849548992377
601	K	P	0.6535600058305611
601	K	G	0.6535600058305611
520	L	W	0.6534677390990198
515	I	Q	0.6534544300564689
544	L	T	0.6534185296697369
424	I	M	0.6534027137915767
521	G	V	0.6533190742310693
521	G	Y	0.6533190742310693
537	L	Q	0.6532648402595352
545	L	W	0.6531610472776987
528	S	R	0.6531276122756886
528	S	Q	0.6531276122756886
559	I	T	0.6530473724468525
439	I	M	0.6529960194947366
552	Q	H	0.6529669238740708
528	S	I	0.6529176111384765
595	I	F	0.6525493161845679
215	I	F	0.6524568456130241
579	R	V	0.6520500692395604
599	S	D	0.6520421165313193
548	I	H	0.6519697870634542
577	Q	D	0.6513591458580468
578	A	Y	0.6512178087652682
354	G	I	0.6493068126976569
388	S	Y	0.6492727676422807
428	Q	R	0.648797503490087
380	G	N	0.6484831203553687
640	Q	K	0.6469895335673379
600	G	C	0.6465503208366289
569	T	E	0.6462232234426277
600	G	E	0.6440000272774045
229	K	M	0.6436590361020214
411	N	I	0.6433310869990208
322a	I	K	0.6432109236034436
697	I	C	0.642857934158537
398	N	Y	0.6427757446592149
690	G	S	0.6410310387096034
119	C	R	0.6409737913883733
65	K	E	0.6406663393677912
224	A	Q	0.6401178695171148
255	V	F	0.6399406974306171
276	N	K	0.6395883630291546
363	N	V	0.6393529358294177
350	R	G	0.6393099310796572
581	L	I	0.6391946125412744
335	K	G	0.6391858623871676
328	Q	I	0.6391354414609822
410	S	F	0.63895439744367
425	N	A	0.6384499517632194
276	N	C	0.6382540882876705
315	Q	D	0.6382203230489555
321	G	F	0.6381703744565778
318	Y	K	0.6381435889821643
300	N	Q	0.6379733626065605
698	V	T	0.6379543463777084
577	Q	P	0.6377593800846469
305	K	P	0.6377203639987663
275	E	R	0.6376977987707257
266	A	H	0.6376535208287294
204	A	S	0.6376123079269027
316	A	C	0.637229906739426
77	T	S	0.6368671173543075
269	E	M	0.6365883495659104
443	I	W	0.6363761642787542
443	I	Q	0.6363761642787542
302	N	C	0.6362694031561702
434	M	W	0.6362084356073108
506	V	N	0.6361965735912511
452	L	H	0.6361327157625494
452	L	M	0.6361327157625494
448	N	C	0.6360103559569629
446	V	F	0.6359216162712121
431	G	D	0.6358093351599308
510	K	F	0.6356873021095422
498	P	R	0.6354011862093303
284	I	K	0.6353875374296315
489	V	G	0.6352723850755222
282	K	F	0.6351604850981771
282	K	T	0.6351604850981771
494	L	R	0.6350808112245356
138	I	G	0.6349917292744167
481	S	D	0.6347765172546371
479	W	P	0.6338723152800284
458	G	K	0.6337907163451763
214	P	G	0.6336587924511978
474	D	M	0.6336543197189555
285	L	N	0.6334620287762553
565	L	S	0.6326440291918645
334	S	L	0.6324268657772127
84	I	K	0.6319527068939218
396	I	R	0.6314615332901967
70	A	V	0.6307750914848881
534	S	P	0.6305908501140225
138	I	H	0.630393687044053
241	S	T	0.6303152303194527
322a	I	N	0.6302206650144815
370	E	F	0.6301724911936414
184e	G	P	0.6301521954989171
334	S	W	0.6300748662530745
357	T	D	0.6300016309559737
436	A	P	0.6299892446193329
359	I	D	0.6299429253671195
360	R	W	0.6299162960482769
249	H	Y	0.629861089777328
342	L	T	0.6298226993284095
383	F	H	0.6298044617263938
343	G	M	0.6297969169686415
361	F	K	0.6297223151275233
313	P	A	0.6297123962936038
329	A	W	0.6296955469353729
332	N	P	0.6296538514542024
243	S	R	0.6296293944123399
364	S	Q	0.6296042939631861
639	T	H	0.6295422298742899
339	N	P	0.6295307872064984
352	H	M	0.6293825327539668
367	G	P	0.629214276181763
393	S	C	0.6291298912378851
173	Y	F	0.6291229565297738
382	F	M	0.6288210314847458
382	F	C	0.6288210314847458
289	N	D	0.6285936154202134
389	G	E	0.6281191315491801
702	L	K	0.6280015872157128
639	T	Q	0.6276623398297745
652	Q	M	0.6273635206721537
391	F	M	0.6272675315701434
684	I	K	0.6271821513396637
49	E	S	0.6271665477633436
190	E	C	0.6269266089542074
184g	R	I	0.6253510923503921
586	Y	G	0.6252877903057554
570	V	R	0.6244179466958172
152	G	E	0.6238324514109297
216	H	T	0.6237796886058802
415	T	H	0.62304809343161
407	S	I	0.6213381270738143
118	P	T	0.6213227607610626
81	P	L	0.6207788122264444
402	V	R	0.6203568907135757
130	Q	M	0.6203463112775226
343	G	W	0.6203153918636242
412	D	W	0.6202899264168429
128	T	C	0.6201951611712575
392	N	Y	0.6200687462042653
156	N	V	0.6200588864760431
156	N	P	0.6200588864760431
134	V	H	0.6199680994713542
154	L	M	0.6199435354109808
213	I	W	0.6197894623438138
162	T	K	0.6197719638856835
502	K	T	0.6196679205038736
174	S	R	0.619535452697725
168	K	Q	0.6194731759503149
167	D	F	0.6194021704859393
167	D	L	0.6194021704859393
73	A	T	0.6193559387036187
209	S	R	0.6192777968643224
643	Y	H	0.6192601978107479
215	I	Q	0.6192114498345076
152	G	F	0.61918610594184
187	S	Q	0.6185990571890327
365	S	C	0.6183815454238653
359	I	T	0.6183503462075289
211	E	N	0.6182616411085898
641	I	S	0.6181507849838771
180	D	E	0.618126501438446
192	R	V	0.6180220140810746
212	P	F	0.6177257475092719
216	H	I	0.6174184984614609
507	G	S	0.6171580803581062
202	T	F	0.6171468978564938
587	L	V	0.6164323720846168
560	E	K	0.6160242681838246
332	N	I	0.6158284318684973
351	K	E	0.6140775367567555
347	K	A	0.6140756023428107
83	E	S	0.6140392749574729
562	Q	L	0.6136458652793381
564	H	P	0.61319645609002
316	A	Q	0.6127872370669801
646	L	F	0.6123722578153821
165	L	P	0.6123451678406031
607	N	T	0.6123364900979577
359	I	L	0.6122342177017628
501	A	V	0.6116869189030751
375	S	A	0.6114257227904805
114	Q	N	0.6107950031025501
586	Y	I	0.610361163523239
586	Y	V	0.610361163523239
425	N	C	0.6101898309963403
443	I	D	0.6100955903372671
433	A	K	0.6100641828821827
80	N	Q	0.6100090339672475
420	I	G	0.609548584675786
410	S	R	0.6090763603233782
226	L	P	0.6090090414299251
466	E	V	0.6086395354842971
132	T	H	0.6085335556908362
467	T	Y	0.6081705439694598
136	N	L	0.6081659599979123
591	Q	A	0.6080168701256778
155	K	V	0.607996418474354
496	V	Y	0.6079370705390637
63	T	H	0.607893831640619
198	T	I	0.6070668412443556
586	Y	A	0.6063160629813682
642	I	T	0.6061668480356062
190	E	L	0.6052527657572782
245	V	Y	0.6050141776489205
312	G	I	0.6048473175740121
226	L	T	0.6048245565400954
314	G	P	0.604800111357446
254	V	W	0.6047822085264088
251	I	Y	0.6047266248544617
277	I	R	0.6046783524484362
250	G	H	0.6046690199243201
259	L	Y	0.6046094426824417
247	C	G	0.6045597359334415
256	S	N	0.6045436402996649
298	R	M	0.6044287934478635
257	T	M	0.6044098300539668
257	T	R	0.6044098300539668
265	L	C	0.6044051460956121
48	A	L	0.6043882246348056
305	K	D	0.6042831203361558
305	K	G	0.6042831203361558
656	N	Y	0.6041811074649188
627	T	M	0.6041700211915162
264	S	M	0.6038375453349478
689	V	Y	0.6038284305192603
689	V	E	0.6038284305192603
683	K	Q	0.603821995430176
622	I	K	0.6038005324802621
267	E	M	0.6037745677516086
629	L	V	0.6037712558293324
320	T	P	0.6037637075872699
261	L	H	0.6037322691535587
272	I	R	0.6036687112594017
701	V	F	0.6035229874266248
257	T	V	0.6033727409297065
269	E	W	0.6032858772345762
698	V	N	0.6032340904182356
262	N	S	0.6029736503382983
687	M	K	0.6028511724933137
658	Q	A	0.6027309223218269
300	N	T	0.6027151831139145
292	V	R	0.6027106567209592
286	V	Q	0.6025373696576078
138	I	V	0.6025200284960953
284	I	G	0.6025102959782617
284	I	P	0.6025102959782617
88	N	I	0.6023849246625398
283	N	F	0.6022337117009728
112	W	G	0.6014449666198121
70	A	K	0.6007549142328481
34	L	P	0.6006868455908261
323	I	S	0.6001658592708967
688	I	M	0.5998134879991952
519	F	I	0.5992990519887764
308	R	C	0.5991357070119497
85	H	P	0.5989333518816411
405	S	G	0.5981214899715539
507	G	T	0.5978135173344761
347	K	G	0.5965186503125173
279	N	T	0.5959618620066927
58	A	F	0.5959051814346437
85	H	S	0.5958647558159502
34	L	N	0.5956751173473862
47	D	V	0.5955245940480549
97	K	D	0.5955082995060668
122	L	A	0.5954521397896332
196	C	Y	0.5954388362444324
529	T	S	0.5951474672327497
102	E	W	0.5945934737420226
234	N	Y	0.5942264158718213
575	Q	K	0.5941993150494493
551	Q	L	0.5932195433674421
281	A	K	0.5930021573213579
583	V	G	0.5925771579153458
616	N	R	0.5923371111730502
337	T	Q	0.5922291859488817
353	F	V	0.5920648709292223
437	P	S	0.5919006453435729
155	K	T	0.5914238158304777
615	S	V	0.5914008247982587
430	I	R	0.5911946954495979
133	N	I	0.5910941474281064
113	D	A	0.5909308906393658
394	T	F	0.5906633000712218
333	V	F	0.5903775436319234
487	K	T	0.5902101081527402
602	L	S	0.5893810608138199
67	N	A	0.5893396201562067
63	T	F	0.5892464368926678
151	R	F	0.5889569446893141
327	R	Q	0.5889330430793276
157	C	G	0.5887559862806787
155	K	E	0.588615797453227
504	R	W	0.5884261218668461
106	T	C	0.5883394077360045
362	A	F	0.588181958687819
164	E	A	0.5881577595817641
655	K	T	0.5879898323490379
356	N	P	0.5878411448553327
471	G	D	0.5877539081789513
199	S	V	0.5870610158121301
190	E	S	0.5868190896406065
212	P	V	0.5863307385040364
184a	N	V	0.5856107955299239
172	V	H	0.585498087514694
316	A	G	0.5846546509652593
81	P	A	0.5844149338828172
87	E	L	0.5843669172531387
86	L	C	0.5830718897989247
560	E	A	0.5824217661599589
696	R	Y	0.5821092804547021
327	R	D	0.5819012655079691
645	L	T	0.5814997251322742
51	T	F	0.5814447587647915
353	F	C	0.581305796212281
114	Q	Y	0.5812056704969161
44	V	R	0.5810878096583264
620	S	M	0.5810120950606366
650	Q	Y	0.5805670335834006
77	T	D	0.5804206435470917
92	E	R	0.5799175438792141
92	E	S	0.5799175438792141
301	N	K	0.5791298182875773
352	H	I	0.5790278386628467
580	V	A	0.5789355800519442
54	C	R	0.5788090736296254
238	P	A	0.5788089382029259
476	R	C	0.5787073715626629
630	Q	L	0.5778157340276341
659	D	I	0.5774977919059703
265	L	Q	0.5774219317631042
138	I	F	0.5771621744734116
124	P	V	0.5771503010851666
496	V	A	0.5768011246287522
496	V	L	0.576470897018907
434	M	H	0.5762665778266969
289	N	L	0.5759904033815664
337	T	I	0.5759175477727593
245	V	E	0.5753860308340599
383	F	I	0.5740777560104253
102	E	G	0.5733394918618029
592	L	R	0.5732181378480203
195	N	K	0.5729440823742766
408	T	K	0.572729794522698
218	C	R	0.5722390593688207
185	N	P	0.5716057047339311
139	T	A	0.5715404454354986
259	L	V	0.5712932229259746
452	L	I	0.5709657567489301
40	Y	W	0.5706920676588365
42	V	C	0.5705997542412953
51	T	E	0.5705501817448706
60	A	K	0.5704201214373059
114	Q	P	0.5703697147075601
111	L	S	0.5703504573825089
47	D	M	0.57034936122685
39	Y	M	0.5703167230047309
113	D	P	0.5702141574809991
50	T	L	0.570153572238002
75	V	C	0.5696753617288077
626	M	R	0.5696393486145883
498	P	L	0.5695334959370837
98	N	Y	0.5694733910840946
105	H	F	0.5694498465849542
91	E	P	0.5687815151953163
612	S	L	0.5686461240439762
169	K	T	0.5685544852493105
68	V	L	0.568156534965
128	T	P	0.5669653784917275
137	N	Y	0.5668806402493305
141	D	C	0.5667068969128259
169	K	P	0.5660456393042328
209	S	V	0.5657247329769586
164	E	L	0.5656274874838904
460	S	R	0.5655928158041101
152	G	Y	0.5655535535656503
426	M	N	0.5653209946983551
232	K	Q	0.5653005616007478
554	N	V	0.5643951662962219
54	C	Y	0.5638418491135461
463	S	A	0.5634612260421263
476	R	V	0.5629656690581861
693	I	A	0.5628144139251359
656	N	C	0.5619856658654119
633	K	H	0.5617533536011614
184b	E	W	0.5616678899124805
555	L	F	0.561018102701563
342	L	M	0.5605347400248666
508	R	G	0.5604431736821445
348	Q	S	0.560396136126187
364	S	N	0.5600353419791253
339	N	T	0.559636099055217
340	E	Q	0.5595644050502289
516	G	S	0.5590357877849168
677	N	S	0.5587992280650079
111	L	Q	0.5576611645487646
702	L	T	0.5575514561134756
647	E	D	0.5574642336183255
74	C	Y	0.5573942551770387
318	Y	L	0.5572997818241652
613	S	H	0.55710569867528
689	V	A	0.556616372302433
584	E	Q	0.5557883996090689
514	G	Y	0.5555587156987059
225	I	T	0.5555479008742981
518	V	Y	0.5554876355773595
513	V	M	0.5554012471947174
522	F	I	0.5553596244119874
559	I	R	0.5552555841817985
40	Y	L	0.5552481538475393
40	Y	R	0.5552481538475393
59	K	F	0.5551701731923356
51	T	Q	0.5551582226942768
43	P	Y	0.5550633515292354
114	Q	W	0.5550613303133541
325	D	E	0.5550366044532342
593	L	T	0.5550309657582341
593	L	S	0.5550309657582341
52	L	Y	0.5550276241676619
104	M	T	0.5550038715665173
111	L	F	0.5550023427633572
550	Q	A	0.5549173541019551
54	C	L	0.5548972268790272
61	Y	E	0.5548769246527678
37	T	Y	0.5548307232826377
424	I	F	0.5547957916688884
120	V	W	0.5547751060169673
71	T	Y	0.5546626212572693
75	V	D	0.5545507152794689
581	L	E	0.5545357048079496
365	S	L	0.5545256223370642
101	V	H	0.5544911559621137
74	C	P	0.5544863407990883
102	E	F	0.5544343309810613
96	W	T	0.5543921452260849
96	W	K	0.5543921452260849
106	T	P	0.5543779484651067
406	N	I	0.5543539531767798
627	T	N	0.553953727691161
91	E	C	0.5539306540725355
91	E	M	0.5539306540725355
350	R	W	0.5538215574630563
82	Q	F	0.5537299615288453
564	H	M	0.5533615250239605
421	K	M	0.5532775746253238
578	A	M	0.5530542689981699
592	L	C	0.5529413471910227
393	S	Q	0.5526997098868494
395	W	F	0.5524150900872191
413	S	L	0.5517236826146714
389	G	C	0.5513679306069522
211	E	R	0.5510097034313621
198	T	A	0.5507011982291079
434	M	V	0.5499897077737415
132	T	K	0.5496136229171429
132	T	D	0.5496136229171426
109	I	R	0.549480199875686
136	N	G	0.5493219678392153
87	E	D	0.5491792837721091
384	Y	A	0.5489168679960605
41	G	R	0.5488528758394509
159	F	S	0.5483424497282381
651	N	G	0.5472001790730546
684	I	Y	0.5466627310267198
534	S	V	0.5466540017726602
545	L	M	0.5460651118193978
123	T	N	0.5459246447586446
552	Q	Y	0.5456486656618815
523	L	C	0.5455404043956884
51	T	N	0.5453040197694188
669	L	S	0.5448465362102541
538	T	S	0.5446790970920639
256	S	V	0.5438650053054086
562	Q	Y	0.5438333184929334
300	N	C	0.5437304251990189
246	Q	M	0.5437072234375215
297	T	C	0.5436349427499796
200	A	D	0.5432078143360115
202	T	I	0.5425866170343283
272	I	F	0.5425826437955408
34	L	I	0.5425589393572361
671	N	K	0.5422984662998852
227	K	R	0.5420600624116036
308	R	W	0.5418959711041208
362	A	P	0.5417613997888067
284	I	A	0.5409205722532697
231	K	G	0.5408404015681024
283	N	Q	0.5405703341505899
502	K	E	0.5404927990665022
594	G	M	0.5402579925425783
590	Q	E	0.5390608447365857
398	N	V	0.5389213752647071
618	N	K	0.5387392312078264
82	Q	E	0.5382389833502554
295	N	Q	0.5379155245416547
564	H	G	0.5372983821846709
430	I	A	0.5371490121064221
136	N	R	0.5370925218735816
267	E	S	0.5369524818733139
521	G	S	0.5368594050021475
478	N	C	0.5363350971412938
335	K	I	0.5361990403522031
34	L	Q	0.5357152150885578
571	W	R	0.5353965355102688
239	C	R	0.53485905022604
407	S	F	0.5343193608481986
570	V	S	0.5342328021689196
401	S	E	0.5341122158165634
561	A	I	0.531994436487844
184a	N	G	0.5311209953691047
477	D	S	0.5304411405151406
184	I	L	0.5304401750300981
249	H	P	0.5303021294215753
184b	E	A	0.5301492400862972
606	T	I	0.5300567427352332
591	Q	L	0.5294940386801046
610	W	L	0.5292322259649094
655	K	E	0.528913217708166
585	R	S	0.5286475499744314
53	F	L	0.5285127683382029
141	D	H	0.5280072188537737
338	W	I	0.5278967949048813
335	K	P	0.5278806104662019
357	T	F	0.5277717110755302
357	T	Y	0.5277717110755302
342	L	N	0.5276112331942988
342	L	Q	0.5276112331942988
412	D	M	0.5274721643185047
153	E	L	0.5256752855022758
210	F	L	0.5251065056875708
656	N	D	0.5247847212412129
391	F	W	0.5245669872596328
427	W	R	0.5243740108234096
209	S	T	0.5242136446905747
63	T	G	0.5241088831606282
404	G	L	0.5227274906788335
677	N	K	0.5224824884452322
47	D	Y	0.5223035111630498
542	R	G	0.5221456712756063
478	N	T	0.5219094316834074
373	T	S	0.5213640197892973
187	S	R	0.5213340498578135
93	F	Y	0.5209545547968747
109	I	H	0.5198918442335192
227	K	M	0.5191163241386909
240	P	I	0.5184070818816421
403	Q	E	0.5180951868755779
619	L	I	0.5179233141448181
565	L	M	0.5177182526703162
642	I	M	0.5175093211312234
618	N	V	0.5168901663187829
187	S	G	0.5167725082248389
527	G	E	0.5163644796774701
136	N	D	0.5160684221623579
141	D	G	0.5157920273429664
632	D	Y	0.5156788258043635
214	P	N	0.5156267573563609
384	Y	F	0.5137635678102381
662	A	S	0.5134912940715819
176	F	I	0.5126136407272198
493	P	R	0.5125678120788955
95	M	T	0.5115985183346752
184f	N	T	0.5114479630780484
695	L	E	0.5104501783957802
634	E	N	0.5104026250153315
697	I	V	0.5103775304920101
65	K	M	0.5102022706516158
61	Y	S	0.510037237029914
125	L	A	0.5099273003744358
336	A	N	0.509814773473175
620	S	H	0.5096947601075992
130	Q	F	0.5095733779165921
373	T	C	0.5095048334472996
328	Q	Y	0.5094594662273169
55	A	S	0.5094065089309238
643	Y	F	0.5085926192898484
388	S	F	0.5085671992414675
305	K	N	0.508530734461103
330	H	R	0.5082819129859334
630	Q	E	0.5082458655532173
273	R	Y	0.5077644289421155
374	H	T	0.5077306876777021
384	Y	M	0.5076950336753173
308	R	K	0.5065765888333374
389	G	L	0.5064364474801688
389	G	V	0.5064364474801688
120	V	A	0.506282423307566
104	M	V	0.5062635642750956
104	M	Y	0.5062635642750956
432	Q	H	0.5057350667917749
188	N	V	0.5048578272937311
399	T	N	0.5048278169441578
696	R	D	0.5029173188802425
234	N	L	0.502658404849409
648	E	N	0.5022816543698931
662	A	K	0.5022446878498985
609	P	A	0.502130491085226
419	R	C	0.5020934243253437
419	R	E	0.5020934243253437
419	R	Q	0.5020934243253437
419	R	V	0.5020934243253437
655	K	Q	0.5020256439454777
429	R	W	0.5020169718262247
440	Q	N	0.5019416103180634
422	Q	Y	0.5017917232145492
441	G	W	0.5017365005070016
441	G	F	0.5017365005070016
444	R	Y	0.5017163657814218
507	G	C	0.501554061149369
673	F	G	0.501535257113998
421	K	G	0.5015103892273785
434	M	C	0.5014979350188107
501	A	C	0.5014924719258624
484	Y	D	0.5014430650490298
487	K	L	0.5013455489295777
364	S	Y	0.5012279338869307
482	E	Y	0.5010410442320348
499	T	C	0.5009830425826384
460	S	Y	0.5008636274393661
466	E	H	0.5006893694015695
518	V	A	0.5006544578037306
493	P	F	0.5005459697798563
481	S	E	0.5002927026239237
87	E	S	0.5001707949644218
127	V	R	0.4997822249674236
458	G	W	0.49952609589038394
211	E	S	0.499431917835432
490	K	H	0.4990989713228328
490	K	F	0.4990989713228328
457	D	V	0.4990944707677377
457	D	Q	0.4990944707677377
472	G	A	0.4988173740394555
490	K	E	0.4984488899783556
351	K	F	0.49843136966784707
304	R	I	0.4984224184459101
204	A	G	0.4983575801613676
470	P	V	0.4982350941430184
330	H	G	0.4980384678969865
343	G	H	0.4979516854043067
231	K	Q	0.49782797024249203
332	N	R	0.4977974019129878
399	T	C	0.4977464514355231
226	L	H	0.4977228854792549
312	G	K	0.4977099436675601
225	I	N	0.4976980649084648
409	G	K	0.4976831709755707
276	N	H	0.4975644503185781
432	Q	P	0.4975373171413371
593	L	V	0.4974510508420262
224	A	M	0.497406005278541
339	N	Y	0.4974039286656991
243	S	W	0.4972883094905544
275	E	F	0.4971019636065557
293	Q	C	0.4969729051779204
422	Q	S	0.4967628522717437
422	Q	T	0.4967628522717437
299	P	H	0.4967383516841483
140	D	K	0.4966894410996329
254	V	E	0.4966854631466394
453	I	A	0.4966110013653439
417	P	I	0.496578620242334
508	R	Y	0.4964022816476565
272	I	A	0.4963659052066465
272	I	S	0.4963659052066465
664	D	I	0.4963136680516316
473	G	L	0.496297915161457
599	S	W	0.4962261103624631
268	E	S	0.4961496099789136
278	T	Y	0.4960563386263142
278	T	F	0.4960563386263142
229	K	G	0.4960388499614213
336	A	V	0.495963472473507
308	R	E	0.4959116747168902
117	K	E	0.4958556576018143
428	Q	W	0.4958167064536501
428	Q	G	0.4958167064536498
436	A	K	0.4957601356236679
568	L	G	0.4956458384131374
280	N	C	0.4955657277003888
275	E	A	0.4954628801271485
304	R	N	0.4954089228698231
274	S	H	0.4953862687297206
544	L	I	0.4950211742918682
493	P	H	0.4949974767824583
477	D	E	0.494789000244096
500	R	S	0.4947317521390777
240	P	Q	0.4947304421959098
479	W	M	0.4936877394130514
308	R	Q	0.4931908731299699
271	M	I	0.4929810862123752
423	I	C	0.4929714063111546
69	W	G	0.4928000590434318
507	G	Y	0.49266335489972396
57	D	A	0.4925524404912843
484	Y	Q	0.4925485529581904
72	H	L	0.492482898700331
231	K	T	0.4923481002276397
44	V	Q	0.4923243673578474
502	K	Q	0.4921533954926779
120	V	F	0.4921092285760038
438	P	Q	0.4920533684455843
64	E	T	0.4920213516708237
79	P	I	0.4919595165692271
62	E	C	0.4918281950058415
62	E	P	0.4918175850648834
185	N	L	0.4916819600324846
500	R	Q	0.4916706855264682
106	T	S	0.4913161717098993
430	I	V	0.4911596861456442
538	T	K	0.4911093230886111
49	E	G	0.4910101690728656
323	I	N	0.4909143640162034
103	Q	H	0.4908492369358001
115	S	A	0.4907556359333943
440	Q	H	0.4905158160578344
465	T	A	0.4905144883432697
340	E	N	0.4905123008686744
63	T	A	0.4904188674350282
352	H	V	0.4902085107256414
404	G	N	0.4899724051780646
506	V	T	0.4897909968342666
452	L	A	0.4896812191696989
442	V	L	0.4895308874346221
402	V	Q	0.4893623798082182
86	L	W	0.4893516618985221
585	R	E	0.4892480726574235
481	S	G	0.4887373398276459
423	I	S	0.4886282123268458
128	T	K	0.4883734929369044
129	L	T	0.4883161049794573
129	L	V	0.4883161049794573
141	D	W	0.4882355851772982
551	Q	H	0.4882332171360852
156	N	Y	0.4882220108840548
156	N	F	0.4882220108840548
426	M	Y	0.4882096217854959
154	L	Q	0.4881003874960205
590	Q	C	0.4880808746646891
176	F	C	0.4880525282849514
177	Y	S	0.4880425514954138
177	Y	A	0.4880425514954138
184	I	H	0.4880341964247101
220	P	F	0.4880146399946924
213	I	D	0.4880111076417114
179	L	G	0.4879379595530757
439	I	L	0.487905076622473
159	F	T	0.487871877252996
159	F	A	0.487871877252996
175	L	Y	0.4878353518573178
184d	Q	W	0.4878258850635445
168	K	F	0.4877791894960132
161	M	Y	0.4877096492814467
218	C	T	0.4876863362683495
193	L	V	0.4876586888346974
193	L	T	0.4876586888346974
206	P	E	0.4876163055378476
583	V	N	0.4876069975880338
209	S	C	0.4875755935454576
215	I	E	0.4875527709339057
215	I	D	0.4875527709339057
115	S	C	0.4875272050336037
655	K	L	0.4874863835671416
208	V	E	0.4873857164097528
201	I	Q	0.487211938155887
200	A	Y	0.4871396616848617
205	C	H	0.4871212741002604
203	Q	D	0.4870760588230344
203	Q	N	0.4870760588230344
476	R	N	0.4869372052623327
476	R	E	0.4869372052623327
429	R	H	0.4869259246744816
192	R	W	0.4865595631102492
196	C	H	0.4864194126065084
441	G	D	0.4863826557479963
512	A	W	0.4863516648626705
212	P	H	0.4862794169923363
656	N	F	0.4860275240892101
612	S	C	0.4860158458052593
607	N	I	0.4859042594588943
670	W	T	0.4858247384467021
670	W	Q	0.4858247384467021
172	V	K	0.4857874145825102
697	I	H	0.4857795389723994
697	I	K	0.4857795389723994
697	I	P	0.4857795389723994
184a	N	M	0.4857629728717035
610	W	N	0.4857303593523496
610	W	Y	0.4857303593523496
622	I	D	0.4856601390438571
622	I	A	0.4856601390438571
655	K	C	0.4856487531769256
698	V	Q	0.4856389447158387
638	Y	P	0.4856191669581194
645	L	G	0.48559824036877
632	D	P	0.4855844989611409
684	I	H	0.4855699608558454
684	I	E	0.4855699608558454
691	G	W	0.4855688323230554
642	I	A	0.4855582635863994
626	M	D	0.4855309444535411
677	N	C	0.4854955387267894
693	I	R	0.4854574475844768
679	L	E	0.4854406502194266
672	W	Q	0.485425991527997
653	Q	S	0.4853706007938952
462	N	Q	0.4853597755194611
184b	E	C	0.4853564471596933
623	W	I	0.4853238295416396
623	W	T	0.4853238295416396
623	W	A	0.4853238295416396
651	N	W	0.4853091447946168
651	N	C	0.4853091447946168
647	E	H	0.485280361846208
644	G	H	0.4852557230853548
661	L	P	0.4852536108865373
694	G	H	0.4852152142634342
694	G	D	0.4852152142634342
676	S	D	0.4852147877839279
394	T	V	0.4851947042216541
669	L	E	0.485191130012932
682	I	H	0.4850545951473769
398	N	S	0.4850327720664972
441	G	T	0.4849787149634428
491	I	Y	0.4849405862598272
657	E	P	0.4849238535487447
399	T	D	0.4848463344737412
186	N	R	0.4847598932467142
166	R	I	0.4847290168398545
197	N	F	0.4842921310436713
197	N	Y	0.4842921310436713
281	A	E	0.4836117730779184
637	N	H	0.4828443409295271
699	F	Y	0.48222152762364
630	Q	I	0.4818028586812884
489	V	E	0.4817659917337577
653	Q	V	0.4817141255341595
372	T	S	0.4817050291957757
465	T	Y	0.4817018598475816
520	L	Q	0.48166997416181
396	I	S	0.4816351869170805
636	S	F	0.481459813922437
357	T	R	0.4812836700634436
585	R	D	0.4812101848537476
588	R	V	0.4810448054391434
630	Q	T	0.4808012603651275
513	V	L	0.4804244738558444
430	I	S	0.4803868864170876
329	A	V	0.4803267974673087
561	A	P	0.48017984587982
414	I	L	0.4800977682211146
318	Y	V	0.4799977575435957
112	W	Q	0.4799967893372607
583	V	H	0.4798061215589157
524	G	M	0.4794417732564482
462	N	L	0.4788000543152612
667	A	K	0.4780274336760826
32	E	L	0.4779663243054604
135	T	M	0.4779482400365082
128	T	V	0.477939604060478
137	N	A	0.4778338191257168
184e	G	I	0.4777470601468559
134	V	R	0.4777025389985509
159	F	Y	0.4775733447492699
158	S	V	0.4775537262049941
184	I	Y	0.477521973166383
184	I	S	0.477521973166383
394	T	Y	0.4774505029381019
468	F	Y	0.4773647943057399
157	C	I	0.4773316938094755
155	K	S	0.47719092598686896
354	G	S	0.4771399258322308
215	I	R	0.4768190681894626
164	E	H	0.476783269150095
194	I	F	0.4766150038766189
217	Y	W	0.4764550099701009
457	D	Y	0.4764520918603243
664	D	A	0.4764394893473011
205	C	P	0.4763311950617002
520	L	F	0.4762360410420567
323	I	G	0.4758331669257999
184a	N	S	0.4757946703779939
211	E	F	0.4757806845439941
355	N	S	0.4756535706020885
408	T	E	0.4755054313475145
464	T	V	0.4753515495806426
464	T	H	0.4753515495806426
568	L	I	0.4750176949276823
581	L	T	0.4745930613324143
687	M	I	0.4745176707476258
280	N	M	0.4744409997441594
184b	E	Q	0.4737910636631801
648	E	K	0.4732728442513296
611	N	M	0.4722894062703144
108	I	A	0.4721453286267138
662	A	G	0.4717857253137973
601	K	S	0.471751422086215
594	G	N	0.4715039794944342
540	Q	L	0.4708490763100982
588	R	L	0.4707645831312316
188	N	H	0.4707623651359174
128	T	R	0.470440353999554
156	N	T	0.4703370735448739
154	L	R	0.4702353307380499
133	N	E	0.4700580507230656
151	R	Q	0.4700009347470313
183	Q	T	0.469904234153786
161	M	G	0.4698072680169987
118	P	W	0.4697770976817704
69	W	Q	0.4696340065488069
169	K	A	0.4695705390721032
70	A	M	0.469439542132966
573	I	S	0.4692067310735359
164	E	F	0.4691546088442725
276	N	T	0.4691127041549262
337	T	S	0.4691064734496639
265	L	R	0.4686232089170106
305	K	I	0.4684932870342841
106	T	F	0.4684565419100252
292	V	A	0.468065366143735
625	N	K	0.4679960695014711
90	T	K	0.4679788287402828
211	E	I	0.4679241425495234
103	Q	Y	0.467924051592709
645	L	I	0.467676547569029
198	T	L	0.4675431293982346
135	T	R	0.4675284316045853
106	T	L	0.467084859204116
568	L	Y	0.4670435539888884
519	F	C	0.4669374270432538
519	F	E	0.4669374270432538
584	E	I	0.4667350654496119
584	E	P	0.4667350654496119
520	L	K	0.4667214486278005
544	L	K	0.4666879577816144
536	T	P	0.4665459487799494
518	V	N	0.4665340706811727
543	N	V	0.4665294537146424
513	V	R	0.4665283524546793
554	N	F	0.4665180025727878
542	R	V	0.4665158610951153
542	R	L	0.4665158610951153
542	R	M	0.4665158610951153
540	Q	E	0.4664759855605594
522	F	N	0.4664583159037098
558	A	Q	0.4663562678948155
588	R	H	0.4663393699680809
593	L	K	0.4662933402722576
608	V	D	0.4662746825285087
525	A	I	0.4662190248283592
595	I	P	0.4660639702504974
541	A	I	0.4659950430118844
606	T	G	0.4658976145480079
563	Q	F	0.4658600707394026
538	T	V	0.4657635686810341
538	T	N	0.4657635686810341
604	C	I	0.465726529931021
583	V	R	0.4656573602673452
655	K	G	0.4656166325310155
548	I	G	0.4655862151179303
674	D	K	0.4655461038865088
562	Q	G	0.4653642516040543
684	I	Q	0.4651855829396169
591	Q	Y	0.4649364938521909
592	L	K	0.4649355336985501
75	V	P	0.4648896836538074
137	N	L	0.4647107949237266
589	D	K	0.464676287014849
160	N	H	0.4642984702262102
184h	S	Y	0.4642468326870478
184h	S	F	0.4642468326870478
573	I	Q	0.4641821339193339
688	I	F	0.4639186511695637
610	W	G	0.4638759737520729
169	K	G	0.463826627607413
586	Y	M	0.4637339548158182
586	Y	W	0.4637339548158182
560	E	M	0.4635909940690582
343	G	A	0.4631727031985554
80	N	S	0.4629131994671694
221	A	D	0.4621577386385656
110	S	F	0.4616479266531676
324	G	V	0.4616116215198937
569	T	W	0.4611543738538429
137	N	H	0.4603097922463741
573	I	A	0.460198457194741
178	R	T	0.460022161544769
160	N	E	0.4598975225567846
171	K	Y	0.4597609484384811
222	G	P	0.45905147467437796
289	N	K	0.4588052920533225
293	Q	S	0.4582367122592436
200	A	R	0.4580224667892571
649	S	V	0.45718177999615794
685	F	S	0.456864590677722
418	C	R	0.4566451894278244
175	L	I	0.4564043321107814
136	N	A	0.4561628665528624
677	N	D	0.4559297259688301
336	A	T	0.4557722926734167
576	L	R	0.4555860889476072
576	L	M	0.4555860889476072
545	L	A	0.4553117911185861
327	R	I	0.4541285544308379
187	S	L	0.4538759523662185
189	K	L	0.4538719036771526
186	N	A	0.4536909992821746
395	W	C	0.4534602043429926
226	L	V	0.4533856019229478
390	L	Q	0.45310697322093
620	S	Y	0.4530464664342625
316	A	P	0.4524138571583918
238	P	T	0.4522372731199816
197	N	V	0.4521505644038467
376	F	L	0.4521432666274644
277	I	P	0.4518905121302794
184a	N	L	0.4512830595798039
358	I	M	0.4512304308397427
219	A	S	0.4512270176622766
374	H	V	0.4510853725039264
322a	I	G	0.4509545222536402
323	I	W	0.4508205563770684
355	N	V	0.4505234415413678
402	V	C	0.45034446867021294
339	N	I	0.450182050321436
375	S	F	0.450142575246734
410	S	E	0.45004036543953774
350	R	P	0.4499778245603527
339	N	F	0.4498932598696889
411	N	Q	0.4495286590702773
344	K	F	0.44946295779401296
207	K	Y	0.4493583915721043
379	G	F	0.4493513323598333
401	S	P	0.4493248065764841
327	R	F	0.449295620726639
374	H	P	0.4492076882252632
374	H	E	0.4492076882252632
374	H	M	0.4492076882252632
376	F	H	0.44911602463979183
338	W	S	0.4490602930336488
302	N	K	0.4490351319047788
328	Q	D	0.4489539715127338
330	H	W	0.4488993201166645
431	G	E	0.4488874076038392
382	F	H	0.44883616145478
392	N	P	0.4488298406485345
383	F	T	0.44882583379210855
331	C	T	0.4487648182725146
329	A	Y	0.4487394187888664
329	A	R	0.4487394187888664
326	I	E	0.4487209728141529
346	V	R	0.4486972141405116
184f	N	P	0.4486862308322038
372	T	F	0.448584052934596
322	D	Y	0.4485750240825643
354	G	Y	0.4483596256141748
367	G	Q	0.4483453088377959
395	W	E	0.4482271094856435
385	C	Q	0.4482015409399813
385	C	T	0.4482015409399813
379	G	T	0.4481257804512596
377	N	P	0.448040850104906
365	S	W	0.4478321614427764
378	C	I	0.447600055144758
207	K	H	0.4475656838125568
[truncated: 11,401 more rows]
