# Supplementary material for: High-resolution mapping of the neutralizing and binding specificities of polyclonal sera post-HIV Env trimer vaccination
Source: eLife. 2021 Jan 13;10:e64281. doi: 10.7554/eLife.64281 (PMC7864656; doi:10.7554/eLife.64281)
Supplement: Figure 2—source data 1. [file elife-64281-fig2-data1.zip › summary_2425-Wk0-medianmutdiffsel.csv]

site	wildtype	mutation	mutdiffsel
83	E	K	2.2687427837331606
106	T	K	2.060407262979876
249	H	G	1.8228918178564408
289	N	D	1.7546989992934094
207	K	M	1.7306351585674318
177	Y	C	1.6750392242412702
686	I	T	1.6517259820052697
162	T	I	1.5971114945882992
450	T	I	1.5935654383975684
57	D	H	1.5342528685120564
129	L	P	1.5274357334433704
306	S	K	1.5157632900018014
368	D	N	1.5020308026274976
124	P	D	1.4673701661293683
440	Q	L	1.4381448436980069
385	C	F	1.4348018834813705
244	T	N	1.4302087705148034
485	K	F	1.4280121686610383
609	P	I	1.4208085110012658
114	Q	D	1.4104244551573115
244	T	R	1.3999457142187133
229	K	M	1.3945785604481162
326	I	G	1.3899696894083933
90	T	H	1.3839532281631324
46	K	C	1.3806281895918064
650	Q	W	1.3785543278896608
304	R	E	1.3785281135451768
433	A	F	1.3755129348823534
419	R	L	1.374766106770022
596	W	C	1.3740009460945657
62	E	Q	1.3730820865760789
618	N	K	1.3705251173867776
313	P	A	1.3704389094145148
460	S	I	1.3674759586724152
423	I	N	1.3520706233883435
121	K	H	1.3418866425116596
231	K	Q	1.3375479801425634
141	D	H	1.3340897802130571
429	R	I	1.3196002935395943
372	T	R	1.318998318803798
585	R	L	1.311175238038873
590	Q	E	1.3079381206365972
114	Q	I	1.2985894941063119
599	S	Q	1.29038574566561
297	T	A	1.2792067647797682
86	L	W	1.278367160057998
360	R	I	1.2733439418593229
217	Y	F	1.272782504512212
667	A	H	1.2668072178827745
340	E	Q	1.2660122098674815
696	R	N	1.2634247267521443
516	G	Y	1.2630960602656438
222	G	T	1.263036836094274
273	R	W	1.2629913057727395
619	L	H	1.2629333583872755
388	S	P	1.2517583524589464
204	A	D	1.2493019886520615
316	A	C	1.2383863386202645
403	Q	C	1.2383533023786435
227	K	W	1.2378073377737702
252	K	H	1.2377599991367196
455	T	I	1.232315534132435
670	W	R	1.2319319474071884
338	W	R	1.2306159926507487
117	K	N	1.2252074247074085
287	Q	R	1.2237205101821873
140	D	I	1.2213286549423774
366	G	R	1.2197592122960002
430	I	R	1.2154564784144737
334	S	I	1.215166952548142
567	K	E	1.214321944814487
520	L	S	1.208216849727615
168	K	N	1.2066266202847369
61	Y	P	1.2021534342809872
647	E	F	1.2017147378740871
50	T	L	1.1961945488206644
135	T	G	1.187470815742257
168	K	E	1.186698554986482
514	G	Y	1.1829000803010024
95	M	G	1.1828068657673774
435	Y	H	1.1734382343128849
650	Q	M	1.1708388985416134
687	M	C	1.1706069132035453
72	H	S	1.168757435874909
52	L	V	1.1658886957618553
79	P	A	1.1656160035400092
485	K	P	1.1649777628272444
664	D	K	1.1600307893515736
351	K	P	1.158966106088654
652	Q	F	1.1570244841680786
336	A	S	1.1568770549241425
576	L	T	1.1542184814888077
565	L	A	1.1514950454686177
236	T	H	1.137862725101808
177	Y	S	1.1378296510469217
248	T	P	1.1377548221891227
271	M	Y	1.13760028895582
605	T	G	1.1374672832181014
263	G	M	1.1372619315754229
169	K	W	1.1324539595568803
219	A	I	1.1323930314769353
194	I	N	1.1323635045352345
156	N	D	1.1320586663383143
134	V	F	1.1305175926493816
169	K	A	1.1285153100640315
319	A	L	1.1262928680933963
123	T	P	1.1261652058250042
289	N	L	1.1244578080292482
67	N	K	1.1212611670225578
313	P	T	1.1212423056316074
43	P	T	1.1211676653925462
319	A	F	1.1196372521695253
233	F	H	1.1193323173252008
216	H	I	1.119196217058937
308	R	I	1.1190845248140049
63	T	C	1.1163785733457894
228	C	S	1.1139077704522873
82	Q	K	1.1074153080164542
669	L	M	1.104609238965791
169	K	E	1.1017515231096584
611	N	Q	1.0998488966337163
85	H	S	1.0967277435506595
653	Q	N	1.094229211062189
495	G	Q	1.0901810090909114
394	T	Y	1.08989365478323
443	I	Q	1.0885638535422442
243	S	R	1.0877497565498189
433	A	K	1.0875303309393112
435	Y	W	1.0864294246210788
461	T	D	1.0860175062710942
233	F	L	1.085394457003477
114	Q	S	1.0839305706911009
394	T	N	1.075214544565075
94	N	A	1.0750045783210151
184d	Q	H	1.074241148323897
694	G	I	1.0715820070195052
104	M	K	1.0702291230376657
536	T	A	1.0693642683208595
610	W	L	1.0688346505548003
43	P	L	1.0678729525899957
87	E	S	1.0608235143440272
195	N	K	1.0582400103677938
684	I	S	1.0537569607421873
106	T	F	1.0496870533792944
97	K	H	1.048331804967476
696	R	W	1.041003553643361
624	D	P	1.0404783964238191
285	L	W	1.0400485742319836
118	P	L	1.0397114142535733
429	R	A	1.038367559634854
607	N	I	1.0377900667119049
65	K	E	1.036128657488503
581	L	M	1.0359269743553905
107	D	A	1.0355458462890978
258	Q	S	1.0346940580720778
120	V	P	1.0346422470253689
375	S	H	1.0297398507368545
699	F	E	1.0296515102087598
645	L	T	1.0295155725329546
222	G	N	1.0292459910172624
213	I	R	1.0289140033431337
174	S	V	1.0285463092034184
184e	G	A	1.028511023045035
276	N	R	1.026420628348227
245	V	T	1.026343096349595
490	K	N	1.0226393673638905
634	E	Q	1.0215153179924437
192	R	I	1.0193023614754064
184f	N	A	1.0179355703802482
123	T	F	1.0179205236028497
383	F	S	1.0178245732533688
347	K	Y	1.0177028457354775
330	H	L	1.017627662898387
591	Q	H	1.0169521177682987
245	V	L	1.0166175168578269
274	S	A	1.016512684800038
276	N	Q	1.01543969346486
234	N	W	1.0153864352535336
116	L	H	1.0151526989950834
96	W	M	1.015133338834652
71	T	E	1.015024614531174
513	V	Y	1.0119983911447867
551	Q	V	1.0114661129813671
75	V	S	1.011144270969793
691	G	V	1.0068986946870129
439	I	A	1.0040575615996634
616	N	I	1.0028261598290622
300	N	S	1.001596945942403
267	E	S	1.0013457940077963
658	Q	S	1.0005875962308628
578	A	H	1.0004768835274591
112	W	S	1.0004667946938628
656	N	F	1.0003770501199791
192	R	V	1.000353181923665
312	G	Y	1.0003142298617027
303	T	D	1.0003099417748056
576	L	R	1.0002179840452106
209	S	K	1.0001951806952296
675	I	P	1.0001540005442249
694	G	K	1.0001307848277166
251	I	N	1.0001110713169643
259	L	A	1.000068337828424
322a	I	N	1.0000645065233358
262	N	G	1.0000477304133566
395	W	V	0.9999449816556898
137	N	T	0.9998721074945676
614	W	F	0.999815174639716
614	W	V	0.999815174639716
673	F	M	0.999670165153068
208	V	T	0.9991596715341896
323	I	E	0.9987328653278016
411	N	F	0.9987066979162674
112	W	V	0.9978963597473658
600	G	W	0.9971548276876884
46	K	N	0.9966017697567968
452	L	M	0.990304718899092
460	S	V	0.9898763000066872
177	Y	H	0.9889482108520974
693	I	K	0.9884175065024741
138	I	G	0.9873152027889208
51	T	A	0.985111467054856
377	N	D	0.9848650816778493
323	I	N	0.9818994418575164
328	Q	I	0.9811689795468312
109	I	N	0.9803468908030756
392	N	Y	0.9761262789246462
323	I	D	0.9751447373150572
334	S	A	0.9749410262547532
462	N	H	0.974285328114364
612	S	R	0.9740473476476936
484	Y	H	0.972410744446412
453	I	T	0.9713496215294156
41	G	R	0.9709218551257248
66	H	A	0.9689552801199048
684	I	F	0.964856187088928
553	S	F	0.9647155624677988
686	I	S	0.964436601414806
629	L	C	0.9640112754661512
496	V	T	0.96395942242229
465	T	K	0.9636898557457418
189	K	E	0.9610543726275252
124	P	N	0.9596328590680824
268	E	N	0.9589983844011758
295	N	E	0.9585581239960554
91	E	A	0.9561745876960472
139	T	A	0.9531179320301296
34	L	T	0.9525482780264516
49	E	P	0.9525207497287392
185	N	V	0.9480636702103832
299	P	H	0.9470469122552478
105	H	F	0.9467334580045668
51	T	Y	0.9467129211587744
600	G	C	0.9464864559276864
42	V	C	0.946016596708013
380	G	D	0.9456735454526424
327	R	D	0.9449186505134948
343	G	C	0.9447709526642096
411	N	Q	0.9446854681435524
132	T	K	0.9440954568848228
590	Q	N	0.9428446622447548
267	E	V	0.942452104954228
618	N	H	0.9422907237160666
502	K	Q	0.9418580260307652
635	I	V	0.9410712284154612
304	R	I	0.9403457116693
336	A	F	0.9395436742182208
356	N	P	0.9393829257490568
355	N	G	0.9393367672339459
558	A	D	0.9366190917283354
355	N	D	0.9337960705424481
560	E	G	0.9331823080052832
600	G	N	0.9330244902679726
211	E	D	0.9329677974047521
433	A	V	0.9326178009406608
659	D	S	0.9304256728669538
531	G	C	0.9265721448908422
185	N	Q	0.9227915174183718
112	W	L	0.9204741775443942
106	T	L	0.9203547390344624
475	M	S	0.9201816817904086
273	R	N	0.9199274193585384
504	R	T	0.9187785804867532
415	T	K	0.9174666353802996
645	L	E	0.915875843615784
617	R	F	0.9152031618631068
104	M	H	0.911960470318735
95	M	H	0.9088273404257131
652	Q	V	0.9087600283507744
113	D	M	0.9073017011981841
51	T	D	0.9072221764506492
51	T	N	0.9071061799077779
52	L	Y	0.9064214653444979
56	S	W	0.9063009670665284
387	T	P	0.9052205660081788
347	K	H	0.9048788517233302
424	I	M	0.902694151812376
52	L	S	0.8999998337823525
136	N	A	0.8996944408047449
93	F	Y	0.8986325103022436
646	L	P	0.8980337028729516
95	M	P	0.897889177501138
102	E	Y	0.8974373105753596
443	I	S	0.8972497932267705
409	G	D	0.8969465274311271
104	M	V	0.8964001759920732
697	I	S	0.8962322440405491
640	Q	K	0.8960491242877379
51	T	R	0.8956708604361792
47	D	K	0.8956501547488069
492	E	V	0.8953180143017615
419	R	K	0.8950396608548828
69	W	Q	0.8948076622512131
59	K	T	0.8946931935369485
229	K	Q	0.8942509671910968
337	T	A	0.8932168980574681
431	G	H	0.8932147088445073
652	Q	L	0.8931396608215629
518	V	F	0.8929730395846638
444	R	V	0.8927770124723492
184b	E	Q	0.8924599074382252
168	K	A	0.8920909636815763
304	R	N	0.8915268577895183
169	K	C	0.8914458600530855
152	G	C	0.8911269272482736
184e	G	I	0.8910769828960987
184e	G	W	0.8910769828960987
254	V	F	0.8896048573066592
327	R	I	0.8892078060484049
211	E	R	0.8887456663042741
490	K	H	0.8885491285881796
99	N	A	0.8863902649920758
81	P	F	0.8862533001159062
249	H	P	0.8858257796045378
626	M	H	0.8857368727757632
433	A	E	0.8855283202327853
417	P	L	0.8846142698367382
500	R	H	0.8838657976439879
186	N	S	0.8836963429120139
276	N	D	0.8832201392874334
454	L	R	0.8829983579116155
153	E	D	0.8821067397116789
33	N	E	0.8804789568535815
234	N	A	0.8801803176857548
394	T	M	0.8800394817895494
68	V	L	0.8791985062498935
570	V	Y	0.879068723803248
389	G	C	0.8771613619186801
388	S	I	0.876846989333306
344	K	Y	0.875620091167893
360	R	E	0.8752452674869913
152	G	A	0.8750627879729541
230	D	N	0.8741554940757773
374	H	Q	0.8716260846706682
236	T	N	0.8713229158512853
198	T	I	0.8700424514442519
88	N	K	0.8698133980520459
254	V	A	0.8689973654211225
696	R	G	0.8636176609593138
438	P	L	0.8631240757633247
136	N	R	0.8628288473571881
506	V	A	0.8627255866740441
299	P	T	0.8621226094631885
102	E	A	0.8619571929135601
126	C	R	0.861486188961578
65	K	T	0.8606415126977491
45	W	Y	0.8592329543558956
63	T	V	0.8590429617908423
583	V	Q	0.8585495386716568
104	M	S	0.8582397484885315
34	L	M	0.8582319644477294
665	K	H	0.857971600911535
551	Q	A	0.8579208750758571
608	V	T	0.8574985287061626
343	G	K	0.8571434018932929
666	W	F	0.8556969978347394
169	K	T	0.8556230493284419
293	Q	S	0.8556121646713309
201	I	T	0.8540541703249809
48	A	R	0.8522855030062396
500	R	T	0.8520559813469804
407	S	Y	0.8518522404473501
45	W	I	0.8517477056616243
409	G	C	0.851481712333282
465	T	Y	0.8510884377285979
656	N	H	0.8507608669511105
622	I	L	0.8500875179384275
641	I	A	0.8497679139847036
650	Q	Y	0.8494337717636475
629	L	H	0.8486673469345407
671	N	V	0.8486178796754709
575	Q	K	0.8484648349001854
612	S	N	0.8484510476472086
653	Q	M	0.8484244644336235
653	Q	S	0.8484244644336235
634	E	G	0.8484064680864593
231	K	W	0.8483567653632197
620	S	M	0.8483413637650696
312	G	F	0.8483111364166527
631	W	M	0.8483075436172731
563	Q	A	0.8482945707631341
655	K	C	0.8482786944164376
595	I	R	0.8482690084093001
189	K	H	0.8482326183244726
289	N	V	0.8481676417519259
129	L	R	0.848161344779432
366	G	N	0.8481448655149703
134	V	M	0.8481248127778804
670	W	A	0.8481198746734253
517	A	M	0.8481140210023081
644	G	H	0.8481088485839513
335	K	C	0.8480742234742379
219	A	H	0.8480701284013221
606	T	L	0.848062709767917
349	L	P	0.8480619416441776
322a	I	Y	0.8480614130782859
313	P	H	0.8480534086229425
329	A	R	0.8480518447471878
131	C	V	0.8480356214473719
307	I	P	0.8480222943703677
307	I	H	0.8480222943703677
173	Y	M	0.8479528818150905
264	S	M	0.8479423381745411
395	W	D	0.8479418882106399
328	Q	D	0.8479335067193431
288	F	R	0.8479171717787366
558	A	M	0.8478947502792099
137	N	V	0.8478690140495173
284	I	R	0.8478649844200437
184a	N	I	0.8476995429729184
285	L	M	0.8476914450091136
173	Y	H	0.845366733735361
152	G	M	0.8452078917765105
184d	Q	D	0.8443058864366182
489	V	A	0.8432708136329206
224	A	Q	0.8396830109456764
521	G	R	0.8392677662249631
295	N	A	0.8390923166683643
681	Y	C	0.8387736258386393
180	D	Y	0.8380459523630972
229	K	G	0.8373268797221864
322	D	R	0.8351602583766193
657	E	G	0.833520086379905
599	S	A	0.8326588835009157
84	I	N	0.8326299798103212
61	Y	I	0.8324226973719269
490	K	Y	0.8312149422589405
665	K	N	0.8307753071751707
403	Q	E	0.8301514796803917
510	K	N	0.8301125823306886
222	G	C	0.8300785477411077
207	K	A	0.8273646440281126
481	S	P	0.8271170413764609
374	H	G	0.826877270906357
425	N	D	0.8267916540941722
102	E	N	0.826722441262389
605	T	S	0.8261840000818568
270	V	A	0.8261736970201136
551	Q	L	0.8260720256525255
579	R	S	0.8257355233310115
471	G	C	0.8257290542544262
203	Q	K	0.8252396587427508
417	P	I	0.8252264258919767
420	I	N	0.8250023358481727
430	I	W	0.8247296935683336
58	A	Y	0.8240682507117728
505	V	L	0.8236479803945402
443	I	K	0.8229935414818355
449	I	V	0.8228842748471543
90	T	R	0.822380976017413
443	I	A	0.8214698553817333
252	K	M	0.8197868330152358
170	Q	K	0.8196643062943341
536	T	K	0.8193922581944441
268	E	H	0.8192749899323569
509	E	L	0.8191524791014304
290	T	N	0.819063542474704
505	V	M	0.8168819425099667
234	N	I	0.8160499802660393
542	R	K	0.8152933674300963
77	T	D	0.8124186784579772
82	Q	D	0.8117520763178669
260	L	F	0.8112389067341741
332	N	I	0.8102316019966285
275	E	G	0.8086574081348189
190	E	Q	0.8082590272706329
334	S	G	0.8078123883535555
172	V	T	0.8071541069116714
308	R	W	0.8069146624994147
286	V	R	0.8067232652430164
213	I	V	0.8065215820066857
141	D	F	0.8064105060946578
339	N	L	0.8061376472357529
135	T	D	0.8059908187981109
404	G	L	0.8058732532099037
301	N	V	0.8057928147837535
477	D	S	0.8056794402444389
596	W	M	0.8055472277380389
353	F	V	0.8055017418839678
223	F	A	0.8050397733429676
524	G	F	0.804993030254041
297	T	C	0.8046421057906861
522	F	I	0.8045991636781343
645	L	W	0.8045877484722289
243	S	L	0.8041499302333591
321	G	W	0.8039807744950491
514	G	S	0.8038705884100427
51	T	S	0.8027262911986484
551	Q	K	0.8026939978446612
199	S	P	0.8017253490010836
327	R	A	0.8012944260140752
119	C	Q	0.8004156223799029
594	G	M	0.8002770777474776
302	N	Y	0.7997943321405361
281	A	L	0.7994489400979199
520	L	F	0.7986008035026538
568	L	T	0.7985177794027061
166	R	W	0.7960428359754128
187	S	I	0.7955783315631515
702	L	K	0.7946277654629621
616	N	C	0.7941427337576672
351	K	V	0.7917630152692479
347	K	I	0.7917530300105029
484	Y	C	0.7917472857034855
128	T	I	0.7915183673161124
534	S	G	0.7913950365896446
384	Y	S	0.7913918016571069
53	F	Y	0.7906331559641889
554	N	S	0.7905502722131605
71	T	Y	0.7901283826616217
50	T	Y	0.7899183848853191
36	V	S	0.7898930225645726
419	R	G	0.7897408932068501
40	Y	E	0.7895609782701949
35	W	P	0.7895189112843325
510	K	H	0.7894613965264736
616	N	V	0.7874277788204472
163	T	S	0.7872122553398004
40	Y	H	0.7869611807113596
340	E	V	0.7868323334250121
445	C	F	0.7868092997530083
91	E	L	0.7862301796237063
294	I	V	0.7861293543515033
415	T	G	0.7819592834032207
186	N	D	0.7818631943772615
59	K	I	0.7815259979516284
97	K	G	0.7811434595786098
133	N	H	0.7806683643092667
462	N	G	0.7790114393821624
630	Q	D	0.7786505804289274
224	A	L	0.7786271108968954
337	T	I	0.7783188011992261
241	S	K	0.7780639327846464
689	V	G	0.7780325053375736
661	L	T	0.7777859254609061
695	L	C	0.7776199265590279
611	N	F	0.7775862735422514
577	Q	S	0.7770812044939902
60	A	F	0.7762561965949721
578	A	T	0.7762379707628692
472	G	R	0.7758361294630809
254	V	E	0.7753543542927237
386	N	H	0.7746768662650709
490	K	E	0.7746260941981317
362	A	R	0.7724731642908822
578	A	G	0.7717257401722504
403	Q	D	0.7708987417918755
328	Q	P	0.7707580488827619
585	R	D	0.7706068566761703
367	G	E	0.77008355249707
360	R	A	0.7700450964347961
565	L	K	0.7699434279365818
362	A	E	0.7698800926870074
358	I	S	0.7698341642511229
405	S	I	0.7696999005045003
363	N	V	0.7696607832422235
506	V	D	0.769538651623673
446	V	F	0.7693594937621279
431	G	D	0.7692341428126728
460	S	Y	0.7691979376062263
419	R	Q	0.769149909100506
133	N	Y	0.7691259587987858
339	N	M	0.7691003366632763
449	I	R	0.7689337139936671
347	K	N	0.7688517811572452
444	R	W	0.7688085145707497
413	S	K	0.7688048529799569
441	G	F	0.7687300580557328
526	A	S	0.7687175524287184
343	G	W	0.7686262027440859
434	M	W	0.7685803022744145
517	A	P	0.7683138886218607
492	E	C	0.7682336598164428
581	L	R	0.7679389362233028
347	K	C	0.7673753279733951
351	K	Q	0.7670709914370091
353	F	W	0.7669850273777414
136	N	P	0.7669648488183173
330	H	C	0.7669591070221984
350	R	N	0.7665996200474201
372	T	M	0.7664628601673703
471	G	I	0.7658729677914349
166	R	L	0.7656832984735802
481	S	V	0.7651879435923593
220	P	S	0.7622127354949231
632	D	A	0.7600252137054232
188	N	C	0.7574767471592212
105	H	Q	0.7573244643013283
594	G	F	0.7567116603110358
65	K	Q	0.756533299461263
590	Q	Y	0.7565320355450564
590	Q	T	0.7565320355450564
441	G	V	0.7564630955551682
190	E	S	0.7547536838120724
168	K	W	0.7545874399316413
204	A	F	0.7545870973712738
204	A	Q	0.7545870973712738
215	I	R	0.7539580980519771
446	V	R	0.7538905823357842
166	R	E	0.7538476975521635
165	L	R	0.7534082495320764
267	E	G	0.7533643492828609
103	Q	G	0.7532584710783183
184d	Q	F	0.7530715767542503
290	T	F	0.7529982432002572
278	T	F	0.7529799466178602
274	S	H	0.7529275192242435
75	V	C	0.7527990744085482
275	E	W	0.7524360134184157
276	N	C	0.7524052876310661
315	Q	D	0.7522866668354476
278	T	L	0.7521968275428011
81	P	A	0.752162395329493
254	V	D	0.7521013335567243
96	W	A	0.7520989330008583
381	E	I	0.7518341822647466
68	V	C	0.7518193535635859
48	A	W	0.7517766715257104
46	K	M	0.7517581364982381
50	T	R	0.7517402365675093
36	V	R	0.7516881243699154
118	P	M	0.7516691911027598
32	E	F	0.7510335628809582
674	D	Q	0.7505056333863952
699	F	A	0.7500543911813079
485	K	A	0.7499402635484007
463	S	H	0.7495360090488761
502	K	I	0.7492129480883689
629	L	Y	0.7491316733836262
436	A	P	0.7491247285833896
465	T	N	0.7466843042659981
443	I	P	0.7453816186203235
214	P	H	0.7449808944011329
330	H	Y	0.7447050260226213
327	R	S	0.7437528272437741
403	Q	K	0.7435461679981561
595	I	C	0.7434300113992398
594	G	N	0.742997893205887
184b	E	N	0.7412737401126481
90	T	L	0.7405116773425064
178	R	S	0.7403118985379957
241	S	T	0.7401594738330581
214	P	V	0.7385736128641884
200	A	D	0.738380523019927
140	D	M	0.7381336056602719
325	D	G	0.7379239681733326
32	E	D	0.7375133221199264
303	T	Q	0.7372532239921243
49	E	S	0.7365219933546541
188	N	I	0.7364636611360693
192	R	S	0.7357184279004705
255	V	G	0.7356797620911577
234	N	F	0.7350241198328544
263	G	N	0.7349440364639064
348	Q	T	0.7342287800978001
630	Q	A	0.733714810363885
120	V	A	0.7298996554229182
478	N	A	0.7298482198603764
392	N	Q	0.7298426956381081
59	K	E	0.7292196042163056
327	R	T	0.7286134805106635
691	G	H	0.7283839121224625
302	N	K	0.7282121742241732
355	N	T	0.7279887951532971
173	Y	N	0.7279031137253857
109	I	W	0.72693976617426
419	R	F	0.7266817760242785
419	R	A	0.7266817760242785
669	L	S	0.7261049771527646
599	S	V	0.7259833068961954
324	G	V	0.7257813299490252
262	N	I	0.7245983089739816
293	Q	V	0.7243151740923202
690	G	C	0.7240819342371387
494	L	P	0.7239276172146729
463	S	Q	0.7232711866720933
689	V	S	0.7231664071603505
699	F	D	0.7231654010093841
614	W	G	0.7223844725127253
575	Q	I	0.7204909285130856
139	T	N	0.7203757771959027
511	R	I	0.7193637859293311
325	D	E	0.7192821886083249
585	R	V	0.7192557312112781
379	G	V	0.7187322465386211
322	D	L	0.7187007098656207
521	G	T	0.7186097757254718
410	S	D	0.7186033134315674
587	L	P	0.71853471853386
529	T	S	0.7185073399486712
307	I	M	0.7183275387272823
517	A	S	0.7172530678730601
139	T	S	0.7162678788827026
490	K	V	0.7158353439969198
194	I	S	0.7146763537596643
396	I	A	0.7141136870842066
628	W	S	0.7140812075904277
398	N	H	0.7130761258753817
69	W	C	0.7123161447428871
531	G	V	0.7121080529473559
618	N	F	0.7118149736640145
688	I	V	0.7116773353872472
617	R	S	0.7107655097150247
223	F	V	0.7106373573495062
646	L	V	0.7094644482339123
187	S	G	0.706573022973727
417	P	A	0.7058252450222917
293	Q	R	0.7052695738018091
393	S	A	0.7046190502479024
127	V	A	0.7044624484178545
103	Q	H	0.7043790953659907
410	S	H	0.7038160751310507
330	H	P	0.7037815850995188
347	K	A	0.7037533687345952
63	T	Y	0.7037183079724403
459	G	D	0.7034957085183879
130	Q	H	0.7034920065043015
341	T	M	0.7033041367577301
418	C	R	0.7027360979851494
65	K	H	0.7024580388496104
564	H	G	0.7003890247544573
281	A	G	0.6999132665470056
674	D	N	0.6997819525433202
153	E	K	0.6993521012197317
116	L	I	0.6992872814463471
409	G	T	0.699089407453283
534	S	P	0.6987992555328171
344	K	E	0.6982036120228368
464	T	Y	0.6977471138767463
38	V	F	0.6974840256206887
565	L	M	0.6965455297932093
433	A	M	0.6962597341750851
442	V	G	0.6960975723149869
484	Y	F	0.6959032995599302
77	T	P	0.6957865937319481
507	G	L	0.6953864039043478
413	S	P	0.6953021021291711
335	K	G	0.6921185278948531
184b	E	A	0.6901060148083213
438	P	A	0.6899838548715436
581	L	P	0.6897855511065978
631	W	R	0.6877685851484415
445	C	Y	0.6870578460970911
352	H	T	0.6867089201227466
217	Y	I	0.6866904106863692
483	L	V	0.6865258831765914
207	K	Y	0.6862737666764774
557	R	Q	0.6861272518146007
609	P	S	0.6859283378074157
508	R	G	0.6853721518606641
576	L	P	0.6850228994969664
411	N	A	0.6848825502728988
169	K	F	0.6842376133584436
127	V	T	0.6840141759259618
172	V	L	0.6835386290956467
465	T	V	0.6830296365453649
184g	R	Q	0.6829607057564447
138	I	R	0.6824606212604998
528	S	V	0.6817101240357964
303	T	E	0.6811058879882869
156	N	T	0.6805286816863749
151	R	E	0.6801913479572455
155	K	W	0.6801477487293351
264	S	L	0.6799772348331545
305	K	N	0.6797171805352702
268	E	A	0.6790793422999464
248	T	S	0.6790277579112926
319	A	Q	0.6788338911221748
168	K	Q	0.6787197652650208
320	T	P	0.6786693710032017
578	A	Y	0.6785487886400966
686	I	R	0.6784328410761331
231	K	H	0.6784317639209071
236	T	G	0.6784311064645108
186	N	C	0.6784214998909648
177	Y	L	0.6783980324096244
691	G	Q	0.6783936443053827
312	G	W	0.6783861349743403
513	V	K	0.6783805419522693
170	Q	D	0.6783659367167605
170	Q	L	0.6783659367167605
139	T	F	0.6783612654381225
139	T	Y	0.6783612654381225
203	Q	C	0.6783286233278569
305	K	D	0.6783185512472025
189	K	C	0.6783076168821602
130	Q	M	0.6783048177043063
250	G	F	0.6782843405768193
209	S	C	0.6782670858078674
568	L	Y	0.6782644410495875
560	E	N	0.6782632215771025
127	V	G	0.6782617736822208
368	D	S	0.6782417669323337
366	G	W	0.678219864072658
694	G	H	0.6782026899403542
690	G	W	0.6782011793642464
182	V	R	0.678201014371485
668	S	P	0.6782004414982794
134	V	H	0.6781998113355678
343	G	Q	0.6781905036101353
74	C	S	0.6781870956677375
528	S	Q	0.6781625068307479
223	F	K	0.6781615038050711
666	W	P	0.6781504875646647
345	V	G	0.6781495319630616
181	V	Q	0.6781453632088692
315	Q	M	0.6781407333152627
627	T	G	0.6781296775154195
689	V	C	0.6781296388923065
313	P	F	0.6781284071806302
665	K	W	0.6781256062857909
196	C	V	0.6781226118377229
379	G	W	0.6781155824393297
586	Y	M	0.6781135175133114
197	N	Q	0.6781101323082481
225	I	M	0.6781070411769652
167	D	G	0.6781055216242524
244	T	W	0.6781033446285544
179	L	A	0.6781030735565436
193	L	V	0.6781011689342311
193	L	W	0.6781011689342311
165	L	S	0.6780986757313554
317	F	M	0.6780976761493138
317	F	P	0.6780976761493138
357	T	D	0.6780976535173436
307	I	A	0.6780972929280553
296	C	H	0.6780952076205962
296	C	I	0.6780952076205962
296	C	L	0.6780952076205962
265	L	C	0.6780927707394615
265	L	N	0.6780927707394615
294	I	P	0.6780912781773857
191	Y	G	0.6780905132925319
672	W	E	0.6780897082723536
290	T	Y	0.6780836360651391
376	F	C	0.6780772259672252
378	C	V	0.6780767608971057
153	E	Y	0.6780739542905465
555	L	I	0.678069799900245
593	L	A	0.6780679068636031
628	W	G	0.6780674375424254
561	A	G	0.6780637493457891
175	L	G	0.6780495072459043
662	A	M	0.6780402215522225
176	F	W	0.6780166899786939
176	F	P	0.6780166899786939
654	E	N	0.6780140224154863
346	V	F	0.6780109471066804
258	Q	F	0.6780108757600402
360	R	D	0.6779965863181194
541	A	I	0.6779766515638521
642	I	H	0.6779717450083531
278	T	P	0.6779706592218047
657	E	C	0.6779506615802311
477	D	T	0.6779441909303044
548	I	H	0.6779426318598298
660	L	I	0.6779422954491395
698	V	H	0.6779295396302027
359	I	P	0.6779174751822316
372	T	Y	0.6779002158748983
372	T	F	0.6779002158748983
159	F	M	0.6778968581786482
614	W	S	0.6778870797523535
110	S	V	0.6778763316400784
385	C	K	0.6778694567477234
677	N	C	0.6778650898239582
677	N	W	0.6778650898239582
309	I	S	0.6778646088692916
556	L	W	0.6778462673334139
381	E	L	0.6778355817438864
211	E	N	0.6777761207024808
365	S	D	0.6777733449070712
240	P	D	0.6777534944853401
184d	Q	M	0.6777160734700035
246	Q	N	0.6776808526712008
575	Q	R	0.6775548726605647
409	G	K	0.6769124375136765
364	S	L	0.6768600266115321
411	N	H	0.6766250743672626
405	S	D	0.6765904961130189
322a	I	L	0.6762890411943319
360	R	N	0.6762387140359183
81	P	L	0.6752506917027974
112	W	Y	0.6728203632737779
645	L	Q	0.6724406030507711
188	N	S	0.6720177903825024
57	D	K	0.6720089069481994
643	Y	F	0.6718522330606418
687	M	I	0.6717048125185225
428	Q	V	0.6697163341497754
47	D	Y	0.6694717169070394
132	T	S	0.6692046641898596
581	L	C	0.6690851144413634
582	A	G	0.6690538935023738
55	A	G	0.6689186090092252
70	A	D	0.6679350091872658
104	M	R	0.6670393660806851
104	M	Q	0.6670393660806851
82	Q	I	0.6669270812788711
502	K	N	0.6661290023951925
387	T	S	0.6647692565690332
89	V	C	0.6646205759823933
92	E	P	0.6643799279864864
92	E	F	0.6643799279864864
297	T	I	0.6637902306577399
93	F	H	0.6637278386649226
63	T	M	0.6637192673388206
75	V	N	0.6636751379473913
374	H	A	0.6636457348391043
61	Y	E	0.6632551388618377
125	L	C	0.6630936077914082
125	L	R	0.6630936077914082
79	P	N	0.6629258190890464
65	K	C	0.6628525118795661
36	V	N	0.6628091211372665
111	L	F	0.6625532525589521
666	W	R	0.6625473212176234
550	Q	H	0.6624774761733981
35	W	T	0.6624763660752412
232	K	T	0.6620525053262343
94	N	K	0.6616431572917776
97	K	A	0.6610066743936652
432	Q	T	0.6603915582485561
589	D	E	0.6587055211625903
619	L	M	0.658476005819665
250	G	V	0.6583758217488882
626	M	R	0.6569205317645219
389	G	L	0.656883779285268
453	I	V	0.6560201857338905
647	E	L	0.6554777163186905
553	S	G	0.6546169698084386
468	F	G	0.6543157423964201
103	Q	R	0.6538860115289312
589	D	P	0.6536706004629582
581	L	K	0.6534360134688297
575	Q	D	0.6534321563247839
463	S	A	0.6532285266819712
330	H	I	0.6531680685439099
336	A	N	0.6531556075233103
585	R	M	0.6529896857682671
554	N	H	0.6528827773672592
593	L	T	0.6528043861191042
542	R	C	0.6527187249761309
550	Q	A	0.6527095165703087
556	L	A	0.6526886693069879
528	S	F	0.6526569626001602
605	T	R	0.6526388450314479
574	K	Y	0.6526053596713034
420	I	R	0.6525347547198246
641	I	S	0.6523421086285747
439	I	L	0.6521995999752841
652	Q	R	0.6521830420424874
425	N	A	0.6521202057120619
316	A	D	0.651053447520611
44	V	N	0.650946011284564
184c	N	S	0.6504020424440032
99	N	D	0.6502331488312194
230	D	L	0.6491703586604626
216	H	T	0.6488292281363157
414	I	L	0.6487597673347626
556	L	P	0.6476938097496515
249	H	D	0.6475586014696064
469	R	L	0.6469965348466369
498	P	D	0.6462146305826073
479	W	A	0.6460243737051324
499	T	C	0.6457480959680164
119	C	T	0.6455945537636979
508	R	N	0.645177883740981
508	R	W	0.645177883740981
512	A	C	0.6451733881074937
452	L	T	0.6450517517107863
438	P	F	0.6449154914105293
462	N	C	0.6448120658753603
494	L	Q	0.6446384159655001
594	G	Y	0.6445243603876063
440	Q	C	0.6444792482193094
427	W	Y	0.6444288087559291
322	D	P	0.6441122469790297
439	I	E	0.6439980070694697
126	C	T	0.6439020783269148
48	A	D	0.6437377767787038
45	W	G	0.6432749157363837
67	N	V	0.6431409600960841
616	N	R	0.6424386023917692
640	Q	W	0.6421285337669651
503	R	T	0.6405480026237127
63	T	I	0.6402964684863979
300	N	L	0.6397895619037233
259	L	I	0.6392646773775962
227	K	A	0.6391048865744626
227	K	Q	0.6391048865744626
221	A	P	0.6354745383799372
615	S	T	0.6354059025437353
177	Y	N	0.6352696516678515
314	G	E	0.6346525160202982
82	Q	H	0.6343324852694977
487	K	R	0.6342621736562243
91	E	Y	0.6342021344135996
563	Q	N	0.633688765927575
564	H	P	0.6332426526636736
412	D	C	0.6328170119852958
90	T	W	0.6327989850212314
567	K	V	0.6323542102996488
476	R	N	0.6322243602705762
203	Q	P	0.6318877620997712
108	I	H	0.6306628183222296
57	D	E	0.630475887696739
178	R	I	0.6302276946567551
71	T	L	0.6301337696825752
415	T	N	0.6295725359928039
664	D	P	0.6295160726527937
665	K	I	0.6291006334692308
668	S	W	0.6277010784428206
348	Q	S	0.627630015188434
652	Q	A	0.6273667583035993
472	G	V	0.6273339247398149
557	R	M	0.6272648052278563
85	H	K	0.6263394830798894
630	Q	C	0.6263179498275865
513	V	T	0.6260761550688162
689	V	E	0.6260294118925236
303	T	I	0.6258556286084489
701	V	F	0.6257921326085132
661	L	I	0.6257828320158559
646	L	S	0.6257280828142151
683	K	Q	0.6257189607106207
658	Q	I	0.6257119060050437
460	S	P	0.6256862768187417
677	N	Y	0.6254613668810174
538	T	K	0.6247239081860468
209	S	A	0.6240529582003876
300	N	T	0.6229725701197159
184c	N	L	0.6227086451979985
483	L	T	0.6221803326994622
379	G	E	0.6221702751322218
173	Y	F	0.6221623250838877
491	I	L	0.6220092940726185
234	N	L	0.6220036475451067
289	N	A	0.6219574675000651
184d	Q	P	0.6219134651001703
110	S	G	0.6213018931318661
488	V	P	0.6211281003577647
500	R	L	0.6208313918101942
460	S	K	0.6207180474402479
449	I	T	0.6205699630226889
455	T	E	0.6205152292373024
107	D	L	0.6205083470102541
417	P	K	0.6203365668192203
467	T	P	0.6203095526458714
440	Q	D	0.6202659209887784
314	G	S	0.6200781139993351
268	E	M	0.619938858800797
416	L	M	0.6199137446549938
61	Y	N	0.6199045913180055
439	I	K	0.6198216378327099
243	S	F	0.6198123481028461
256	S	A	0.6195562903595423
602	L	H	0.6191055908880543
39	Y	I	0.6187359408583715
73	A	V	0.6180583757039455
36	V	A	0.6171035172981014
588	R	Y	0.6168876560679704
546	S	N	0.6168199518604487
546	S	D	0.6168199518604487
412	D	V	0.6167506157857352
544	L	F	0.6166454302168807
516	G	K	0.6162534321061295
389	G	Y	0.6161151481461573
501	A	E	0.6158312765892171
448	N	D	0.6156413033697357
398	N	M	0.6151985583589048
381	E	M	0.6151895186916267
379	G	Q	0.6151838604845832
365	S	F	0.6151501917990317
659	D	C	0.6149878237639725
357	T	F	0.6148196595805264
322a	I	Q	0.6148108129278039
575	Q	S	0.6142036441980192
380	G	N	0.6130797477002639
392	N	C	0.6129333521697906
84	I	Y	0.6122168926973883
404	G	C	0.6119777263977947
411	N	W	0.6116835748070201
700	A	C	0.6114875400897466
675	I	T	0.6114707817785008
355	N	I	0.6113912489855541
189	K	N	0.6113889603611249
634	E	R	0.6112236275585499
352	H	E	0.6110164962653988
410	S	F	0.6099305085770801
398	N	R	0.6094951641186205
339	N	K	0.6089295213517838
464	T	V	0.6088776795798355
399	T	K	0.6088186556744504
580	V	F	0.608362600029051
661	L	S	0.6081919402247093
630	Q	L	0.6081839282800262
470	P	A	0.6080336622221566
92	E	T	0.6072930215832416
104	M	A	0.6068935587970884
273	R	L	0.6059880822566728
495	G	N	0.6059844104399725
397	S	R	0.6059770607333863
432	Q	V	0.6053296252074352
415	T	L	0.605129551197737
299	P	G	0.6050820947840733
665	K	V	0.6049268847169524
121	K	A	0.6049210483454533
616	N	K	0.6048823557163843
293	Q	I	0.6046647128460978
392	N	I	0.6036558502309413
500	R	Q	0.6034600819700562
185	N	E	0.6031033206161336
217	Y	Q	0.6027572054869605
268	E	Q	0.6027222413697765
601	K	T	0.6024926817880459
535	M	L	0.6024340899635494
422	Q	A	0.6022539576051276
172	V	H	0.6022109877723123
200	A	C	0.6021924084798376
298	R	G	0.6021400121082359
404	G	R	0.6021054053502494
179	L	T	0.6014496954878592
289	N	I	0.6013836337620991
132	T	C	0.6013592294532929
155	K	S	0.6011805598619677
278	T	Y	0.6009768531728101
298	R	S	0.6008074895639081
231	K	F	0.6005823859763573
300	N	Q	0.6005334823026128
243	S	W	0.6005020849191768
317	F	V	0.600481433062573
312	G	K	0.6004778795483791
248	T	V	0.6004689901932396
275	E	Y	0.6004329199733657
276	N	L	0.6004021941860163
250	G	D	0.6002342604037314
293	Q	F	0.6000773132383819
197	N	I	0.6000605664570531
316	A	Q	0.6000081382627291
444	R	T	0.5990781305394723
265	L	I	0.5990635810671416
396	I	V	0.5976913825061967
442	V	I	0.5964616816838233
117	K	V	0.5961476931722618
557	R	T	0.5961326753313797
210	F	H	0.5957254432643891
534	S	C	0.5955866944312712
94	N	Y	0.5935381180796564
204	A	S	0.5915618535747489
561	A	S	0.5912685440254616
231	K	R	0.5910762147667799
674	D	Y	0.5901736888796261
413	S	Q	0.5895697397072917
323	I	Q	0.5895055331392899
50	T	N	0.5894376561654763
248	T	A	0.5891798828915127
171	K	N	0.5889154619997741
113	D	E	0.5881571512151326
308	R	C	0.5879583677816018
252	K	S	0.5877406294555536
674	D	L	0.5874879544362994
656	N	I	0.5874278812772824
83	E	S	0.5869786690136547
410	S	L	0.5869573961460479
672	W	I	0.586260547652767
630	Q	N	0.5859505743996526
686	I	N	0.5859249781610764
185	N	L	0.5859099335415978
615	S	A	0.5856999890127044
620	S	H	0.5854966751693351
657	E	R	0.5851547737944149
695	L	K	0.5850488976870072
700	A	N	0.5849135778506954
397	S	F	0.5846664745314671
636	S	M	0.5842594124234719
512	A	Q	0.5838531098097626
195	N	H	0.5834764884732224
411	N	M	0.5831894758076428
413	S	R	0.5824605585021305
697	I	T	0.5819699643786256
57	D	T	0.5819511410786331
548	I	T	0.5813664278747825
390	L	Q	0.5813189643836862
84	I	L	0.5811999222805251
129	L	I	0.5804965027833722
234	N	S	0.5801503701478556
441	G	N	0.5790234241117975
388	S	E	0.5788293239890825
392	N	H	0.5784792498927079
204	A	C	0.5778664381646678
602	L	I	0.5777050544097945
168	K	M	0.5772774428683096
221	A	V	0.5770118761381164
209	S	L	0.5769245118936674
308	R	K	0.5762108235970269
625	N	D	0.5759917450327259
551	Q	H	0.5756411368416985
455	T	S	0.5754604627854158
269	E	A	0.5749458264571393
303	T	V	0.574190684071775
481	S	F	0.573266161497404
511	R	K	0.5732072977763374
335	K	T	0.5722280877105563
271	M	G	0.5720591608292601
587	L	Q	0.5719505595096632
438	P	R	0.5714704098520837
510	K	V	0.5706639923006941
51	T	P	0.5700406656740257
577	Q	T	0.5693948040177568
212	P	L	0.5693177904038114
590	Q	W	0.5689139181585874
495	G	S	0.568010449951579
486	Y	H	0.5674709160494993
353	F	I	0.5671880101071531
327	R	P	0.566407027259765
343	G	I	0.5662593294104794
360	R	Y	0.5659884137963398
376	F	R	0.5657932343899936
301	N	D	0.5656775239801872
321	G	T	0.5645782628140071
467	T	L	0.5640580027229813
377	N	G	0.5639827355228701
694	G	L	0.5638690833811539
429	R	V	0.5637881380161205
141	D	E	0.5637316195571831
554	N	D	0.5635954962219621
157	C	S	0.5607459554795851
517	A	T	0.5603761606214146
691	G	P	0.5603291277405571
684	I	M	0.5602661210239672
702	L	I	0.5597807706391993
368	D	Y	0.5591439528048733
460	S	A	0.5588082370884055
499	T	I	0.5582098226411727
524	G	T	0.5576211815092841
318	Y	Q	0.5570212196012235
100	M	I	0.5566296554543737
110	S	I	0.5561005505429194
340	E	L	0.5548953794829355
244	T	S	0.554874832444044
645	L	I	0.5545381240678809
684	I	K	0.5542671215272017
694	G	P	0.554087840685021
702	L	C	0.5536196659591672
615	S	F	0.5534676807369903
687	M	Q	0.5533804174433891
612	S	Q	0.5530218155067741
430	I	Y	0.5527089647913671
208	V	L	0.5525896560047611
637	N	C	0.5523301815174542
249	H	Y	0.5504617733298125
428	Q	A	0.5500577719328776
626	M	V	0.549788406661859
250	G	E	0.5497069123066998
391	F	L	0.5484723047260462
196	C	Y	0.5479269711293353
197	N	A	0.5477984733889221
326	I	P	0.5475027927249478
358	I	M	0.547146198687283
221	A	T	0.5471156272472588
500	R	K	0.5470422822479581
107	D	N	0.5467614878297158
394	T	E	0.5464472778563418
198	T	L	0.5454487985198304
190	E	F	0.5452246214368389
187	S	V	0.5449587537184475
430	I	P	0.5448332299716732
255	V	L	0.5448142234519783
168	K	L	0.5444427400261713
172	V	R	0.5441197010778775
604	C	Y	0.5434149083104166
206	P	Y	0.5433248991975715
184c	N	D	0.5432050696847498
450	T	R	0.5431293728639067
282	K	I	0.5430405116445753
156	N	L	0.5430251579364397
135	T	F	0.5429564129643171
127	V	N	0.5429220474980889
154	L	R	0.5428571213979346
133	N	E	0.5424065401759067
161	M	R	0.5423498461422025
274	S	M	0.5421584942556982
305	K	H	0.5417049074210365
305	K	F	0.5417049074210365
268	E	V	0.5416239003036425
276	N	S	0.5413458066296719
271	M	H	0.5411778091409062
243	S	Q	0.5411155243995651
243	S	K	0.5411155243995651
512	A	G	0.5410323048701218
237	G	S	0.5409462117037711
315	Q	I	0.5408882814415767
221	A	L	0.5408711073526788
86	L	Q	0.5404813640770959
287	Q	A	0.5403122655616446
91	E	S	0.5401585538304698
207	K	T	0.5401196162524357
304	R	G	0.5395414154527347
82	Q	S	0.5391747636510799
31	A	R	0.5385529947099825
186	N	V	0.5384854654803287
347	K	R	0.5378037434848343
209	S	T	0.5377189469646926
375	S	V	0.5376522747492102
99	N	I	0.5371585876646541
184b	E	T	0.537134321387003
178	R	A	0.5371031861053077
649	S	A	0.5357125990407039
61	Y	Q	0.5352201758382051
322	D	G	0.5347928532895574
634	E	K	0.5346788262320756
34	L	Q	0.5346636004002956
67	N	I	0.5346518629278085
541	A	P	0.5342602960205494
412	D	H	0.5341875543808685
290	T	L	0.5340451280567204
666	W	G	0.5337689029473769
115	S	F	0.5336770965636666
92	E	L	0.5334646681811164
316	A	Y	0.5332817996919192
118	P	C	0.5324940506342901
568	L	S	0.5319757061345534
104	M	N	0.5316567038988782
92	E	A	0.5313973110490939
456	R	I	0.5313661409684957
431	G	A	0.5310786866620025
122	L	S	0.5310656161721513
136	N	K	0.5309242603426311
119	C	R	0.530839671922003
59	K	S	0.5307514055759717
87	E	C	0.5305289312546788
648	E	G	0.5302006688984826
51	T	W	0.5298407455555971
241	S	C	0.5296838629726489
644	G	Q	0.5294879965327928
644	G	M	0.5294879965327928
34	L	G	0.5294427554714194
68	V	Y	0.5294269322271378
478	N	Y	0.5292945464060589
90	T	D	0.5292143472768979
83	E	L	0.5290719266886121
367	G	V	0.5290286322616202
39	Y	W	0.5287797235474376
389	G	A	0.5283915988117093
102	E	P	0.5283888169632436
305	K	L	0.528273918681067
567	K	G	0.5280072396779831
63	T	W	0.5278428609499719
75	V	Y	0.5278200513373367
410	S	N	0.5276536770272704
124	P	M	0.5273570010999703
76	P	T	0.527296241022227
62	E	H	0.5272595573613822
630	Q	T	0.5272106892597049
94	N	C	0.5270888848513939
104	M	C	0.5269866860661616
118	P	H	0.5268590919547473
58	A	E	0.5267975455551908
35	W	M	0.5264845054505387
39	Y	M	0.526420904992175
611	N	E	0.5264043393889316
67	N	E	0.5263895306619831
91	E	H	0.5259935640964744
515	I	K	0.5256657285364699
89	V	G	0.5249404937394633
78	D	C	0.5249361596250428
78	D	Q	0.5249361596250428
318	Y	F	0.52487605878801
92	E	W	0.5247617896653979
664	D	E	0.5247608087743447
107	D	I	0.5241020572134963
51	T	Q	0.5239540531323927
122	L	C	0.5237992025551248
184h	S	R	0.5237987153037785
96	W	T	0.5235974314749278
54	C	I	0.5235276419945519
79	P	V	0.5235274832699175
625	N	K	0.5234600587135944
83	E	Y	0.5234162401516391
42	V	N	0.523399866697964
38	V	K	0.5233839403266974
38	V	E	0.5233839403266974
43	P	Y	0.5232952289438174
53	F	R	0.5232763314401141
40	Y	L	0.5232129718495719
56	S	Y	0.5232076295049355
39	Y	E	0.5231120663294051
37	T	C	0.5231089080652207
37	T	R	0.5231089080652207
37	T	K	0.5231089080652207
154	L	S	0.5229320687701899
240	P	K	0.5228300986944967
411	N	C	0.5225851642468289
352	H	V	0.5217885540483385
623	W	R	0.5208764832192022
251	I	L	0.5208428237386471
363	N	D	0.5204674230263404
378	C	Y	0.5203911276470148
346	V	I	0.5198561283172916
498	P	H	0.5197663635276344
340	E	G	0.519169571054911
347	K	S	0.5179571398192413
669	L	P	0.5174220034052689
468	F	W	0.5164139814663365
468	F	R	0.5164139814663365
134	V	A	0.5157379839352783
207	K	V	0.5142318654996284
491	I	E	0.5134408823658423
491	I	Y	0.5125777464355115
459	G	M	0.5125678819169862
237	G	W	0.5115191782367225
470	P	I	0.5111231346738057
172	V	I	0.5108136798099498
638	Y	K	0.5105225638135427
485	K	T	0.5105140688352003
494	L	R	0.5102715828004631
458	G	N	0.5098330904868962
479	W	H	0.5095495661929749
423	I	K	0.5093930143691106
505	V	Y	0.5091451338557276
488	V	H	0.5088457877715966
446	V	N	0.5087498113265907
438	P	E	0.5087379313455539
460	S	C	0.5085597981617476
465	T	W	0.5085013366190746
455	T	M	0.5084813426850519
418	C	L	0.5084483924877783
418	C	W	0.5084483924877783
496	V	Y	0.5084424925159697
451	G	P	0.5083962087864917
417	P	W	0.5083654774359825
214	P	L	0.5083613026460878
427	W	G	0.5082837470953854
502	K	F	0.5082774598047278
444	R	Y	0.5082475336940026
435	Y	V	0.5082175740515749
467	T	R	0.5082068617256006
247	C	Y	0.5081518927651804
434	M	C	0.5080654176019501
416	L	W	0.5080120048633696
184f	N	T	0.5077267265619478
424	I	W	0.5076596078605238
166	R	K	0.5073835134694666
481	S	W	0.5072090100753017
465	T	D	0.5071691352820655
462	N	M	0.5062757815395592
594	G	H	0.5060318431641051
138	I	V	0.5059678281538137
461	T	M	0.5058789128853372
467	T	Q	0.5057704957249523
447	S	T	0.5057209034377823
441	G	C	0.5056956522219391
615	S	R	0.5056731603689542
456	R	H	0.5054057685025649
130	Q	L	0.5050825411802645
645	L	S	0.5050274666133211
488	V	C	0.5048891473370292
299	P	R	0.5048372132821051
697	I	C	0.5047259890009197
481	S	M	0.5046834883304567
485	K	I	0.5046783275873636
446	V	M	0.5045906442185168
479	W	I	0.5045132991828614
168	K	V	0.5044173284671919
648	E	M	0.504389710203984
463	S	M	0.5043417014767597
464	T	Q	0.5042887316799012
611	N	I	0.5042644857625231
465	T	E	0.5042582371084445
455	T	F	0.5042169583935915
40	Y	C	0.5041683678178357
498	P	L	0.5040480426431924
429	R	Y	0.5038971102048908
441	G	Y	0.5038847954705368
524	G	E	0.5036380941021135
509	E	M	0.5034812649521441
509	E	N	0.5034812649521441
66	H	L	0.5034494904887366
446	V	W	0.5032884416570301
197	N	H	0.5031864152942804
678	W	R	0.5030754953284173
448	N	H	0.5029195648917388
327	R	V	0.5027447277399796
224	A	I	0.5025455948307102
295	N	S	0.502535311420198
441	G	H	0.5025251597086129
460	S	L	0.5021608884798602
401	S	P	0.502115380169122
401	S	F	0.502115380169122
433	A	G	0.5015989906371361
512	A	L	0.5015076660698912
287	Q	H	0.5012159205074658
269	E	D	0.5010165342755694
386	N	L	0.5005498802173982
198	T	D	0.5000101483695449
195	N	P	0.4991984163347338
39	Y	L	0.4990694702805877
415	T	V	0.4986472004433966
241	S	G	0.4985021052044237
640	Q	V	0.4984282135266354
172	V	G	0.4982709667661545
252	K	W	0.4981609177634255
312	G	S	0.4981299503796359
141	D	S	0.497723597681108
668	S	I	0.4975597045760673
238	P	I	0.4971488332662978
119	C	Y	0.4970356192796605
174	S	N	0.4970225296183406
302	N	I	0.4968940924283128
625	N	V	0.4968758803807462
139	T	K	0.4968222845727286
130	Q	D	0.4967477920593549
301	N	R	0.4965364880639938
137	N	P	0.49650528734965793
155	K	I	0.4964567636578719
160	N	P	0.4962091496097417
330	H	K	0.4962086898256465
337	T	C	0.4958530961650678
612	S	F	0.4949705321157751
306	S	F	0.4946055546628448
319	A	P	0.49453854644736606
236	T	L	0.4942137869046593
276	N	T	0.4941431480102558
237	G	Q	0.49410316742524
241	S	E	0.4940329567049408
250	G	T	0.4938959222989498
266	A	Q	0.4938598866182887
69	W	R	0.4937714311611292
240	P	C	0.493518585087525
108	I	A	0.4927656747547877
471	G	V	0.492449170048096
162	T	N	0.4910785204575077
633	K	I	0.4910210954736681
580	V	W	0.4909102322860184
45	W	F	0.4907784859044303
85	H	P	0.4902903357267228
394	T	R	0.4898535643262365
253	P	Q	0.489669823639975
512	A	S	0.4884819293936386
626	M	C	0.4868068073139006
327	R	F	0.4859458126091396
327	R	W	0.4859458126091396
255	V	N	0.4859207388879917
491	I	V	0.4859061046725618
187	S	Q	0.4858940589269421
187	S	D	0.4858940589269421
221	A	W	0.4858114472948593
221	A	E	0.4858114472948593
319	A	D	0.4857850550737082
249	H	I	0.4857807151418081
684	I	A	0.4857772761042529
684	I	E	0.4857772761042529
166	R	P	0.4857704647358505
178	R	M	0.4857628987279237
177	Y	W	0.4857529544672285
610	W	N	0.4857428195209228
631	W	F	0.485737464232565
631	W	K	0.485737464232565
563	Q	M	0.48572449137842605
563	Q	F	0.48572449137842605
563	Q	W	0.48572449137842605
170	Q	G	0.4857208587743647
139	T	Q	0.4857161874957266
139	T	L	0.4857161874957266
139	T	M	0.4857161874957266
587	L	Y	0.4857139182359593
339	N	P	0.4857111769340758
595	I	F	0.4856989290245918
308	R	M	0.4856948236400944
520	L	W	0.4856923406637542
695	L	Q	0.4856860200822726
198	T	G	0.4856845460987001
203	Q	I	0.485683545385461
208	V	P	0.4856739006789431
305	K	M	0.4856734733048067
305	K	W	0.4856734733048067
609	P	Q	0.4856552394847653
697	I	K	0.485654608648949
622	I	S	0.4856488228104531
576	L	M	0.4856448112154522
554	N	F	0.4856374545249396
314	G	V	0.4856361717187628
162	T	L	0.4856350290968559
162	T	K	0.4856350290968559
162	T	H	0.4856350290968559
162	T	V	0.4856350290968559
538	T	Q	0.485633215334864
172	V	C	0.4856322963511934
299	P	Y	0.4856319448544861
209	S	R	0.4856220078654716
217	Y	D	0.4856014588838371
334	S	W	0.4855972733109638
529	T	V	0.4855935968293424
698	V	T	0.4855932957182025
129	L	N	0.4855912653947237
129	L	Y	0.4855912653947237
353	F	P	0.4855869007054718
353	F	M	0.4855869007054718
669	L	H	0.4855858626385881
669	L	N	0.4855858626385881
675	I	Y	0.4855808277144664
366	G	D	0.4855747861302621
366	G	Y	0.4855747861302621
683	K	I	0.4855738919779429
237	G	M	0.4855609249749962
182	V	Y	0.4855559364290892
128	T	K	0.485553478913214
156	N	C	0.4855519220985892
156	N	P	0.4855519220985892
670	W	H	0.4855497952887168
670	W	T	0.4855497952887168
518	V	D	0.4855457059069437
678	W	F	0.48553922102811603
678	W	K	0.48553922102811603
678	W	M	0.48553922102811603
251	I	Y	0.4855378984872065
233	F	E	0.4855346244762903
184e	G	E	0.48553355671709
220	P	K	0.4855248365614479
154	L	N	0.4855202934764312
528	S	R	0.4855174288883522
383	F	K	0.485511987508951
383	F	N	0.485511987508951
239	C	I	0.4855093482622364
239	C	V	0.4855093482622364
547	G	E	0.4855088315228821
579	R	V	0.4855035910273104
181	V	R	0.4855002852664734
536	T	Q	0.4854969901498191
552	Q	H	0.4854936059514756
592	L	W	0.4854932721981623
606	T	G	0.4854926303832088
349	L	R	0.4854918622594693
349	L	D	0.4854918622594693
375	S	Y	0.4854911216196142
375	S	P	0.4854911216196142
516	G	W	0.4854884816020918
643	Y	K	0.4854871455137302
364	S	R	0.4854865084865263
256	S	Y	0.4854852699204041
627	T	Q	0.4854845995730236
392	N	P	0.4854842335608806
665	K	D	0.4854805283433949
242	V	M	0.485479766132853
242	V	D	0.485479766132853
608	V	W	0.4854788164955374
194	I	P	0.4854715789712912
298	R	D	0.4854704205334196
586	Y	W	0.4854684395709152
589	D	K	0.4854680311343477
326	I	E	0.4854667759407096
167	D	L	0.4854604436818565
244	T	M	0.4854582666861584
646	L	K	0.4854580926570201
646	L	R	0.4854580926570201
193	L	T	0.4854560909918356
382	F	M	0.4854543464005808
382	F	C	0.4854543464005808
382	F	Q	0.4854543464005808
679	L	R	0.4854536721775835
679	L	V	0.4854536721775835
679	L	H	0.4854536721775835
165	L	A	0.4854535977889596
165	L	E	0.4854535977889596
317	F	E	0.4854525982069179
307	I	C	0.4854522149856594
307	I	F	0.4854522149856594
180	D	T	0.4854457839483553
280	N	Y	0.4854413466956668
290	T	C	0.4854385581227432
617	R	N	0.4854363632110285
628	W	Q	0.4854223596000296
628	W	F	0.4854223596000296
628	W	I	0.4854223596000296
561	A	Q	0.485418671403393
542	R	V	0.4854173067640928
542	R	L	0.4854173067640928
599	S	D	0.485412123207834
174	S	K	0.4854056609278965
286	V	P	0.4854049099377393
175	L	E	0.4854044293035084
185	N	M	0.4854029804891931
184b	E	C	0.485399928002307
261	L	D	0.4853981226377439
572	G	I	0.485389745250067
572	G	C	0.485389745250067
370	E	Q	0.4853882398256351
218	C	Q	0.4853848203722762
377	N	E	0.4853783107578098
184a	N	M	0.485375823018163
184a	N	C	0.485375823018163
320	T	E	0.4853732984170219
395	W	T	0.4853718088259317
199	S	M	0.4853694803546934
681	Y	Q	0.4853679821419818
235	G	K	0.485366013939139
693	I	R	0.4853595628940156
623	W	D	0.4853572163676561
623	W	V	0.4853572163676561
623	W	G	0.4853572163676561
598	C	V	0.4853548241532896
287	Q	Y	0.4853547867314825
287	Q	D	0.4853547867314825
374	H	M	0.485353407193787
396	I	W	0.4853456749986195
225	I	C	0.4853303974612935
514	G	M	0.4853256409867192
278	T	M	0.4853255812794087
278	T	C	0.4853255812794087
525	A	I	0.4853244318451579
387	T	E	0.4853158839252429
354	G	Y	0.4853144533100068
657	E	W	0.485305583637835
183	Q	F	0.4853046581319116
253	P	F	0.4853030617913496
253	P	C	0.4853030617913496
519	F	C	0.4852841324231006
274	S	K	0.4852717356882396
159	F	H	0.4852517802362522
361	F	M	0.485246632607601
151	R	D	0.4852363156012695
384	Y	P	0.4852290323387376
309	I	Q	0.4852195309268957
309	I	H	0.4852195309268957
160	N	W	0.4851823313710187
160	N	M	0.4851823313710187
658	Q	D	0.4851742212249424
348	Q	W	0.4851685223027841
291	P	W	0.4851625461399295
164	E	N	0.4851478985408749
365	S	M	0.4851282669646754
673	F	P	0.4850969923233099
573	I	Q	0.4850959716801469
682	I	H	0.4850946923788334
184d	Q	W	0.4850709955276078
202	T	F	0.4850646872613912
333	V	P	0.485005397011773
569	T	W	0.4848452041225861
142	M	Y	0.4848246688982709
47	D	G	0.4842927829499799
587	L	F	0.4841001743502527
578	A	R	0.4838299723210189
297	T	R	0.4836939944663108
66	H	S	0.4835284529496629
586	Y	V	0.4834920337965797
586	Y	I	0.4834920337965797
563	Q	Y	0.4834512646633794
590	Q	D	0.4834130436074578
392	N	V	0.4833319563986205
271	M	L	0.4831047593155813
568	L	M	0.4829045204212532
515	I	R	0.4828803801733144
593	L	D	0.4828793846767921
552	Q	G	0.4828735981602268
587	L	V	0.4828462869804706
557	R	P	0.4828155865873589
557	R	I	0.4828155865873589
518	V	Y	0.48280468294615403
608	V	G	0.4827703025307709
584	E	R	0.4826555251344429
584	E	Y	0.4826555251344429
565	L	Y	0.4826355937472362
563	Q	T	0.48168567248252503
85	H	I	0.4814860022147743
513	V	N	0.4814836744460071
325	D	W	0.4813648679220766
181	V	I	0.4813307971766372
569	T	Q	0.4812588337558882
586	Y	A	0.4810253280066326
351	K	E	0.4809909340919066
588	R	V	0.4809833086208865
544	L	M	0.4807766022488859
605	T	W	0.4806353604488297
605	T	Q	0.4806353604488297
535	M	R	0.4805997565775543
574	K	G	0.4805576722986426
675	I	M	0.4804366106897761
364	S	P	0.4803098291137536
538	T	S	0.4796724555399776
561	A	M	0.4795376557737798
585	R	W	0.4795306072527785
553	S	V	0.479288735297557
552	Q	A	0.4792135624649303
582	A	L	0.4786944181988499
595	I	N	0.4783384553890304
373	T	S	0.4782546173322651
587	L	T	0.4781355199029277
674	D	S	0.4779505357285242
528	S	Y	0.4774291378683389
528	S	L	0.4774291378683389
523	L	V	0.4772725262591031
530	M	T	0.4772452465666993
115	S	C	0.4770819003956316
514	G	N	0.4770060362126874
524	G	L	0.4766615733033396
599	S	N	0.4766391004890797
543	N	P	0.4765262698690914
485	K	M	0.4761918689061471
401	S	D	0.4759679724580093
140	D	Y	0.475829912813319
667	A	K	0.4757468872556405
167	D	V	0.4753956198236032
545	L	A	0.4750664433421897
107	D	T	0.4749637935592424
613	S	H	0.4749028623824667
599	S	G	0.4747270925302989
688	I	G	0.4746051826569331
593	L	V	0.4746019112938321
239	C	Y	0.47451707164426604
574	K	H	0.4745100082485716
62	E	Y	0.4743971400795071
637	N	V	0.4742947591957489
554	N	A	0.4742386842386128
592	L	R	0.4740110635774029
249	H	L	0.4736478166252342
339	N	D	0.4735495594933294
192	R	K	0.4733904548787146
555	L	V	0.4732399826824688
554	N	V	0.4730703779531197
516	G	P	0.4728793658019975
161	M	A	0.4727744910256519
594	G	W	0.4722366075447344
351	K	T	0.4714523921778917
362	A	S	0.4710719599679375
251	I	T	0.4709593115064804
402	V	R	0.4708849946108055
339	N	Y	0.4707039527296282
527	G	S	0.4705819261043783
406	N	E	0.4705028613640622
399	T	H	0.4704693891343176
665	K	S	0.4704260453059149
347	K	P	0.4702150504329841
63	T	K	0.4700305688025934
351	K	F	0.4698655949670858
351	K	H	0.4698655949670858
611	N	G	0.4697727706911186
332	N	R	0.4696407720630082
358	I	D	0.4696274580128032
227	K	H	0.4691798851321506
325	D	H	0.4689785817174434
382	F	S	0.4682124429200351
34	L	W	0.4671150550238711
413	S	T	0.4667912910859801
610	W	R	0.4667581473322474
82	Q	Y	0.4667550595823689
474	D	S	0.466207812040115
493	P	L	0.4655507853633863
184h	S	V	0.4653666927317302
339	N	A	0.4652140912415452
203	Q	S	0.4649471099793872
131	C	R	0.4646855610560293
316	A	V	0.4642325260323204
85	H	C	0.4636015605759161
190	E	I	0.4630204711874726
236	T	A	0.4621683023680368
403	Q	P	0.4620625609025661
211	E	A	0.462045875282504
201	I	V	0.4619230210284207
201	I	N	0.4619230210284207
184	I	L	0.4618977189456106
621	E	A	0.4616059901421178
279	N	D	0.4614645758681145
485	K	N	0.4614143403938529
205	C	G	0.4611750362606797
136	N	L	0.4609215997487685
363	N	T	0.4606600488712804
375	S	A	0.4606203861157616
63	T	G	0.4604176624530802
637	N	K	0.4598116080537098
77	T	M	0.4596346558982777
120	V	G	0.459420943651683
131	C	S	0.4593671965096799
171	K	Y	0.4593399067293049
173	Y	V	0.4592411015027528
70	A	K	0.4589781277515895
82	Q	C	0.4588736594775878
53	F	S	0.4587991511212781
557	R	S	0.4587215080661621
487	K	E	0.4586433403231396
511	R	E	0.4585939918615096
702	L	S	0.4575354980270274
266	A	P	0.4574290781053884
667	A	E	0.4571451128219445
687	M	S	0.4569689233758562
89	V	A	0.4567753379691221
267	E	H	0.4566688676367843
674	D	F	0.4564876259151703
622	I	K	0.4563016933779458
252	K	I	0.4562320041457663
650	Q	D	0.4562199482568126
624	D	C	0.4561756363768584
689	V	Y	0.4561044104502113
685	F	I	0.4560531228613875
696	R	C	0.4560410529222049
692	L	M	0.4559694546483916
257	T	V	0.4559371473176742
661	L	N	0.4558578305735436
673	F	I	0.4558503978336524
681	Y	L	0.4556829914900269
647	E	C	0.4556317653561196
63	T	P	0.4555575639496514
682	I	D	0.4555502978983117
260	L	Q	0.4553515387023407
663	L	G	0.4551381144716132
382	F	Y	0.4544123488108954
88	N	F	0.4543914239729313
236	T	I	0.4535840171470703
298	R	K	0.4533924523519519
231	K	M	0.45332565109853706
416	L	I	0.453112004176649
436	A	S	0.4527480671879108
216	H	Y	0.4521644345261197
513	V	I	0.4521015678681056
574	K	E	0.4513446528250292
666	W	V	0.4508413700830962
101	V	N	0.4508134777542761
691	G	C	0.4501130146276278
51	T	H	0.44996803901875226
96	W	G	0.4499313318229898
120	V	N	0.4496797463042128
401	S	E	0.4494657045431558
585	R	I	0.4493662669081709
55	A	T	0.44926717668515376
440	Q	A	0.44922225880003375
357	T	R	0.4491946158813893
515	I	M	0.44901952535166384
339	N	I	0.4487686839088361
644	G	D	0.4486823051895797
252	K	A	0.4486601761368364
349	L	F	0.4485342229665872
532	A	V	0.4481317440261877
497	A	S	0.4481214397861049
95	M	A	0.44739486806323375
273	R	I	0.4468554908408941
391	F	W	0.4464745172830747
207	K	I	0.4464131384149927
386	N	C	0.44633134353362797
122	L	F	0.4463009439435131
377	N	W	0.4459963346724583
183	Q	L	0.4459631979959763
382	F	G	0.4458169808880345
379	G	M	0.4452588590422705
396	I	Q	0.4452387982896751
322	D	C	0.4451536200842451
335	K	P	0.4449064407289717
326	I	C	0.4449054155860575
354	G	F	0.44489620046551576
368	D	A	0.4448931248748847
360	R	H	0.4447745737145695
360	R	Q	0.4447745737145695
356	N	M	0.4447238979004974
356	N	W	0.4447238979004974
376	F	S	0.44469671202264666
359	I	F	0.44468469364718666
287	Q	K	0.444636143011364
373	T	M	0.4445461297396571
372	T	H	0.4445347652800079
371	V	N	0.4445064488373301
640	Q	T	0.44446928496474863
436	A	G	0.4443056137640018
644	G	L	0.4441808045959343
243	S	G	0.4441419882067082
33	N	D	0.4435702155661971
141	D	V	0.4433955616002842
566	L	F	0.4431436900316907
124	P	A	0.4429754898460868
303	T	R	0.44261638334303016
77	T	Y	0.4426050911894141
330	H	D	0.4421897185661535
389	G	R	0.4415154477080998
297	T	N	0.4409084612442888
117	K	M	0.4408988778234323
78	D	P	0.43992194024659215
344	K	L	0.4398427651960597
280	N	D	0.4395391621144553
48	A	S	0.4391445686488672
119	C	G	0.43880686103193217
529	T	A	0.43865967469183104
255	V	T	0.438577922963329
[truncated: 11,401 more rows]
