# Supplementary material for: High-resolution mapping of the neutralizing and binding specificities of polyclonal sera post-HIV Env trimer vaccination
Source: eLife. 2021 Jan 13;10:e64281. doi: 10.7554/eLife.64281 (PMC7864656; doi:10.7554/eLife.64281)
Supplement: Figure 2—source data 1. [file elife-64281-fig2-data1.zip › summary_5727-Wk0-medianmutdiffsel.csv]

site	wildtype	mutation	mutdiffsel
326	I	G	1.8946430288377132
450	T	I	1.8039065475600808
57	D	H	1.7768758910737759
382	F	W	1.765564269405595
612	S	C	1.7306334389696858
696	R	W	1.7206715510739428
82	Q	K	1.7122491355638982
370	E	T	1.6783759164802352
346	V	F	1.6720796745032531
114	Q	D	1.671251602793149
585	R	L	1.6596982153844757
79	P	A	1.6544772652295916
388	S	P	1.6445160951095303
694	G	I	1.6443010274109169
106	T	K	1.5999238470719892
644	G	H	1.5852909742926595
199	S	P	1.5683334208878252
574	K	E	1.5197971563577153
277	I	M	1.5154656367307004
358	I	K	1.4951723933493604
65	K	E	1.4888094054800494
403	Q	C	1.478589285733372
160	N	W	1.4735209203074977
656	N	Y	1.4729488608750625
413	S	K	1.459235769651228
184e	G	R	1.457907921034666
171	K	R	1.4568859912964596
114	Q	G	1.4547075295690624
435	Y	W	1.4491677492239918
313	P	T	1.4361171085116309
607	N	I	1.4286496406905107
50	T	L	1.4230624457946726
62	E	Q	1.4142774179606914
392	N	I	1.4127286942697408
229	K	M	1.4053885777268005
190	E	S	1.3929416175953748
103	Q	R	1.3868341962361137
691	G	P	1.3813499620944718
696	R	N	1.380016147000238
688	I	R	1.3794982846567856
110	S	W	1.3789753973816343
591	Q	V	1.3787953566018112
228	C	G	1.3787034307120063
628	W	G	1.378586447204463
559	I	H	1.3785849288326852
395	W	T	1.3784597252456887
433	A	K	1.3720587261091792
440	Q	L	1.36953764726072
423	I	N	1.3678749236396088
617	R	G	1.3675303067474722
434	M	C	1.3655415864293532
430	I	P	1.3508334005670406
95	M	G	1.3412328000378964
65	K	H	1.3398435188905564
171	K	Q	1.3397400917232158
168	K	I	1.3193696693526422
213	I	V	1.3172124169523558
216	H	E	1.3167842621283732
360	R	I	1.3091809677843416
590	Q	D	1.3056782124278004
46	K	N	1.3010534998507923
184e	G	I	1.300973407465053
194	I	N	1.30055308969625
305	K	V	1.295955397886552
475	M	F	1.2872132468421509
210	F	I	1.2842631814985177
300	N	G	1.2835918760937208
125	L	P	1.2763979511449641
275	E	R	1.2751718385043107
87	E	S	1.2702727215925569
560	E	G	1.2701497656126692
436	A	R	1.2655943733963282
498	P	L	1.2643914426713612
419	R	C	1.2639373399578515
420	I	C	1.2639050936489344
377	N	E	1.2633285392400726
643	Y	N	1.2631863588472554
111	L	W	1.2631168166554547
553	S	H	1.2630460124132266
46	K	C	1.262976839510074
273	R	W	1.2629477491528247
38	V	S	1.2628797337597402
340	E	H	1.25655022920561
85	H	K	1.2524979330536359
618	N	K	1.2512129069348732
449	I	V	1.2490360228172697
660	L	F	1.2472319988429903
435	Y	H	1.2251510249325064
268	E	A	1.2204467344058545
231	K	M	1.214233410000038
220	P	V	1.2111331632067917
86	L	W	1.21073154320518
70	A	D	1.2103148397225116
315	Q	P	1.2071872708497324
123	T	D	1.2068777841421732
106	T	F	1.2064466800957059
665	K	H	1.202145355973905
112	W	L	1.200830417673748
117	K	N	1.1953171497566497
506	V	M	1.1931759602795586
262	N	D	1.1898379966810306
220	P	S	1.1886983108996476
356	N	P	1.1874620833837046
702	L	I	1.1869573634325363
323	I	E	1.182176643731376
336	A	N	1.17457232828039
352	H	K	1.1742279239214162
58	A	Y	1.1733179834200684
696	R	C	1.1731837557714495
619	L	H	1.1727669965216876
186	N	C	1.169792412933299
116	L	I	1.169675790181266
184	I	H	1.167502114362127
266	A	H	1.1670655993181898
167	D	G	1.1668943060929715
171	K	G	1.1665204005008198
222	G	T	1.166233131403516
408	T	K	1.1648024061648907
192	R	T	1.1632299117147948
121	K	V	1.16233075301553
135	T	D	1.161908191851671
674	D	Y	1.1582781480191868
499	T	I	1.1572551951089365
377	N	F	1.1550147742652517
326	I	C	1.1537758072604545
341	T	P	1.1532983033137234
61	Y	I	1.1520763146838766
565	L	K	1.1453300053019055
545	L	Q	1.1453057573288334
52	L	R	1.1376885322657069
301	N	P	1.1376478100449303
114	Q	I	1.137642052259377
592	L	W	1.1375419698414653
59	K	G	1.1374805857335517
124	P	C	1.1374700620110545
576	L	N	1.137442567537342
216	H	I	1.1332274266272024
565	L	M	1.1323568500235135
297	T	L	1.129928639383031
337	T	A	1.1298087284891776
591	Q	L	1.1293714835744144
180	D	Y	1.1288082837363218
681	Y	C	1.1276516843747963
327	R	S	1.1253356701481538
279	N	Q	1.1239705605862784
46	K	M	1.1231964731563733
217	Y	W	1.1189868724489458
350	R	F	1.1174856478627275
336	A	G	1.117246914443868
163	T	H	1.115340538369311
153	E	I	1.1151236326574274
465	T	K	1.1142877153772557
51	T	R	1.1133653339583318
82	Q	D	1.112947317360683
674	D	N	1.1087557807034367
433	A	V	1.1066593121851054
385	C	G	1.1029299174958036
613	S	H	1.0970282999399563
196	C	R	1.0965893631758006
152	G	A	1.0957774596339227
222	G	P	1.0945941868009483
531	G	V	1.0939861025541433
67	N	K	1.0936412306083063
287	Q	R	1.0930017424485905
460	S	C	1.087786519634667
190	E	Q	1.0860504289492714
543	N	I	1.0831386566598251
112	W	F	1.0793143096338764
506	V	A	1.0789860545154486
152	G	Y	1.078890581764924
371	V	A	1.0787162651398772
231	K	T	1.074186606833893
476	R	C	1.0683769754770216
377	N	C	1.068236868456278
411	N	Q	1.0657579545913602
429	R	Y	1.0644594894418618
292	V	I	1.0638145735935651
648	E	G	1.0632344129610871
588	R	C	1.0630388415288912
445	C	Y	1.0616398064019592
402	V	E	1.0615567874632428
626	M	R	1.0611460385957279
317	F	L	1.0599440841323828
647	E	F	1.0585587284706728
543	N	K	1.058543349252752
673	F	I	1.0577307376867473
695	L	C	1.0575651106030992
683	K	Q	1.0573381566164437
431	G	A	1.057271069867832
134	V	F	1.055708591386593
616	N	I	1.0553677449650711
127	V	A	1.0539986005540811
224	A	M	1.0527587415915858
264	S	E	1.0523113514953717
63	T	K	1.0510325286297164
202	T	F	1.050166156479656
214	P	G	1.0496849923886185
193	L	V	1.0479090951690242
208	V	E	1.0474492834921842
52	L	V	1.047108099619747
153	E	Y	1.0470502694605313
156	N	Y	1.0469728226127568
130	Q	M	1.0469162930203617
377	N	D	1.0463296528892048
326	I	H	1.0435001494153235
406	N	E	1.0430290422959494
306	S	C	1.0429786392856777
469	R	L	1.0392014358042059
551	Q	V	1.0388070376492164
392	N	M	1.038799512664337
373	T	M	1.0379811514635715
500	R	H	1.0372279486486242
84	I	L	1.0372076722809478
460	S	V	1.036808936048348
483	L	V	1.0367728783685235
485	K	F	1.0355534611418875
504	R	H	1.034884222525403
594	G	F	1.0342209427970877
429	R	A	1.0340637246937905
84	I	Q	1.032487086453588
334	S	I	1.0285579183169065
308	R	F	1.0283450506557563
268	E	M	1.0269927400209404
290	T	S	1.0252679177423805
63	T	G	1.0240966812947672
72	H	S	1.0231384327423962
395	W	F	1.0231234667898337
105	H	Q	1.0219861586041086
410	S	W	1.0217177745601924
405	S	N	1.0216204332575258
361	F	Y	1.0209104883571558
493	P	T	1.0201127537931012
274	S	A	1.0186419707359715
401	S	D	1.0179903199318503
417	P	L	1.0164699905332364
655	K	N	1.0154323629072661
184	I	S	1.0144870417533314
451	G	W	1.014177277299132
228	C	S	1.013518358323521
169	K	C	1.0134061909054508
669	L	M	1.0128603911830192
492	E	Y	1.011671061433614
52	L	I	1.0115860285533775
440	Q	G	1.01030374547938
363	N	D	1.0101218916653918
88	N	V	1.009070813058632
48	A	R	1.0087415040934566
114	Q	P	1.00828659007072
121	K	H	1.008058377996043
184e	G	V	1.0073672798369024
266	A	P	1.0064059394600249
476	R	N	1.0047737645728378
294	I	V	1.0045449277532728
419	R	W	1.0009029341240574
420	I	N	1.000870687815141
660	L	M	1.0003470147845024
566	L	I	1.0002538906568736
601	K	P	1.0002129870122995
247	C	G	1.000207260093663
635	I	S	1.0001986475314404
298	R	S	1.0001859545520981
125	L	C	1.0000523520363536
380	G	W	1.0000231588043025
43	P	D	0.9999710309209116
124	P	D	0.9999665382611196
92	E	F	0.99995025147553
374	H	M	0.9999477224542568
78	D	C	0.9999365971852856
651	N	Q	0.9999270912854612
287	Q	Y	0.9999043838752576
653	Q	S	0.999855253227344
352	H	M	0.9998052057883028
405	S	M	0.9997616821308812
187	S	I	0.9996725932863398
227	K	H	0.9976474504534512
203	Q	R	0.996557535339852
388	S	F	0.9957009568093592
602	L	I	0.9945633872137803
615	S	A	0.9933364949047366
629	L	C	0.9931986218152501
639	T	F	0.9925527511108092
509	E	Y	0.9920361902436976
481	S	V	0.9916731754558288
510	K	V	0.9916114950915051
358	I	N	0.9902517975477774
197	N	A	0.9886522058507726
141	D	I	0.9882398276222116
327	R	T	0.9869694123889521
33	N	Q	0.9863738790508904
305	K	S	0.9840355911000156
319	A	L	0.983801319367828
225	I	T	0.9828155780245116
57	D	E	0.9824719000221136
698	V	T	0.9799427775958958
590	Q	T	0.9776151958515652
502	K	Q	0.9749741936408148
106	T	G	0.973499713751397
508	R	T	0.9716743256819754
110	S	D	0.9667968047846022
108	I	L	0.9665224901671108
319	A	Y	0.9664475953177678
330	H	L	0.9654184761228176
360	R	N	0.9650294524695088
527	G	E	0.9639980014625478
304	R	G	0.9622367674941424
644	G	S	0.9606657946971487
343	G	N	0.9591778378398548
99	N	G	0.9589628286082048
474	D	Y	0.9561195787599152
374	H	A	0.9558270742458059
601	K	Y	0.9548481816891268
132	T	S	0.9536249868288876
397	S	I	0.9514611598715724
399	T	Y	0.9514381214438444
624	D	I	0.9512986691286938
642	I	T	0.9497070551041364
439	I	M	0.9485596161100288
385	C	F	0.9483431260063484
207	K	A	0.947757542844152
184	I	L	0.9453633190635592
641	I	W	0.945086854706988
568	L	T	0.9425987029488638
249	H	P	0.9415785907621372
692	L	C	0.9408198194422456
318	Y	C	0.940551370826856
123	T	P	0.9397014313405316
701	V	C	0.939662682356188
664	D	K	0.9352695123703192
624	D	P	0.9319070233962112
617	R	F	0.9317337917576641
41	G	R	0.9312341341727738
471	G	I	0.9296383073178184
275	E	Y	0.9272485350840036
250	G	D	0.9266299231977512
249	H	G	0.926578713753012
234	N	W	0.926569878035305
567	K	G	0.9265688235625024
47	D	Q	0.9251776473405317
110	S	M	0.9251217836748886
699	F	G	0.9236495146787048
513	V	Y	0.9234502898424573
601	K	A	0.9230018464674474
178	R	F	0.9215942659902596
178	R	Q	0.9215942659902596
490	K	L	0.9190840017300932
192	R	V	0.9185934051235519
170	Q	E	0.9183631884797462
473	G	Q	0.9182853716651046
172	V	C	0.9174959197271187
128	T	Y	0.9173451371588968
156	N	V	0.9172383357485284
137	N	T	0.917127319671904
155	K	G	0.9169830607307728
355	N	T	0.9167673873502128
420	I	P	0.916579367742808
188	N	S	0.9158582529653558
416	L	I	0.9146131035470564
347	K	H	0.9125810733214276
140	D	G	0.912512027814422
376	F	S	0.912201452548292
351	K	Q	0.9121560100328534
464	T	W	0.9103154467902032
452	L	W	0.9092598463518168
452	L	M	0.9092598463518168
84	I	C	0.9085049156275752
690	G	V	0.9082503413781952
466	E	H	0.9081217673314532
87	E	H	0.9077270523010691
437	P	K	0.9076639383059176
507	G	T	0.9075416454975472
102	E	Y	0.9073500279221908
185	N	Y	0.9068779486836744
487	K	C	0.9068542653119795
379	G	V	0.9058127903054756
245	V	L	0.9055226789189152
132	T	C	0.9035369147296718
117	K	V	0.9031544016142076
85	H	S	0.8994799529257164
568	L	R	0.8986794442670532
201	I	T	0.8957320922873662
334	S	K	0.894183214066489
170	Q	V	0.8940669602329839
183	Q	T	0.8935629930623552
74	C	G	0.8934991816935903
135	T	F	0.8927642385960374
133	N	E	0.8925589014187135
241	S	G	0.8924971964295308
397	S	K	0.8895528843733502
255	V	F	0.8883662970913635
666	W	V	0.8838622618446441
75	V	Y	0.8829074010974869
117	K	P	0.8826528751192081
120	V	P	0.8825335966232192
358	I	D	0.8821955164586077
39	Y	M	0.882122532834357
118	P	M	0.8820620048079408
655	K	E	0.8815444243530929
369	L	N	0.8814806167400709
542	R	K	0.8811841852123581
344	K	E	0.8810790899954979
319	A	F	0.8803629848994243
484	Y	N	0.8801270140920932
70	A	L	0.8800686484198598
420	I	Q	0.8800325496875523
578	A	S	0.8799072151994245
303	T	V	0.8798666319406923
439	I	H	0.8796928794059755
433	A	E	0.8785714991277225
162	T	N	0.8780212567729384
271	M	L	0.8778216769572291
166	R	K	0.875880460210176
338	W	R	0.8753338956721138
620	S	I	0.8753031731476641
151	R	M	0.8741850108678882
133	N	I	0.8738224585326089
142	M	A	0.8735014899029768
583	V	G	0.8721240188541493
266	A	E	0.8720840519705351
523	L	F	0.8703967577505546
307	I	M	0.8699658364910765
138	I	R	0.8699429882278219
398	N	Y	0.8696882541212241
308	R	W	0.8696276368905935
350	R	V	0.8689731974098536
224	A	K	0.8686477713142318
409	G	D	0.8682479144631783
271	M	H	0.8680958072565903
265	L	S	0.8680192492776757
250	G	K	0.8679828130227978
595	I	T	0.8645288492616933
422	Q	H	0.8640937481139587
129	L	I	0.8621083424480234
327	R	I	0.8601314839417152
41	G	W	0.8597415470428789
420	I	L	0.8595612200084761
308	R	I	0.8567838818033032
619	L	C	0.8567088466271984
74	C	S	0.8555409367945694
177	Y	H	0.8549001879675853
71	T	P	0.8526397650764923
58	A	F	0.8513898885327059
527	G	T	0.8483388880202318
518	V	H	0.848318161760371
312	G	W	0.8482836827369791
280	N	Y	0.8482726392258919
326	I	W	0.8482674523064384
40	Y	L	0.8482250502143113
309	I	Q	0.8481985864051428
670	W	D	0.8481873722650168
116	L	H	0.8481689349676467
679	L	R	0.8481676975745038
343	G	M	0.8481536456532777
343	G	Q	0.8481536456532777
689	V	C	0.8481457110508717
366	G	D	0.8481260287995351
536	T	Q	0.8481096171936792
504	R	F	0.848108114913209
650	Q	W	0.8480954667886268
515	I	E	0.8480788669812432
239	C	V	0.8480763587343867
123	T	F	0.8480629691500846
320	T	W	0.8480485148699606
262	N	S	0.8480346091523945
382	F	Q	0.8480264295975681
529	T	M	0.8480251267010495
67	N	M	0.8480250937994521
71	T	E	0.8480177758864637
307	I	A	0.8480140135278059
334	S	W	0.8480005855459308
314	G	H	0.8479940414415712
335	K	C	0.84799171370681
693	I	H	0.8479841128704084
226	L	E	0.8479758381215224
263	G	M	0.8479694127354553
330	H	W	0.8479667434357153
673	F	D	0.8479470540316328
100	M	Q	0.8479009345597674
101	V	H	0.8478570786787445
361	F	E	0.8478332932789461
603	I	K	0.8478306251477857
561	A	C	0.8478297761057789
692	L	D	0.8478217001076763
90	T	E	0.8478175603947615
569	T	E	0.8477168881666846
80	N	P	0.8475770386990837
290	T	C	0.8475472912448568
641	I	A	0.8459184955522381
153	E	D	0.8442605957646973
384	Y	R	0.8438647559867394
393	S	W	0.8437253006388518
379	G	S	0.8435629516582299
379	G	Y	0.8410607831113875
665	K	S	0.8409740944476359
280	N	D	0.8408069828020852
224	A	R	0.8406875683940216
404	G	C	0.8402512208474676
339	N	L	0.8384279638156773
372	T	R	0.8367719078907903
551	Q	R	0.8353274494574856
600	G	S	0.833392785211563
618	N	Q	0.8332799148228502
684	I	K	0.8330054788158479
693	I	W	0.8322936685329636
544	L	I	0.8322111049909683
637	N	C	0.8317647642539336
465	T	N	0.8279177576253708
84	I	D	0.8273774452569227
659	D	N	0.8272936870124481
91	E	L	0.8272282244330852
78	D	P	0.8271297442724622
102	E	R	0.8270323685603587
187	S	G	0.8270025867400327
599	S	A	0.8262248264567076
112	W	H	0.8254897450509983
56	S	C	0.8246936599382528
250	G	L	0.8232970454406088
656	N	E	0.8219772910782571
591	Q	M	0.8204779139657609
590	Q	N	0.8202513852575586
604	C	T	0.8202208572763869
544	L	V	0.8202174429114466
536	T	S	0.8199578188064746
522	F	I	0.8199070519852264
48	A	S	0.8187739004063224
176	F	S	0.8174565367954595
156	N	K	0.8169470683754538
459	G	R	0.8166449111971262
197	N	I	0.8150565357775861
46	K	A	0.8140472209085157
402	V	I	0.8140116966757873
136	N	R	0.8137326708876649
677	N	S	0.8127285785866176
83	E	K	0.8124010253313385
316	A	D	0.8122355670947699
702	L	R	0.8116744937278053
436	A	S	0.8108473525194237
220	P	T	0.8090338737167011
110	S	K	0.8086650939701467
646	L	P	0.8079116115486704
184a	N	L	0.8071472310373674
366	G	R	0.8065513905764692
203	Q	K	0.8050084808598483
219	A	G	0.8041718815766783
508	R	G	0.8037797283626764
337	T	I	0.8032890900222792
162	T	I	0.8027559201123194
135	T	G	0.8023832111875644
151	R	V	0.8023312143198922
474	D	S	0.8017555290420887
281	A	G	0.8015394496364318
31	A	S	0.8014297824204754
344	K	G	0.8010884978773469
185	N	V	0.7999650228212418
475	M	T	0.7994657255011708
578	A	G	0.7982628091764444
269	E	A	0.7979467010265124
513	V	N	0.7979194077585983
551	Q	F	0.7977989381454218
510	K	L	0.7972116901933315
585	R	H	0.7972017391344105
172	V	S	0.7957602190879064
671	N	A	0.7954995956210648
643	Y	L	0.7953813252364127
336	A	S	0.7949643576026117
686	I	F	0.7945239665236314
212	P	I	0.7944879537146432
672	W	Y	0.7943581641893098
78	D	V	0.7919833972527103
89	V	R	0.7919136670039938
170	Q	T	0.7918559949392808
184c	N	D	0.7918124601058709
98	N	G	0.7918005092737675
105	H	I	0.7916588732593925
174	S	V	0.7915026141908811
184e	G	A	0.7915008327937496
51	T	F	0.7914372390709695
69	W	Q	0.7911538064587256
409	G	P	0.7904813726551341
280	N	A	0.7904348799977028
127	V	N	0.7904045613265193
121	K	A	0.7895363692746523
278	T	Y	0.7895317364245448
278	T	F	0.7895317364245448
99	N	Q	0.7894279782473519
441	G	T	0.7892763909928089
184b	E	Q	0.7891484883256306
392	N	Y	0.7889710219798161
232	K	W	0.7889115961676947
253	P	I	0.7887858064267904
284	I	L	0.7886377030845435
389	G	L	0.7884848607898391
293	Q	F	0.7883400614896011
652	Q	P	0.788198631171988
336	A	Q	0.7875492051711426
186	N	F	0.787478059624947
347	K	N	0.7872663321958582
184g	R	L	0.7869806053723392
443	I	A	0.7867837670452527
187	S	K	0.7860961291024836
295	N	R	0.7858862443873079
184c	N	Q	0.7850400761043421
485	K	M	0.7845468737095865
340	E	Q	0.7845441935989139
210	F	C	0.7844715391993491
164	E	H	0.7840329423275828
165	L	R	0.7838146808505504
399	T	N	0.7826653238556238
188	N	E	0.7820720726147052
275	E	L	0.7816836400978147
327	R	V	0.7813812689307928
132	T	I	0.7812227686934133
413	S	Q	0.7811638645385902
267	E	H	0.7809948521820079
241	S	K	0.7801756372335548
588	R	W	0.7798806485198784
461	T	D	0.7795242854471819
451	G	S	0.7790469037106007
553	S	V	0.7788575145149926
431	G	F	0.7786967357533273
484	Y	F	0.7785508538915162
512	A	N	0.7785154491167028
444	R	N	0.7783362903081894
430	I	R	0.7777973026966449
433	A	G	0.7774287479608802
212	P	H	0.7773818742896618
217	Y	T	0.7773788836896672
189	K	C	0.776620954671004
88	N	T	0.7764913160665904
187	S	D	0.7764821803079606
187	S	Q	0.7764821803079606
140	D	Y	0.7759351009130163
687	M	I	0.7758955616532089
200	A	F	0.7756587278808085
234	N	G	0.7754559222054094
386	N	C	0.7752321427766732
197	N	F	0.7751118217924765
396	I	Q	0.7749071779799207
206	P	C	0.7749062450181196
324	G	D	0.7748694596566723
398	N	R	0.7748678191657664
381	E	M	0.7748120496183175
215	I	Q	0.7748015264577774
128	T	K	0.7747961680615233
139	T	L	0.7747949802109114
221	A	E	0.7747822674972307
153	E	C	0.7747774062242365
151	R	D	0.7747618574349778
158	S	R	0.7746710861573567
162	T	K	0.7746325225677515
372	T	M	0.7745889546271396
184d	Q	M	0.7745182654019399
453	I	F	0.7737721326646088
139	T	S	0.7735582241911195
419	R	L	0.7734447552402648
439	I	A	0.7730719651336174
425	N	M	0.7726300651196955
485	K	P	0.7725190553080941
54	C	R	0.769843982560078
401	S	F	0.7690410320017984
490	K	H	0.768935656510268
632	D	V	0.7679407558362614
355	N	H	0.7670734649918388
501	A	N	0.7669067999276704
442	V	M	0.7665769546040421
404	G	L	0.7665568163813863
504	R	E	0.7664013344300388
508	R	F	0.7663733346903804
434	M	N	0.7663031037872833
421	K	L	0.7661825315147629
447	S	F	0.7661645570427364
427	W	G	0.7660373494946491
456	R	W	0.7659596291660932
124	P	R	0.7659239437962374
440	Q	N	0.7657486277111396
686	I	K	0.7641201992887217
546	S	H	0.7633732730964591
584	E	L	0.7630682711021191
128	T	I	0.7618599119499138
591	Q	R	0.7617437576508572
33	N	Y	0.7610006156905029
505	V	M	0.7606277743824692
84	I	Y	0.7605779430622877
102	E	N	0.7592072438601359
160	N	I	0.7591907106515163
419	R	K	0.7585928895843143
694	G	P	0.7576119748394652
642	I	K	0.7573313716733286
339	N	I	0.7571841412837548
344	K	A	0.7567819106872886
96	W	R	0.7566179605558906
375	S	I	0.7564569716581416
71	T	S	0.7563788648741105
566	L	S	0.7562362790375281
378	C	R	0.7555004139557707
49	E	T	0.7553503763104609
675	I	T	0.7550815682471369
268	E	S	0.7535029699704248
230	D	N	0.7533147725268912
650	Q	M	0.7525448079223264
264	S	I	0.7524996867924337
684	I	R	0.7519832304531409
287	Q	A	0.7519546808446701
686	I	N	0.7518965408579283
663	L	V	0.7506625287611935
699	F	A	0.7506426636653137
600	G	P	0.7502738241175485
592	L	S	0.7502676319904048
302	N	G	0.7502602773373965
429	R	T	0.7498933058599537
516	G	F	0.7493937506920583
249	H	T	0.7490750252015272
649	S	D	0.7490732099868241
36	V	A	0.7475541741285034
391	F	S	0.7469380249472866
316	A	Y	0.7464891625556354
48	A	W	0.745707098259663
94	N	I	0.745517306170193
76	P	Y	0.7451428020400386
116	L	R	0.7450553783837282
323	I	M	0.7450386497198422
64	E	A	0.7449071761944862
600	G	A	0.7447853774241541
118	P	H	0.7445584810580064
491	I	L	0.7439217310985875
231	K	R	0.7429571601592957
392	N	C	0.7429268865790893
377	N	G	0.7428904990603686
462	N	I	0.7427264297241404
297	T	E	0.7426234681818326
276	N	R	0.7424713454023875
233	F	V	0.7423752852314975
227	K	Y	0.7422597465600689
172	V	I	0.7422314355146606
336	A	P	0.7404143069520309
168	K	N	0.7397678824832035
91	E	S	0.7394586481175751
694	G	R	0.7375294717310745
363	N	I	0.7370016365168879
111	L	I	0.7361267866641724
433	A	S	0.7357416562443491
561	A	D	0.7354189740277294
364	S	F	0.732044678919402
656	N	V	0.7320080410646496
179	L	I	0.731350507722035
357	T	I	0.7310415901533681
699	F	C	0.7310044367363089
126	C	R	0.7308936623597786
380	G	A	0.7297172154282002
525	A	F	0.7281468732702795
698	V	F	0.7271851191191596
379	G	E	0.7267052954611115
304	R	A	0.7261591896463291
496	V	E	0.7259927297362923
339	N	T	0.7257738000290089
511	R	E	0.7246927268651286
163	T	S	0.7245054986423082
348	Q	S	0.7241525586920227
410	S	F	0.7231754949135938
336	A	H	0.7226565715446835
224	A	S	0.722203600230552
587	L	S	0.7221493711273533
429	R	V	0.7220334037602919
512	A	L	0.7216154930163479
122	L	V	0.7213341724137616
99	N	P	0.7213208779994559
443	I	S	0.7206689658535991
115	S	Q	0.7191674784665271
123	T	Y	0.7191281814929167
63	T	F	0.7185208306646715
673	F	V	0.7183335157058088
69	W	G	0.7182264443487916
345	V	E	0.7182173160978007
41	G	T	0.7179457493966577
315	Q	R	0.7176673993858975
564	H	N	0.7163775227473776
152	G	D	0.7163205023802157
209	S	L	0.715682620276254
335	K	T	0.7154887247017773
699	F	Y	0.7150701260025176
155	K	V	0.7148008253062985
590	Q	I	0.7135230723527253
438	P	R	0.7134918619925072
428	Q	T	0.7132715382161072
463	S	F	0.7127900778525085
32	E	V	0.7124102021468923
165	L	P	0.7115851885684972
370	E	D	0.710124089986011
268	E	D	0.7099003111805777
115	S	N	0.7098232553099691
490	K	E	0.7086924159595429
178	R	T	0.7076754707569839
551	Q	T	0.7067892201967002
184b	E	N	0.7063028029052894
554	N	V	0.7059993245169489
70	A	V	0.7055873479799659
320	T	F	0.7055022092788656
109	I	N	0.7049446874944236
304	R	Q	0.7045236693881471
321	G	I	0.7042891641696523
245	V	R	0.7042520342811438
184a	N	I	0.7042089057374169
580	V	A	0.7035856384098675
405	S	D	0.7026320227005171
119	C	Q	0.7026116769166405
328	Q	P	0.7024495401781734
330	H	G	0.7023840702890237
327	R	H	0.7023183412421187
336	A	F	0.7022094151650244
136	N	G	0.7018029249149321
324	G	T	0.7017428333815403
399	T	H	0.7016039927483162
200	A	Q	0.7013706461829586
510	K	H	0.7010165167600677
649	S	E	0.7005832192282904
425	N	A	0.7004717498529525
128	T	L	0.7001010966400043
130	Q	D	0.6999535965042687
648	E	S	0.6996624622967402
142	M	Q	0.6995509277400725
306	S	L	0.6974732168633351
336	A	R	0.6970834850415082
91	E	D	0.6967017635113142
645	L	M	0.6959042337012189
77	T	G	0.6957135914157025
536	T	A	0.6955620476643647
317	F	S	0.6955199483199941
110	S	L	0.6945482254873261
120	V	I	0.6938644485478949
620	S	Q	0.6927577550160794
107	D	T	0.6914505931896981
34	L	T	0.690388550423769
557	R	A	0.6896806936475754
574	K	R	0.6895544066703692
702	L	Q	0.6893422249474914
433	A	N	0.6892113258074957
184d	Q	H	0.689087871253787
486	Y	H	0.6889604413082324
275	E	P	0.6887781657511407
701	V	E	0.6886963942805615
488	V	T	0.6886927852590123
499	T	G	0.6882645142765906
454	L	G	0.6881071107691814
442	V	T	0.6879549210288415
642	I	V	0.6876626265802352
431	G	H	0.6876405699918938
330	H	Q	0.6873334286205423
444	R	V	0.6872681983797412
322a	I	T	0.6871936619198606
481	S	R	0.6870484746548771
110	S	N	0.6868925771812755
632	D	Y	0.6848654369706138
106	T	S	0.6847758685833779
51	T	S	0.6839436699280659
325	D	Y	0.6835498741933084
112	W	S	0.6834122816125169
298	R	G	0.6830821705710921
199	S	H	0.6827129138432791
448	N	Y	0.6814509741152597
362	A	R	0.6814406865415029
206	P	Y	0.6809514863423778
211	E	I	0.6808803965748083
160	N	F	0.6806150033120659
166	R	W	0.6798281420088865
213	I	S	0.6796032282891062
556	L	P	0.6791837309048849
279	N	L	0.6786928356981412
315	Q	N	0.6785915680356474
315	Q	C	0.6785915680356474
112	W	D	0.6785628476849217
587	L	N	0.678511031723275
534	S	R	0.6784398787224001
660	L	P	0.67841891989714
544	L	R	0.6783771906718803
654	E	R	0.6783706682785821
654	E	T	0.6783706682785821
654	E	Y	0.6783706682785821
698	V	H	0.6783648271942179
312	G	Q	0.6783586812946666
280	N	H	0.6783476377835793
122	L	G	0.6783410302618345
95	M	F	0.6783320469563671
317	F	M	0.6783289422101423
551	Q	D	0.6783262288045494
560	E	N	0.6783230014945004
329	A	L	0.6783163612264281
40	Y	T	0.6783000487719988
51	T	Q	0.6782928218870139
103	Q	F	0.6782842027538556
309	I	S	0.6782735849628305
309	I	R	0.6782735849628305
570	V	C	0.6782575437551864
52	L	N	0.6782569136284093
679	L	K	0.6782426961321917
679	L	F	0.6782426961321917
383	F	K	0.6782293901647782
292	V	G	0.678222369542091
288	F	T	0.6782099701646052
568	L	K	0.6782090970463092
299	P	Q	0.6782076310184871
277	I	C	0.6782022424718077
366	G	F	0.6782010273572227
338	W	T	0.6781982255534067
300	N	W	0.6781880313088248
346	V	R	0.6781770705164871
650	Q	G	0.6781704653463144
622	I	Y	0.6781657015480895
303	T	D	0.6781554568081408
628	W	K	0.6781467290633707
378	C	A	0.6781421457032153
278	T	P	0.6781365033544048
385	C	M	0.6781326859007217
320	T	E	0.6781235134276482
647	E	H	0.6781151858050409
595	I	F	0.6781108512047942
258	Q	M	0.6781050813274629
666	W	K	0.6780961217526953
89	V	D	0.6780930739765303
307	I	F	0.6780890120854937
367	G	T	0.6780705786572503
274	S	K	0.6780683608403573
404	G	M	0.6780676379489003
393	S	K	0.6780584776864881
678	W	D	0.6780558991721313
313	P	H	0.6780529973135523
66	H	W	0.6780508147114229
263	G	H	0.6780444112931429
43	P	G	0.6780429360335491
124	P	M	0.6780384433737574
552	Q	F	0.6780378571995388
35	W	H	0.6780368390611498
61	Y	E	0.6780262726910192
584	E	P	0.6780227567766111
597	G	Y	0.6780175028409257
597	G	L	0.6780175028409257
668	S	P	0.6780116080559877
558	A	M	0.6779776446596929
287	Q	P	0.6779762889878953
79	P	E	0.6779633809505029
79	P	Q	0.6779633809505029
623	W	I	0.6779521252204933
623	W	P	0.6779521252204933
676	S	K	0.6779323808925308
106	T	P	0.6779098724538256
361	F	H	0.6779082918366336
603	I	Y	0.6779056237054735
540	Q	T	0.6778801891943464
96	W	T	0.6778523923874122
45	W	E	0.677845831877423
251	I	N	0.6778340297716605
680	W	F	0.6777937632166203
569	T	W	0.6777918867243722
113	D	M	0.6777705285844711
356	N	C	0.6777699070648153
657	E	W	0.6776538389643434
548	I	E	0.6776287181884662
119	C	V	0.6775885166235793
80	N	F	0.676712249174882
544	L	S	0.6761570465311765
82	Q	I	0.6758870527847526
238	P	A	0.6753746017951838
305	K	T	0.6744670211402821
636	S	H	0.6741266814267781
214	P	H	0.6740578903614358
268	E	G	0.6739900193314772
392	N	E	0.6734938045598804
534	S	G	0.67331411195465
295	N	E	0.6731142055661673
366	G	K	0.6731087704732337
323	I	D	0.6724271897959762
355	N	Q	0.6718826442564394
334	S	A	0.6717907927300409
502	K	T	0.6714599181323642
480	R	Q	0.6707339456555204
60	A	H	0.6706879238588855
401	S	E	0.6706245088846228
362	A	H	0.6699989561125668
665	K	I	0.6698162901242849
237	G	V	0.6693660277036815
447	S	Q	0.6692837251082719
437	P	M	0.6692780072388027
505	V	N	0.6690912814010644
507	G	Y	0.6687949368021906
184f	N	P	0.6685457876735663
582	A	H	0.6683577668839451
513	V	W	0.6683098233660579
524	G	F	0.6682899315649341
587	L	F	0.6681666557317072
596	W	M	0.6680807250184615
599	S	Q	0.6680227255505673
565	L	F	0.6680106973632648
504	R	T	0.6679207251683184
515	I	H	0.6678887928919881
520	L	G	0.6678573075971332
556	L	A	0.6678302538178958
200	A	D	0.6669420788653857
77	T	P	0.66662482597156
570	V	W	0.6663808849687857
92	E	S	0.6663292834946266
119	C	E	0.6661819165635872
100	M	F	0.6659193276841828
699	F	Q	0.665727122738712
71	T	L	0.665574585372015
252	K	M	0.6655368038085905
618	N	F	0.6653481446982239
97	K	Y	0.6653244219334274
349	L	I	0.6651804056235051
660	L	S	0.6644196665984508
696	R	K	0.6638137901429086
507	G	P	0.6635737954745717
414	I	Y	0.6635224170746526
664	D	E	0.6632801893887617
363	N	K	0.6632048607346048
604	C	Y	0.6623656765105009
583	V	I	0.6611210613094398
583	V	H	0.6611210613094398
504	R	I	0.6610887567230416
605	T	Q	0.6600003186317119
535	M	R	0.6598334457422127
581	L	R	0.6589939390497215
85	H	L	0.6589828491479326
184b	E	H	0.6589280311859066
519	F	Y	0.6585523308269339
289	N	D	0.6584573394424232
464	T	S	0.6582485646914689
185	N	E	0.6575162446715344
425	N	S	0.6572841221525736
524	G	E	0.6555412770959785
205	C	P	0.6555000008210172
491	I	V	0.6553326368747386
48	A	L	0.6548948795451219
184h	S	R	0.6548001567873111
140	D	C	0.6547562781815958
197	N	M	0.6546743279468887
169	K	W	0.6545476650229473
176	F	V	0.6545218190249589
155	K	S	0.6539486548969788
34	L	A	0.6536723222507566
587	L	C	0.6532514705915005
267	E	T	0.6531312722655029
535	M	T	0.6529888443202594
121	K	M	0.6520356319608904
70	A	H	0.6510749480100574
184f	N	L	0.6508260919177964
278	T	A	0.6505691606980861
402	V	R	0.6502922534280915
301	N	D	0.6499386806379386
197	N	D	0.6498701348146063
665	K	V	0.6498080812636287
414	I	F	0.6496356096166291
594	G	D	0.6489151821182577
589	D	G	0.6488594797550489
659	D	S	0.6482255178469067
269	E	H	0.6482057593840638
269	E	N	0.6482057593840638
518	V	M	0.6480283125549087
313	P	R	0.6478191447857953
589	D	R	0.6478047445958861
522	F	V	0.647677455083483
153	E	L	0.6472799373806062
516	G	M	0.6471320045623193
133	N	Q	0.6471017024235737
99	N	L	0.646787934314843
494	L	K	0.6464521500149019
433	A	F	0.6463153901193022
652	Q	L	0.6460321976762393
464	T	R	0.6457272307702329
207	K	S	0.6454840021040146
500	R	F	0.6453092949849188
475	M	S	0.6451959040373032
644	G	E	0.6450550621233293
479	W	M	0.6450419539480406
479	W	G	0.6450419539480406
197	N	L	0.6449018391703878
239	C	Y	0.6446607128182813
73	A	V	0.644524106363046
417	P	K	0.6444051605390736
456	R	Y	0.6443577071705674
422	Q	S	0.6443175206148455
636	S	R	0.6435715714708253
413	S	M	0.6435069247315289
659	D	F	0.6434184117164838
325	D	H	0.6432793527649859
595	I	N	0.6430465522108677
699	F	W	0.6429520959036173
696	R	T	0.6428466346628172
681	Y	D	0.6427274219843421
652	Q	F	0.6424358992710156
689	V	E	0.6423656685228667
689	V	G	0.6423656685228667
685	F	A	0.6423650135167284
701	V	F	0.6423213922035429
630	Q	C	0.6421273904677431
677	N	E	0.6420546250702812
476	R	T	0.6416341585585985
241	S	L	0.6408964877869014
329	A	I	0.6407022855553373
332	N	Y	0.6400749943030367
406	N	W	0.6400646155048332
409	G	Y	0.6397426740145393
404	G	N	0.6396417705539521
589	D	F	0.6387982737654015
407	S	F	0.6387794880185846
299	P	V	0.63871081504213
308	R	E	0.6381926291392881
300	N	Q	0.6373658908372204
231	K	Q	0.6373160144968455
264	S	C	0.6372738522165278
252	K	V	0.6371781489991449
249	H	K	0.637072096558027
276	N	Q	0.6370275395393202
276	N	H	0.6370275395393202
285	L	T	0.6368555039210236
243	S	W	0.636844555363058
236	T	D	0.63671582196163
226	L	D	0.6366933925405971
47	D	Y	0.6364951008074067
47	D	G	0.6364776797516544
293	Q	Y	0.6363369680445508
543	N	S	0.6359558151406197
667	A	G	0.6359273143958066
697	I	V	0.63571736485539
480	R	I	0.6356870601089373
521	G	S	0.6356641574499291
373	T	S	0.6353427453623172
323	I	W	0.6346888484288826
223	F	I	0.6346439403467206
322	D	L	0.6341523262843871
409	G	H	0.6338062329207754
190	E	I	0.6337228835022675
217	Y	F	0.6337147460039023
504	R	Q	0.6336932113850511
582	A	D	0.6328749760249028
171	K	V	0.6314585801152095
668	S	L	0.6307995009833212
600	G	N	0.6303714307979118
418	C	F	0.6301285428539288
259	L	V	0.629521200032721
392	N	T	0.6294070228290806
481	S	G	0.6286069768101499
634	E	K	0.6284125851634551
421	K	S	0.6283488809488265
618	N	Y	0.6272220788572491
252	K	L	0.6270892309797489
301	N	K	0.6270579280902633
288	F	S	0.6269389134858552
610	W	R	0.6269078322675148
489	V	A	0.626458980207298
261	L	I	0.6262303054650229
630	Q	I	0.626065197154527
612	S	L	0.6251226214304106
637	N	E	0.6251017957375092
66	H	R	0.6240284274168284
283	N	K	0.6236880690932174
395	W	A	0.6236239188057209
386	N	W	0.6232290493316232
370	E	L	0.6230714566144071
337	T	N	0.6229209807463378
353	F	W	0.622753470642462
188	N	M	0.6226399213079316
198	T	G	0.6220988298212978
468	F	G	0.6215367250990564
237	G	R	0.6205579226004686
39	Y	F	0.6197048288249654
249	H	Q	0.619441161367693
181	V	R	0.6190763915195661
185	N	C	0.6188916759925871
85	H	F	0.6188468347248642
638	Y	C	0.6187724610383094
414	I	M	0.6186051218487956
202	T	H	0.6185948462202079
31	A	N	0.618540548867877
308	R	H	0.6183308901154009
184f	N	W	0.6182232379836798
65	K	T	0.6178949990001825
168	K	F	0.6177372881585975
203	Q	D	0.6174033254838324
170	Q	L	0.6173637435141687
200	A	M	0.6173268969898419
184e	G	M	0.6173254796506913
184e	G	F	0.6173254796506913
665	K	C	0.6171828552527487
198	T	A	0.6171451666168793
182	V	M	0.6171374955731448
167	D	K	0.6170285220654927
167	D	L	0.6170285220654927
174	S	D	0.6169920551023538
132	T	E	0.6169451129520294
209	S	E	0.6167843592416152
219	A	H	0.6167626580279187
159	F	H	0.6167568267280329
176	F	C	0.6167123727561046
176	F	G	0.6167123727561046
222	G	I	0.6166116062949879
139	T	V	0.616575386547845
158	S	L	0.6164342482351548
162	T	L	0.6164291023723063
162	T	V	0.6164291023723063
417	P	A	0.6164024285447847
175	L	W	0.616371367860125
157	C	T	0.61620508497536
116	L	P	0.6160153063656265
142	M	N	0.6159710773051708
372	T	S	0.6159352441715551
691	G	Y	0.6151567331813292
691	G	H	0.6151567331813292
83	E	S	0.6151037498908356
492	E	R	0.6148356832787291
700	A	N	0.6147092488627675
612	S	G	0.6143706733649492
672	W	I	0.6143695857409647
351	K	G	0.6143558272369967
640	Q	D	0.6143302146343002
689	V	S	0.6143097183045454
459	G	C	0.6142061545762122
619	L	D	0.6140391792763206
690	G	C	0.6139986753130027
661	L	Y	0.6136537078250972
636	S	M	0.6136232994305983
451	G	E	0.6135573420176224
61	Y	P	0.6133728627878181
682	I	K	0.6133492268121555
415	T	L	0.6127782762143728
113	D	H	0.6125677286775602
347	K	S	0.6118453312647212
426	M	N	0.6116474878594541
649	S	V	0.6114858291628341
176	F	I	0.6111207229852598
457	D	W	0.611113652089847
423	I	R	0.6106954623823047
674	D	R	0.610556722248933
480	R	C	0.6102260347674422
498	P	R	0.6101730594964725
499	T	K	0.6099054991038066
424	I	M	0.609890141402426
207	K	L	0.6098171278600224
462	N	C	0.6096813328789116
455	T	M	0.6095685592932045
455	T	W	0.6095685592932045
508	R	Q	0.6095518285318902
497	A	R	0.6094836214802848
482	E	V	0.6094229103754928
445	C	N	0.6093381258286177
182	V	L	0.6092683456422325
417	P	C	0.6092487817219814
439	I	D	0.609182258884688
446	V	F	0.6090012252176877
440	Q	C	0.6090002653951065
58	A	Q	0.6089547551086645
443	I	Q	0.6088897180138719
66	H	A	0.6084205807223115
472	G	E	0.6068132673265959
299	P	T	0.6065921972602135
468	F	Y	0.6065416357955631
275	E	M	0.6058479205139822
230	D	I	0.6054291953379237
84	I	F	0.6049850239204746
304	R	Y	0.6047191681780579
253	P	G	0.6045929937184686
359	I	L	0.6043625324939161
409	G	C	0.6039762830394497
184c	N	P	0.6039516383026546
43	P	L	0.6037095337572234
195	N	A	0.6025445166430877
352	H	F	0.6023836787763384
363	N	F	0.6022920231896208
135	T	K	0.6022363067761864
39	Y	I	0.6022322430085498
511	R	K	0.601805588431602
492	E	T	0.6017431094868053
676	S	T	0.6016254653201054
184g	R	M	0.6010630629109922
552	Q	L	0.6009013734747217
374	H	N	0.6007351581915956
268	E	Q	0.6006222010050389
152	G	H	0.5990415233070574
152	G	M	0.5990415233070574
390	L	M	0.5986491915621797
197	N	H	0.5984143577476685
151	R	H	0.5979351491083049
154	L	W	0.5976571353757639
640	Q	C	0.5973617517629728
192	R	I	0.5948674081863947
384	Y	A	0.5946238902078249
104	M	S	0.5945092415644581
397	S	Q	0.594252695095241
198	T	S	0.5941815283874237
186	N	D	0.5940857409806705
41	G	V	0.5935969044981684
402	V	Y	0.5935265673583314
102	E	P	0.5932742272812679
322	D	R	0.5930431152380715
50	T	D	0.5929874472369849
55	A	H	0.5928830278959516
69	W	M	0.5928740497799068
71	T	M	0.5928296569441245
96	W	Q	0.59272890042982
67	N	V	0.5926904629750862
53	F	E	0.5926886425679836
59	K	H	0.5926613889583912
655	K	Q	0.5925941406363308
668	S	C	0.5925783986977413
80	N	W	0.5925393250695046
341	T	E	0.5924956820321627
616	N	C	0.5917135536151507
617	R	A	0.59147582727416
465	T	V	0.5912935263653532
278	T	L	0.5912415706030266
269	E	Q	0.5902158081997206
207	K	H	0.5886021608439669
390	L	Q	0.5883769669346264
423	I	T	0.5883584745098351
701	V	M	0.5875478574214084
399	T	K	0.5869419608456425
454	L	M	0.586501248632523
184c	N	S	0.586213204039427
437	P	I	0.5862036151690779
431	G	Y	0.5860516578109318
254	V	T	0.5858637805326911
686	I	L	0.5850670099576437
485	K	T	0.5847027098609509
312	G	E	0.5846680815204073
647	E	A	0.5845280194402545
319	A	T	0.5843422353977973
49	E	Y	0.5842547871406527
127	V	L	0.5842086436753533
699	F	L	0.5841661114758239
299	P	R	0.5831249065628281
231	K	L	0.5823551402705898
362	A	M	0.5812463792745672
410	S	E	0.5808165439472464
344	K	F	0.5806431540392004
344	K	D	0.5806431540392004
334	S	D	0.580250021326173
324	G	H	0.5801547813023766
341	T	M	0.5800849374876658
358	I	W	0.5800504230412075
265	L	R	0.5792645993250137
250	G	T	0.5791469687732798
141	D	E	0.5790466266210939
313	P	V	0.5789908094683122
256	S	A	0.5789772588168978
241	S	M	0.5789280710020728
219	A	S	0.5783187728486807
318	Y	F	0.578039648927054
394	T	V	0.5776439966574142
666	W	G	0.5771343615301305
119	C	Y	0.5769164899990646
36	V	F	0.5761402691664876
332	N	I	0.5756793985678459
460	S	P	0.5755667680944543
420	I	T	0.5749259797712736
674	D	Q	0.5739504277335847
492	E	V	0.5738242137589229
694	G	W	0.5734208130863068
687	M	A	0.5731106424861934
554	N	D	0.5730806969308897
494	L	V	0.5727932313998765
620	S	M	0.5726746653449982
464	T	A	0.5723817460115483
104	M	A	0.5720281489227186
138	I	V	0.571962981207896
124	P	H	0.5716671747213794
174	S	P	0.5712577473606636
256	S	T	0.5706325114439409
411	N	T	0.5705969697758435
173	Y	C	0.5702972771394432
325	D	E	0.569969050887136
509	E	L	0.5687820293267513
115	S	G	0.5673339845962302
119	C	N	0.5673312786361684
68	V	G	0.5668500100182738
207	K	M	0.5666703432636299
99	N	A	0.5666454058294443
557	R	W	0.566317815342698
34	L	W	0.5662094810004172
652	Q	E	0.5654726275012475
350	R	I	0.5654497009532178
140	D	R	0.5645094667272674
593	L	I	0.5638775215915022
194	I	K	0.563587495530044
279	N	D	0.5631191416365483
40	Y	H	0.5630776967194758
331	C	S	0.562876586944426
287	Q	E	0.5624796129886325
166	R	H	0.5619444235687677
151	R	Q	0.5616178831985377
137	N	Y	0.5614198375348912
501	A	P	0.5613034557792942
204	A	S	0.5611742272185856
229	K	D	0.5609221182106354
401	S	Y	0.5603544548001189
518	V	I	0.5603396418975095
393	S	T	0.5590102398602355
433	A	L	0.5588279782151526
268	E	N	0.5584058757148825
517	A	P	0.5581442914180521
648	E	M	0.5576639481814897
681	Y	F	0.5570974908494901
674	D	S	0.5570764419509822
152	G	V	0.5567910195929777
404	G	A	0.5562982067517654
189	K	N	0.5556674547350714
472	G	A	0.5556599350023871
612	S	P	0.5553835794555742
88	N	D	0.5552946162350411
196	C	Y	0.5550792946915521
629	L	R	0.5549068864211097
481	S	T	0.5547655655464601
490	K	N	0.5543871188814016
94	N	A	0.5535355772427164
551	Q	K	0.5533509723803678
103	Q	T	0.5532579599819043
126	C	G	0.5526724427839367
352	H	V	0.5524790289066801
605	T	P	0.5524280442284302
47	D	V	0.5521560975564839
358	I	S	0.5521039028264786
500	R	E	0.5518011214783822
461	T	F	0.5517909782606961
169	K	T	0.5517490159168286
613	S	G	0.5517442345230458
303	T	A	0.5515988625940097
63	T	S	0.5515469529093617
515	I	K	0.5514488350884069
453	I	K	0.5513797113281608
654	E	G	0.5513484439373794
484	Y	I	0.5510445539495434
437	P	Y	0.551038889134718
425	N	W	0.5502376437832474
512	A	V	0.5500544475564959
252	K	S	0.5496726967604987
49	E	G	0.5496465071127197
230	D	L	0.5492198901286937
649	S	Q	0.5487887635523339
499	T	S	0.548771973495973
415	T	Q	0.5487510267473281
606	T	I	0.5476776998475541
380	G	L	0.5476549025453348
524	G	T	0.5474676126055447
89	V	I	0.5469366416957703
350	R	M	0.5467390645281016
330	H	I	0.5465817303931404
664	D	H	0.5463861142434112
335	K	D	0.5463588933145149
360	R	E	0.5463002707304616
275	E	K	0.5455071574951027
297	T	I	0.5452617144493037
86	L	S	0.5452017476732877
324	G	V	0.545067443414706
83	E	P	0.544714421999438
398	N	D	0.5446154912662848
599	S	G	0.5438659302159335
232	K	R	0.5435438717820431
387	T	P	0.5431088420688879
408	T	R	0.5413470925645316
593	L	V	0.5408162681139288
260	L	F	0.5396676586505029
582	A	T	0.5396103804349295
587	L	Q	0.5394250973462249
255	V	S	0.5394213796795299
586	Y	C	0.5386155772871077
433	A	R	0.5382941865997705
692	L	F	0.5372303028491747
444	R	T	0.5359817214575094
401	S	P	0.5345757783647752
184a	N	G	0.5342839042951043
184a	N	P	0.5342839042951043
405	S	T	0.5342137470420224
184g	R	P	0.5338362879033315
490	K	I	0.5337201896842635
196	C	S	0.533181122134075
561	A	H	0.5330678716584127
621	E	N	0.5330561831042703
587	L	P	0.5328268179292799
524	G	R	0.5318777689766524
686	I	M	0.5312942344475395
615	S	N	0.5310154829194855
210	F	A	0.5307857165075489
213	I	T	0.530357849193269
160	N	Q	0.5301314148833958
133	N	H	0.5299888220340052
34	L	Y	0.5299238782305229
594	G	M	0.5288237795398366
406	N	I	0.5287633018518739
107	D	R	0.5285230341521596
577	Q	K	0.5283314800655214
690	G	E	0.528132270106785
43	P	R	0.5279079499685964
80	N	C	0.5278891801305066
53	F	C	0.5278737193785298
97	K	H	0.5278208981834926
601	K	I	0.5277857757896668
601	K	E	0.5277857757896668
56	S	I	0.5277551093107782
413	S	W	0.5276614894430092
346	V	S	0.5274249493162484
343	G	A	0.5262517834365599
428	Q	V	0.5253846548253858
238	P	I	0.5251174381215256
184e	G	S	0.5247068125045975
630	Q	D	0.5231321367170849
394	T	R	0.5230226445363353
596	W	L	0.5221232072070605
585	R	V	0.522024113467571
429	R	I	0.5219706589137512
61	Y	C	0.5217975258200905
478	N	Y	0.5216899431823531
87	E	Q	0.5210354305811222
388	S	R	0.5209169763642385
284	I	M	0.5206642429448276
389	G	Y	0.5199489432700424
260	L	M	0.5198331028124987
394	T	A	0.5187209365592811
243	S	T	0.5187077082805036
342	L	S	0.5186296217582991
332	N	E	0.5186058225202869
356	N	H	0.5185869893863435
463	S	A	0.5177665017681266
463	S	Q	0.5177665017681266
621	E	S	0.5172475562244363
439	I	N	0.5171228000212673
510	K	Y	0.5171112419392038
415	T	F	0.5168793086281244
60	A	Y	0.5160709068499154
546	S	A	0.5158448248230578
553	S	F	0.5158231086811986
379	G	H	0.5158031998451524
405	S	C	0.5157765605368904
554	N	R	0.5157625674295317
585	R	W	0.5155584497934529
695	L	P	0.5153188049388705
608	V	S	0.5152778447614448
195	N	I	0.5152099067782749
347	K	A	0.514548501475023
186	N	L	0.514378031867324
635	I	N	0.5140261073912701
184g	R	E	0.5139878435173271
184f	N	A	0.5137717051245122
323	I	Q	0.5137681115885743
484	Y	S	0.51367669975441
187	S	P	0.5134477744741666
688	I	M	0.5133304480942422
184	I	M	0.5128453131246699
78	D	N	0.5128011828663421
630	Q	L	0.5121548178277799
168	K	V	0.5121379269893684
166	R	E	0.5119547423334485
134	V	R	0.5118898194232284
172	V	E	0.5118756712270951
215	I	R	0.5117671206239836
164	E	A	0.5116588063310493
156	N	Q	0.511639859336124
691	G	V	0.5116058168375212
154	L	A	0.5114444822338801
161	M	P	0.5113596058145591
136	N	K	0.5112928841600503
173	Y	D	0.5111687983374658
211	E	H	0.5101757194529785
604	C	R	0.5092939033819298
365	S	T	0.5091163684769584
57	D	K	0.5088969735693125
563	Q	N	0.5082874701473779
546	S	R	0.5079153229513511
616	N	H	0.5069596617740815
470	P	Q	0.506262510517941
490	K	D	0.5059012506764742
490	K	Y	0.5059012506764742
423	I	C	0.5047442306118575
553	S	G	0.5046782891427013
619	L	M	0.5043262429025899
500	R	L	0.5037714164405507
475	M	R	0.5037048702393788
462	N	M	0.5036845694167764
461	T	M	0.5036383799328021
492	E	F	0.5035447217338651
453	I	A	0.5034855421384569
511	R	N	0.5033739444538153
497	A	L	0.5033235719104863
407	S	D	0.5029971712849892
502	K	A	0.5029321007223034
656	N	G	0.502931702320178
415	T	D	0.5027584445032423
234	N	Q	0.5012701042462849
326	I	T	0.5008489314596851
86	L	V	0.500653198034521
102	E	T	0.5003665291773922
383	F	I	0.5001323276825947
603	I	A	0.5000060612531728
184g	R	T	0.4999689551087378
207	K	Y	0.4994594497013923
589	D	P	0.4994557282196266
139	T	A	0.4991684174911264
478	N	K	0.4991211618087872
672	W	L	0.4989871465830758
609	P	S	0.4989724955978952
347	K	D	0.4989515650455364
557	R	F	0.4988185847215225
569	T	Y	0.498750409106839
593	L	S	0.4983319182408939
567	K	M	0.4980014828831573
554	N	H	0.497981914855449
653	Q	E	0.497959479701505
608	V	R	0.4976906609885493
594	G	H	0.4974086273738942
648	E	L	0.4973807534584295
525	A	C	0.4973777172403189
386	N	H	0.497074032319753
198	T	D	0.4968642800505896
521	G	R	0.4963699885465196
364	S	L	0.4961047018092877
327	R	Q	0.4958674637746921
108	I	V	0.4958389044621929
411	N	H	0.4956866984251698
84	I	S	0.4956791710237426
355	N	G	0.4956396843507891
399	T	C	0.4951531152808899
594	G	Y	0.4949854867444381
626	M	C	0.4947926577947189
309	I	T	0.4942755073374037
693	I	F	0.4936093945370765
636	S	A	0.4931139970831868
93	F	Y	0.4930829466986106
629	L	G	0.4930531698638225
108	I	A	0.4923919957200747
185	N	F	0.4918404494048307
229	K	G	0.4915282073989964
184g	R	I	0.4912322314683847
133	N	Y	0.4911874940788353
652	Q	S	0.4896360389220159
184e	G	K	0.4888907950420735
169	K	G	0.4883775770742378
213	I	F	0.4882125591445759
274	S	G	0.4881272540371919
153	E	N	0.4879931413537359
137	N	L	0.4877865879449087
137	N	I	0.4877865879449087
585	R	S	0.4876801661057689
466	E	K	0.4872748149683697
33	N	G	0.4870005864117086
560	E	K	0.4866079629088373
60	A	I	0.4864588704354012
394	T	Y	0.4862570475607987
362	A	W	0.4860807304241403
231	K	H	0.4859273559567254
587	L	G	0.4858659537808788
587	L	M	0.4858659537808788
327	R	E	0.4858452048202634
686	I	R	0.4858247950816246
660	L	W	0.4857738419547442
527	G	M	0.4857688086355235
518	V	N	0.4857480823756628
665	K	P	0.485743459200301
604	C	D	0.4857423594549816
249	H	F	0.4857367308743872
279	N	W	0.4857342322562606
250	G	W	0.485732950114099
250	G	H	0.485732950114099
544	L	T	0.4857321127294842
544	L	K	0.4857321127294842
370	E	F	0.4857308385378396
698	V	Q	0.4857197492518219
312	G	I	0.4857136033522709
312	G	Y	0.4857136033522709
122	L	Q	0.4856959523194387
122	L	T	0.4856959523194387
317	F	K	0.4856838642677463
317	F	N	0.4856838642677463
317	F	P	0.4856838642677463
551	Q	P	0.4856811508621535
566	L	W	0.4856807178271153
566	L	F	0.4856807178271153
560	E	I	0.4856779235521045
73	A	L	0.4856770940561338
255	V	N	0.4856762021106229
329	A	R	0.4856712832840322
74	C	K	0.4856680331281204
74	C	P	0.4856680331281204
642	I	P	0.4856634911852306
642	I	N	0.4856634911852306
638	Y	P	0.4856621096281608
75	V	D	0.4856608791620968
610	W	K	0.4856445695641285
610	W	E	0.4856445695641285
339	N	P	0.4856335163123807
309	I	H	0.4856285070204347
635	I	R	0.4856254747016822
305	K	W	0.4856215107005769
670	W	A	0.4856172928803085
670	W	P	0.4856172928803085
570	V	E	0.4856124658127906
570	V	M	0.4856124658127906
271	M	Y	0.4856081748509704
645	L	G	0.4855986690529314
567	K	C	0.4855985250991979
567	K	F	0.4855985250991979
248	T	W	0.4855977241128346
679	L	S	0.4855976181897957
679	L	Q	0.4855976181897957
679	L	E	0.4855976181897957
683	K	T	0.4855810914923828
683	K	W	0.4855810914923828
292	V	C	0.4855772915996954
294	I	A	0.4855709381234051
288	F	D	0.4855648922222093
568	L	Y	0.4855640191039133
631	W	A	0.4855615653377826
107	D	W	0.4855588441357734
277	I	Q	0.485557164529412
390	L	N	0.4855570069509844
390	L	S	0.4855570069509844
86	L	E	0.4855470145991472
684	I	E	0.4855309367154282
555	L	A	0.4855302661597505
555	L	R	0.4855302661597505
265	L	N	0.4855302302338779
265	L	C	0.4855302302338779
602	L	E	0.4855258729485047
237	G	K	0.4855248687456221
622	I	S	0.4855206236056937
628	W	I	0.4855016511209752
378	C	V	0.4854970677608196
385	C	P	0.4854876079583258
385	C	T	0.4854876079583258
69	W	P	0.4854866160898922
397	S	W	0.4854809501148048
522	F	W	0.4854794763454315
125	L	N	0.4854791792065954
596	W	D	0.4854751734893519
521	G	V	0.4854749419942472
595	I	K	0.4854657732623984
519	F	P	0.4854653869911445
359	I	A	0.4854647215799734
359	I	S	0.4854647215799734
598	C	V	0.4854615764421465
598	C	K	0.4854615764421465
108	I	W	0.4854612376301178
258	Q	E	0.485460003385067
529	T	G	0.485455047316341
324	G	M	0.4854528018119279
349	L	K	0.4854526924168174
523	L	Y	0.4854518278071739
284	I	R	0.4854493779690906
89	V	C	0.4854479960341342
89	V	G	0.4854479960341342
64	E	L	0.4854459351612259
605	T	G	0.4854452589519923
307	I	E	0.4854439341430978
646	L	A	0.4854438980214905
322a	I	Y	0.4854437194274162
281	A	M	0.4854397447706196
36	V	N	0.4854397245175499
104	M	H	0.4854362846704161
104	M	R	0.4854362846704161
391	F	E	0.4854360621499466
41	G	F	0.485431960223537
367	G	A	0.4854255007148542
314	G	C	0.4854239620568628
345	V	G	0.4854222085535175
669	L	G	0.4854213196026755
360	R	D	0.4854127082685714
313	P	Y	0.4854079193711564
263	G	P	0.4853993333507471
563	Q	A	0.4853948987276654
552	Q	K	0.4853927792571429
35	W	V	0.4853917611187541
56	S	F	0.4853869163553826
56	S	Y	0.4853869163553826
242	V	C	0.4853813323170017
92	E	P	0.4853770786457715
92	E	Y	0.4853770786457715
673	F	M	0.4853769746469248
289	N	V	0.48537520740114004
395	W	Q	0.4853749291622004
223	F	K	0.4853748121746578
532	A	P	0.4853742055307544
597	G	P	0.4853724248985297
572	G	C	0.4853718479492991
651	N	R	0.48535391845570297
651	N	F	0.48535391845570297
398	N	H	0.4853505960130442
364	S	Q	0.4853481316028869
364	S	M	0.4853481316028869
333	V	Q	0.4853410251858685
37	T	Q	0.4853253945352233
37	T	C	0.4853253945352233
623	W	V	0.4853070472780975
623	W	G	0.4853070472780975
101	V	G	0.4852869992940363
302	N	P	0.4852855611788277
579	R	C	0.4852846895102967
579	R	D	0.4852846895102967
304	R	E	0.4852826287986045
235	G	Y	0.4852454925832238
286	V	N	0.4852174013719356
96	W	M	0.4852073144450163
96	W	I	0.4852073144450163
45	W	K	0.4852007539350269
45	W	T	0.4852007539350269
577	Q	N	0.4851861896644787
353	F	M	0.4851692276381304
260	L	S	0.4851691104047317
381	E	W	0.4850987380057429
325	D	F	0.4850665328691254
476	R	M	0.4850534366628271
354	G	Y	0.4849776452243762
290	T	Y	0.4849772118601488
658	Q	H	0.4849274004485735
682	I	G	0.4849002953993709
525	A	D	0.4848903296541823
646	L	R	0.4848623893537058
583	V	A	0.4848004172281341
285	L	M	0.4847999898567344
369	L	C	0.4847214669044244
75	V	I	0.4845945517475322
459	G	S	0.4843535036106239
652	Q	R	0.484234847014188
453	I	T	0.48376858579412996
617	R	L	0.4834200179807282
634	E	C	0.4826305501747116
105	H	Y	0.4819878857571786
110	S	G	0.4811153458520264
584	E	V	0.4805681961656605
476	R	V	0.4802470835296464
439	I	R	0.4800899484326733
692	L	I	0.4793829652057692
78	D	K	0.4792064408521557
452	L	A	0.4785040472200489
119	C	G	0.4778754005756886
427	W	R	0.47785800665402
184a	N	H	0.4778537304075628
68	V	N	0.4774093619618083
34	L	E	0.4770788873463194
117	K	E	0.4769760087231038
82	Q	N	0.4769601499457926
504	R	N	0.4768917983953542
354	G	K	0.4765060101389194
481	S	Y	0.4762052807967002
202	T	K	0.4755259890533952
136	N	V	0.4753502476474685
119	C	M	0.47422187424468704
639	T	K	0.4741451276076418
322a	I	V	0.4736548676049469
121	K	S	0.4735795866497463
80	N	V	0.4733766543442395
622	I	T	0.473211876530122
52	L	T	0.4731984320418962
352	H	T	0.472959079253982
67	N	Y	0.4728407823990288
692	L	N	0.4727353402804095
678	W	S	0.4725260830605163
685	F	I	0.4724400120744161
672	W	T	0.4724300693019474
643	Y	V	0.4723608454765702
647	E	C	0.4722006931675216
693	I	E	0.4721496515649967
651	N	H	0.472148482239598
677	N	Y	0.4721296236279688
453	I	L	0.4716603442134392
663	L	P	0.4714075501994106
410	S	R	0.4713856992013287
178	R	S	0.4711463237910109
135	T	A	0.4700349673624488
668	S	I	0.4698510694661289
53	F	L	0.468831215533293
280	N	C	0.4685067851103402
282	K	F	0.468454106365953
67	N	T	0.467964880055054
275	E	F	0.4678169164467063
630	Q	G	0.4677273419709925
289	N	I	0.4674443199734819
318	Y	P	0.4673422992808344
273	R	F	0.4673396235585282
315	Q	F	0.4673251266476794
255	V	W	0.4672783272250419
660	L	I	0.4672643775614726
252	K	H	0.4672531475568323
247	C	T	0.4672451676820229
291	P	G	0.4671793446562919
248	T	V	0.4671470073549589
265	L	H	0.4671314407614083
276	N	L	0.4671025380970078
227	K	W	0.4670440993163586
320	T	C	0.4670298251877368
233	F	W	0.4670236483134987
57	D	L	0.4669530751909795
236	T	Y	0.4667908205193178
225	I	N	0.46674190871912
316	A	C	0.4666039748552514
251	I	W	0.4666036355719721
594	G	R	0.4664275716669106
244	T	N	0.4662337091423853
281	A	Q	0.4659087136730446
601	K	S	0.4654211722976449
431	G	E	0.4653534139050639
347	K	E	0.4645014245151494
208	V	T	0.4644584105452866
208	V	N	0.4644584105452866
304	R	M	0.4641461222803994
133	N	R	0.4636659694491305
692	L	H	0.463074977205408
676	S	R	0.4625085351050497
84	I	K	0.4622838254184532
619	L	W	0.4620360858312703
104	M	T	0.4609796596743805
339	N	G	0.4604785224061352
323	I	N	0.460113156601469
300	N	K	0.4599957314589547
415	T	H	0.4597410489987737
346	V	L	0.45972461418926797
336	A	Y	0.4596221657108898
411	N	C	0.4596042807123356
335	K	G	0.459515065072933
413	S	E	0.459235769651228
631	W	R	0.4591788350343356
328	Q	I	0.459152588062044
73	A	T	0.4582116971938918
534	S	P	0.4578253039307018
244	T	R	0.4575223760021263
328	Q	L	0.4569618504794699
94	N	D	0.4566823659944035
230	D	V	0.4566098742475823
242	V	L	0.4564760860920858
279	N	E	0.4561212485904232
410	S	A	0.4559959427473631
702	L	K	0.4548426323109696
288	F	I	0.4546578142249917
626	M	G	0.4546568207881901
301	N	A	0.4542554051657028
616	N	E	0.4542100298652158
695	L	S	0.4540627174439223
635	I	Y	0.4538250258437008
264	S	A	0.4535224908928978
305	K	F	0.4535208744012359
300	N	C	0.4535168775360329
327	R	C	0.4533915528356612
385	C	W	0.4533544180899016
385	C	N	0.4533544180899016
318	Y	N	0.45333969825760295
387	T	V	0.4532790859840526
526	A	G	0.4531315509077288
357	T	Y	0.4530862903034937
252	K	F	0.4530653566991042
359	I	R	0.4530627422452831
373	T	P	0.4530186507424154
663	L	A	0.4530067296472538
315	Q	I	0.4530062076332664
265	L	W	0.4529817499988318
355	N	E	0.4529755510719897
342	L	R	0.4528801883439943
328	Q	E	0.4528769031088562
49	E	K	0.452729696107967
241	S	D	0.4527148050875041
238	P	H	0.452683183857272
245	V	T	0.4525257106813422
266	A	I	0.4525246507016966
197	N	P	0.4522567612279921
666	W	F	0.4516034794462716
133	N	L	0.4514323403643501
298	R	K	0.4513186680370371
91	E	Q	0.4506464956289154
644	G	M	0.4503663124561798
479	W	V	0.4501868511663181
76	P	A	0.45013540856402295
567	K	R	0.4498916173794857
615	S	T	0.4498458926935263
600	G	W	0.4497991851560911
250	G	E	0.44951845018471903
699	F	E	0.4486880624921408
674	D	K	0.4484195456497259
615	S	L	0.4483556913069805
267	E	R	0.4482414223060805
629	L	H	0.4480263870880105
696	R	Q	0.44767553758975015
249	H	L	0.4472641549686523
690	G	L	0.44722002548795947
184	I	T	0.44677156424008224
321	G	W	0.44604238768911736
526	A	P	0.445890923469256
72	H	Q	0.4456847489074783
626	M	I	0.4447648881577576
437	P	T	0.4447201461799152
374	H	Q	0.44440749830687054
667	A	K	0.4441409980290851
667	A	E	0.4437559754933106
444	R	K	0.4437247284152319
420	I	S	0.4432403608788815
51	T	N	0.44318077570387
478	N	D	0.44315690200114777
688	I	A	0.44297356554883616
122	L	I	0.4429591280405445
223	F	Y	0.4427233067014806
289	N	G	0.4427096856008358
315	Q	E	0.44236251253745146
701	V	T	0.4422546026730511
267	E	F	0.4421041452765739
612	S	R	0.4420830122001866
32	E	T	0.4418447893035887
258	Q	S	0.4418036967470276
276	N	T	0.441753392867882
[truncated: 11,401 more rows]
