# Supplementary material for: High-resolution mapping of the neutralizing and binding specificities of polyclonal sera post-HIV Env trimer vaccination
Source: eLife. 2021 Jan 13;10:e64281. doi: 10.7554/eLife.64281 (PMC7864656; doi:10.7554/eLife.64281)
Supplement: Figure 2—source data 1. [file elife-64281-fig2-data1.zip › summary_2124-Wk0-medianmutdiffsel.csv]

site	wildtype	mutation	mutdiffsel
298	R	G	1.9026807581831355
326	I	G	1.899286974776729
450	T	I	1.8449434120618777
313	P	T	1.8382894499082765
106	T	K	1.8124453031668226
129	L	P	1.7561019214783136
83	E	K	1.685722223614621
82	Q	K	1.5985437903773942
229	K	M	1.5818560271238136
445	C	Y	1.511198395550476
360	R	I	1.5041926720798353
612	S	R	1.4157380920029774
652	Q	F	1.4086830229429244
199	S	H	1.3841206309807639
644	G	H	1.361362794173769
137	N	T	1.3601588673115668
222	G	T	1.3535103198623735
231	K	M	1.3492056557710161
130	Q	M	1.339678875767162
105	H	Q	1.3351545565351288
655	K	N	1.3276879472002443
152	G	A	1.325604411045341
90	T	H	1.306872028780099
304	R	M	1.3052149828425044
187	S	K	1.3006079940274764
377	N	D	1.2992211884846485
317	F	L	1.2982034249132064
440	Q	L	1.2761941975605708
334	S	I	1.2750355588189217
640	Q	D	1.259028521007255
524	G	F	1.248899190186156
114	Q	S	1.24823985123161
379	G	E	1.2464642084044413
242	V	D	1.2426639855245134
103	Q	G	1.2372784186939052
295	N	A	1.2290275746529757
82	Q	D	1.2170081358864644
43	P	L	1.2112595444326892
194	I	N	1.2097294747819265
285	L	M	1.2054626497081016
250	G	H	1.200479810482549
425	N	D	1.196445119003756
587	L	Q	1.1912221785596318
511	R	K	1.188086578299033
289	N	I	1.1861233972257914
213	I	R	1.1853084802088567
587	L	P	1.1793676563187572
431	G	D	1.1734634952781775
153	E	I	1.168408420133896
287	Q	Y	1.1667067279261065
574	K	E	1.165190948504066
162	T	I	1.1646209090500894
337	T	A	1.161282088875779
46	K	N	1.1603169117948418
677	N	Y	1.159740750463599
510	K	N	1.1568022503138233
199	S	P	1.1495792516416554
166	R	Y	1.144253995185415
91	E	Q	1.138418476050915
280	N	D	1.1323920776655017
139	T	A	1.1288433917002787
676	S	P	1.1207404852324376
318	Y	F	1.1142025014558006
363	N	D	1.104260153029269
460	S	V	1.1030608008385379
171	K	G	1.1029175376258114
647	E	F	1.101301758199431
669	L	M	1.0974608719604655
185	N	Y	1.0956583322924187
475	M	S	1.0945494925820247
413	S	K	1.0909335714991073
481	S	V	1.0888731314565607
619	L	H	1.088345085920327
79	P	A	1.086624295331529
155	K	V	1.0860461013962612
306	S	K	1.0837330261304547
213	I	V	1.0834937158594329
318	Y	N	1.078729067564763
102	E	P	1.0777131450008977
322	D	Y	1.0746381812858583
390	L	P	1.0727090713308782
497	A	E	1.0702027666257385
397	S	W	1.0690253244391408
581	L	M	1.062513947117641
368	D	N	1.0561181116173513
236	T	H	1.055889832316483
119	C	G	1.055783903877929
240	P	D	1.0552014462345136
360	R	N	1.051737202372696
520	L	P	1.0493478252387356
335	K	M	1.0463598264967051
322	D	L	1.0423793794729377
126	C	R	1.041595797392763
185	N	P	1.0411245140259169
433	A	F	1.0389009315034015
435	Y	W	1.0378146139540456
499	T	I	1.0367737890196707
684	I	F	1.0357839530868946
402	V	E	1.0342458373347307
184e	G	R	1.0335454309381984
184g	R	I	1.0311369713930394
177	Y	C	1.03092489361741
309	I	R	1.0283279228577187
433	A	V	1.0277449156121679
249	H	N	1.0248644999357812
303	T	R	1.0246461513062484
96	W	R	1.0218432937316049
410	S	E	1.0191878902462381
169	K	C	1.0188228634040222
612	S	C	1.0092895328010514
207	K	A	1.006638510732538
355	N	I	1.0038175520804344
492	E	V	1.0003101077202672
552	Q	H	1.0000802770109232
351	K	Q	0.9998147521503514
423	I	N	0.9990691005396538
629	L	N	0.9978096223857379
280	N	Y	0.9929109673322614
443	I	S	0.9915279323213342
584	E	Q	0.9910628434044854
82	Q	I	0.9888299452355112
41	G	R	0.9883542669105909
49	E	P	0.9876775417599434
684	I	K	0.9860896537892649
376	F	S	0.9835451330434777
207	K	M	0.9811296623460388
215	I	R	0.980588493188782
485	K	P	0.9800109952964136
155	K	S	0.9779771920005601
170	Q	L	0.9765875145296081
397	S	I	0.9754031539351964
315	Q	I	0.9750155991610105
301	N	L	0.9747747849854418
447	S	T	0.973801360177551
462	N	C	0.9712987718837985
65	K	H	0.9697405174072984
560	E	G	0.9697145847225468
380	G	N	0.96963912932393
114	Q	D	0.967058924565467
475	M	H	0.9661296875083155
174	S	P	0.9661126075196214
304	R	G	0.9656682487601993
316	A	P	0.9633762668220536
629	L	C	0.9625125749813103
409	G	Y	0.9619255748996031
415	T	L	0.9594855764790814
609	P	F	0.9578002267291947
419	R	F	0.957054159547483
192	R	V	0.9522366145473091
396	I	Q	0.9500831083325738
327	R	T	0.9475005258171336
91	E	G	0.9465370831326123
436	A	R	0.9465235651596473
306	S	C	0.9456316920558567
177	Y	H	0.9426686847303631
304	R	Q	0.9414450113154351
71	T	L	0.9388629720626916
210	F	I	0.9352478939901626
396	I	G	0.9326824732723302
164	E	L	0.93228909330882
394	T	Y	0.929932827441933
40	Y	C	0.9295198137435775
501	A	V	0.9291752114820631
120	V	G	0.9280737274506179
461	T	D	0.9260929861808157
348	Q	S	0.9259450344198596
90	T	R	0.9246720064994823
623	W	T	0.9241065438064233
689	V	C	0.9240037393431004
56	S	W	0.9239752230784548
124	P	D	0.923914914591975
184e	G	I	0.9229620490898252
619	L	W	0.9226014115368256
224	A	K	0.9223627985343069
383	F	S	0.9222751116942877
560	E	V	0.9217282710921018
464	T	Y	0.9206627912495808
266	A	H	0.9201751745693795
556	L	P	0.9161856554933954
594	G	F	0.9151942076006861
379	G	Q	0.9148878681690428
327	R	C	0.914831574717848
243	S	R	0.914344179492834
403	Q	C	0.9104242156770941
209	S	C	0.9100453306975289
695	L	C	0.9088023287549618
211	E	N	0.9082666877647427
184b	E	Q	0.9080050573671676
136	N	K	0.9069760180185689
88	N	L	0.9044788270300139
557	R	M	0.9044124967480534
417	P	L	0.9044041213207851
430	I	R	0.9034015296957796
494	L	S	0.9024701789733238
326	I	C	0.8968738994211314
348	Q	T	0.8946652123547341
203	Q	K	0.8922583115907798
134	V	F	0.8921721809400819
171	K	R	0.8919749018580643
336	A	N	0.8917572037547036
249	H	G	0.8913694299960857
559	I	T	0.8901245622612978
617	R	G	0.8900073067608536
604	C	R	0.8894771615170426
241	S	E	0.8874356724478727
428	Q	R	0.8856029929723522
276	N	Q	0.8850539902516577
512	A	V	0.8829763285966193
297	T	A	0.8824234654724057
319	A	L	0.882329838265836
605	T	R	0.8801710658199732
599	S	Q	0.8799413948854197
112	W	L	0.8794537680625301
587	L	V	0.8792539197734813
61	Y	I	0.8776210425860537
465	T	N	0.8774672048475204
691	G	D	0.8748515583170433
345	V	G	0.8741951118684499
323	I	E	0.8741676517800205
356	N	P	0.8734422089478685
108	I	N	0.8724778345455027
517	A	P	0.8724016171984225
336	A	S	0.8722793585342812
43	P	T	0.8722148453403497
567	K	G	0.8713182394738883
128	T	I	0.8672937072192728
119	C	Y	0.8654547026397211
177	Y	S	0.8653945160216561
40	Y	H	0.8649850217906219
438	P	L	0.8649601214960725
295	N	E	0.863295729849283
212	P	V	0.8610897395478306
200	A	I	0.8605575591416881
172	V	T	0.8601240197304469
252	K	G	0.85958899330949
188	N	H	0.8581383728397933
675	I	M	0.8577675125317965
340	E	Q	0.856389152121086
494	L	P	0.8557154582943484
238	P	H	0.8540854005514613
173	Y	H	0.8533761265178377
500	R	L	0.85294355216176
117	K	N	0.8519785724083409
557	R	T	0.8518268399935117
128	T	V	0.8500922341959014
409	G	C	0.8499829596701266
36	V	A	0.84929282648884
79	P	V	0.847976043335962
274	S	K	0.8477997176333476
78	D	C	0.8477954716063226
163	T	S	0.8473529817703783
289	N	L	0.8462507298172282
287	Q	K	0.8462495265465123
484	Y	D	0.8457895520088331
677	N	Q	0.8457251391570779
701	V	F	0.8454976391549355
256	S	A	0.8447191137791212
404	G	L	0.8443281417610097
123	T	P	0.8442556111299477
411	N	I	0.8429900581333473
57	D	H	0.8419755183938716
286	V	A	0.8418962074025937
308	R	C	0.8399539893574808
322a	I	N	0.8394464920048973
312	G	Q	0.8393000942856425
51	T	D	0.8391819337326905
398	N	D	0.8391018613423873
278	T	P	0.8390900200632635
335	K	C	0.8390693477833739
37	T	C	0.8390664860478872
253	P	Y	0.8389886194423342
246	Q	W	0.8389765618244419
267	E	C	0.8388557257214319
184g	R	Q	0.8388157872471939
433	A	K	0.8383197814792049
335	K	W	0.83768698703593
681	Y	C	0.8375569618039449
352	H	C	0.8371765405442185
94	N	F	0.8352525356398792
187	S	I	0.8346072236178715
51	T	A	0.8339387379334997
161	M	A	0.8333539847694862
171	K	S	0.8332681169324474
505	V	M	0.8299262211123797
443	I	H	0.8283878337466557
470	P	L	0.8281666341043727
168	K	Q	0.8275988163415174
53	F	P	0.8274096912123556
650	Q	S	0.827267431266097
651	N	G	0.8263757032126545
351	K	E	0.825958451488001
75	V	S	0.8259110527140532
319	A	Y	0.8256995112782588
498	P	L	0.8255928755142051
172	V	C	0.8235597129883145
84	I	C	0.8234357869723126
47	D	Y	0.8224135621479916
69	W	E	0.820997853822782
429	R	T	0.8179745774746172
372	T	M	0.8179324227840331
581	L	Y	0.8174809382276826
276	N	D	0.8172537618347492
186	N	D	0.8159450393897696
184h	S	R	0.815185641690676
419	R	V	0.8147189784913929
616	N	I	0.8146945426921568
92	E	L	0.8130025734659994
594	G	M	0.8129976551259489
520	L	F	0.8122200529764937
527	G	Y	0.811716717106475
338	W	F	0.8116128468692281
39	Y	I	0.8114452523665645
411	N	H	0.8107691542268876
236	T	Y	0.8092288434371059
322	D	K	0.8076367378223274
97	K	H	0.8072045576252607
410	S	N	0.8071537780801288
398	N	F	0.8070693596827505
479	W	I	0.8059406556604229
567	K	V	0.8051981118788396
299	P	S	0.804327543036873
125	L	P	0.8042640721713925
323	I	D	0.8031906524321508
404	G	A	0.8019344249173586
401	S	P	0.8016405016520389
655	K	S	0.8010243453782914
701	V	C	0.8003292995464644
47	D	G	0.799697447730582
696	R	E	0.7996304311965352
513	V	Y	0.7994379515120629
545	L	Q	0.7991842805868183
594	G	K	0.7975762550031
71	T	A	0.7975404945910967
594	G	N	0.797463554431271
357	T	S	0.7968282463784613
322	D	T	0.7963180196263039
197	N	D	0.7957696352215349
189	K	Y	0.7949761995441296
565	L	F	0.7949223633564743
506	V	A	0.7946146367507203
209	S	K	0.7943075129059551
66	H	A	0.7942344577013143
484	Y	F	0.7899770039075404
471	G	I	0.789330444825435
658	Q	S	0.7881584189989166
203	Q	R	0.787550364332326
610	W	G	0.7864171088100567
667	A	E	0.7839461426987429
687	M	I	0.7833956197216939
234	N	F	0.7832852310611218
686	I	T	0.7831280598492065
278	T	F	0.7821744774380062
563	Q	T	0.7816263439392639
68	V	Y	0.7809575426029932
429	R	A	0.7808233093941263
410	S	F	0.780741070706341
576	L	T	0.7790078180207699
53	F	S	0.7776090857017661
656	N	H	0.7770583938755654
178	R	L	0.7770495150571279
585	R	V	0.776715949073217
674	D	Q	0.7764259718813497
565	L	A	0.7763587986421443
594	G	Y	0.7761111804560727
74	C	S	0.7754189473633453
630	Q	D	0.7750539503056879
668	S	L	0.7747800940586047
678	W	C	0.774733061337344
114	Q	L	0.7741992285329232
279	N	D	0.7732952699928488
184d	Q	A	0.772127985198342
184	I	L	0.7672738047466547
426	M	N	0.7663696034420449
116	L	I	0.7657379352937078
491	I	Y	0.7654230491191137
521	G	V	0.7639458309327121
82	Q	C	0.7638958470990074
121	K	A	0.7638521433186235
572	G	C	0.7632942641416561
305	K	D	0.7632386769265493
305	K	G	0.7632386769265491
327	R	F	0.76314562546281
299	P	F	0.7631079982300674
121	K	W	0.7630587934655864
113	D	M	0.7627291030965507
696	R	Q	0.7611316817306915
91	E	D	0.7603301822866806
233	F	L	0.759630258422448
588	R	C	0.7594495352147392
372	T	R	0.7590150534169307
62	E	H	0.7587568365404427
58	A	Y	0.7587292025361099
362	A	D	0.758338584136019
156	N	Y	0.757754794943373
405	S	I	0.7574563868609974
577	Q	S	0.7560310849558618
544	L	S	0.7542798579487119
127	V	S	0.7541465384861601
360	R	Q	0.754076279404351
252	K	H	0.7532660872861878
674	D	N	0.7529982417641954
221	A	T	0.7526854739305089
70	A	V	0.7525946139223956
180	D	E	0.7524998034247361
139	T	L	0.751371050270554
699	F	D	0.7510333600732134
152	G	P	0.7502135574691393
392	N	E	0.7501107706191101
326	I	T	0.7496391817618944
167	D	G	0.7492643646245369
32	E	G	0.7489399586324139
442	V	G	0.748354020672998
462	N	A	0.7483050354719719
317	F	V	0.7466413293680634
275	E	Y	0.7466059877528783
90	T	K	0.7437988746735409
654	E	T	0.7428490289800137
51	T	F	0.7428185803483296
249	H	D	0.7427142495826076
307	I	F	0.7426756052245428
153	E	D	0.7425817966027282
569	T	E	0.7423820954521326
485	K	A	0.7422721536527905
418	C	R	0.7417981821189845
524	G	E	0.7390247886239492
322a	I	L	0.7386429634322881
406	N	E	0.7384931294818451
594	G	D	0.7383468476801536
87	E	P	0.737361360186263
114	Q	P	0.7373431152468185
585	R	E	0.737240278375806
585	R	L	0.7368252024954867
116	L	R	0.7366992893413785
599	S	A	0.736620350838904
121	K	H	0.7364684947483477
666	W	F	0.736035328710046
414	I	M	0.7354782443468304
673	F	V	0.7352668050691609
452	L	M	0.7351649692262944
189	K	G	0.7341754749706003
185	N	V	0.7339293490600518
48	A	S	0.7336529799695807
449	I	T	0.7325473156884009
618	N	H	0.732456530407289
397	S	P	0.7313720407223885
139	T	S	0.7299554867086973
140	D	G	0.7293760570003314
432	Q	H	0.7290748460933912
178	R	Q	0.7290125450645675
367	G	E	0.7285004529611881
139	T	P	0.7270346876203225
293	Q	R	0.7268593640671279
80	N	V	0.7253362551259639
642	I	V	0.7251729650275814
158	S	F	0.724867526066722
254	V	F	0.7240181451229896
562	Q	A	0.7237324465895447
449	I	V	0.7232391147891422
196	C	Y	0.7227156168627419
349	L	S	0.7213097105627877
357	T	H	0.7208466762163239
241	S	G	0.720360049263582
61	Y	G	0.7203201011917015
323	I	M	0.7190348021751934
501	A	C	0.7184997891692589
449	I	F	0.7182164171280915
178	R	V	0.7181734960861009
482	E	V	0.7179818842813688
161	M	C	0.7179161483231968
184b	E	H	0.7179022285849161
84	I	N	0.717745893249338
402	V	Q	0.7175501726209916
204	A	M	0.7171132947807113
103	Q	R	0.716676691373348
108	I	L	0.7155293090880562
698	V	M	0.715283015070295
214	P	Y	0.7141206090457466
435	Y	A	0.7130381805562329
493	P	N	0.712712579010766
543	N	K	0.7123382901080132
386	N	L	0.711791163475832
568	L	F	0.7112748515597367
241	S	K	0.7106111769081283
264	S	A	0.7103373900177145
472	G	V	0.7102018050424441
290	T	S	0.7092472201752809
618	N	D	0.7091751145157952
471	G	V	0.7072619771015145
374	H	C	0.7069962765062832
424	I	M	0.7059063644394807
648	E	N	0.7055344709513169
207	K	Q	0.7054711430965297
671	N	K	0.7052608938087233
529	T	N	0.7049754542444981
279	N	T	0.7032710839394274
174	S	V	0.7023390196254876
119	C	W	0.7023314771037308
184e	G	A	0.7013255762355123
696	R	C	0.7011283159509314
683	K	Q	0.700830905274575
322a	I	C	0.7006795042404428
231	K	H	0.7005417536171196
228	C	A	0.7003996719505454
309	I	S	0.7003051234663993
264	S	M	0.7002318983440365
545	L	H	0.7001544839765206
35	W	H	0.7001534997729844
271	M	C	0.7000493821049003
101	V	T	0.6997321518998052
351	K	F	0.6991286243829566
605	T	H	0.6988860261276192
132	T	C	0.6985679895476171
276	N	T	0.698549033736139
581	L	P	0.6983169747294122
230	D	N	0.6971642814919299
612	S	G	0.6970150801383035
184h	S	Q	0.6949763070224868
585	R	Y	0.6935494707251362
231	K	R	0.6930948224616748
595	I	T	0.6926214673950853
341	T	P	0.6910922700375148
586	Y	C	0.6906929025321814
446	V	Y	0.6903315415471962
223	F	Y	0.690155178648556
116	L	D	0.6901445871456378
48	A	D	0.6901286659706672
192	R	T	0.6892053359979463
115	S	C	0.6887394222222761
462	N	M	0.688496826810899
334	S	G	0.6882451900072195
137	N	L	0.6882403993765064
382	F	R	0.6873609895981935
568	L	P	0.6868456227525427
278	T	A	0.6866331263399892
34	L	T	0.6865419537536935
189	K	M	0.6837799888759056
294	I	T	0.6830551517767169
534	S	G	0.6824924531705016
308	R	W	0.6822070570000118
260	L	F	0.681267953842293
97	K	G	0.6803010862050113
229	K	G	0.6791782207711126
274	S	A	0.6788605852261956
302	N	C	0.6786368577996321
347	K	M	0.6784037767111114
312	G	I	0.6783360468419612
40	Y	G	0.6781470387208535
108	I	W	0.6781370319497855
650	Q	W	0.6781319230786043
294	I	S	0.6781250704675374
316	A	D	0.678108442120646
538	T	V	0.6780584792713524
269	E	M	0.6772896854444269
293	Q	F	0.6772827926253678
252	K	V	0.6772645405636628
670	W	L	0.6772271309240857
618	N	Q	0.6771141018896791
664	D	E	0.6769348451514032
332	N	R	0.6755116052412367
300	N	G	0.675369501825419
104	M	S	0.6750851644086162
507	G	Y	0.6749657360528185
262	N	D	0.6744584797640215
253	P	G	0.6743179475896421
249	H	R	0.6739860507757038
46	K	M	0.6736122010229255
68	V	R	0.6735226903547289
444	R	W	0.6734640947040345
508	R	Q	0.6733532862016445
590	Q	D	0.6727511904718672
592	L	C	0.672405233108142
610	W	R	0.6720627299672661
438	P	R	0.6717627303291038
609	P	S	0.6717364993056867
342	L	M	0.6716395787883223
300	N	S	0.6712880115489408
615	S	F	0.6711854817869349
600	G	N	0.6706989217705787
698	V	T	0.6700482512296848
465	T	V	0.6698807114092833
65	K	T	0.6697641600680304
313	P	A	0.6697429083910202
204	A	N	0.667330693155799
315	Q	M	0.6670248335405067
572	G	N	0.6669717251704581
605	T	G	0.6669100259290903
217	Y	D	0.6669065773592289
327	R	E	0.666823086491612
277	I	W	0.6667999766177831
679	L	V	0.6667230884058876
287	Q	P	0.6667067279261065
284	I	R	0.6666624146750737
184e	G	F	0.6665269285645433
78	D	Q	0.6665104319139683
271	M	Y	0.6664922841756317
177	Y	W	0.6663995279648149
209	S	R	0.666313674729351
208	V	P	0.6662173156318653
702	L	E	0.6660229546741754
411	N	Q	0.6638594991997779
343	G	I	0.6637572971016455
105	H	T	0.6631773559264486
194	I	K	0.6627853951028642
281	A	P	0.661850383439617
512	A	Q	0.6616743782529475
308	R	S	0.6614735281386706
118	P	L	0.6613913228676194
455	T	I	0.6612112370499983
307	I	M	0.6600908931356586
508	R	N	0.6596894717790501
609	P	I	0.6595543990694157
392	N	I	0.6594562351024064
461	T	H	0.6593074539464326
554	N	R	0.6582725897933677
339	N	I	0.6581520479940982
167	D	A	0.6579435033487666
358	I	K	0.6577836071269787
327	R	Y	0.657544988302969
160	N	W	0.6574448558702175
254	V	A	0.6572338558632385
696	R	S	0.6569300676728342
297	T	I	0.6566976868763179
378	C	Y	0.6566288728597616
616	N	E	0.6562765315871506
637	N	C	0.6557942550195746
188	N	E	0.6554313835543248
117	K	D	0.6551338528510711
580	V	A	0.65501504533407
590	Q	A	0.6548486631408844
355	N	S	0.654428915886182
136	N	V	0.6539800202688603
185	N	A	0.6531212164275257
213	I	D	0.653011173864497
440	Q	N	0.6529324474152667
128	T	C	0.6528585779855756
374	H	V	0.6527908691577267
480	R	N	0.6527781488620279
208	V	S	0.6526769006651559
422	Q	M	0.6525628021299649
138	I	Y	0.6523665117605625
702	L	I	0.6522143205898214
459	G	R	0.6515825742438415
380	G	H	0.6513075939237203
483	L	V	0.6501662665183818
303	T	A	0.6492113262643682
305	K	T	0.6490570424425998
133	N	M	0.6475901617498512
92	E	S	0.6472147495084939
589	D	E	0.6471932208927438
606	T	I	0.646663643433989
464	T	S	0.6461681851577148
394	T	E	0.6459372086451296
152	G	H	0.6458038165465896
439	I	K	0.6454413163475781
373	T	S	0.6453672274007385
467	T	R	0.644913469742317
508	R	F	0.6448651026200043
413	S	M	0.6448023810694062
699	F	E	0.6447398118412484
259	L	I	0.6441427779291451
269	E	D	0.6439991538787042
182	V	A	0.6438595603579987
419	R	G	0.64344780450395
179	L	I	0.6425307763063615
536	T	K	0.6423663101001947
62	E	Q	0.6412350713848598
250	G	V	0.640953633536573
170	Q	T	0.6398133599783451
457	D	N	0.6393839351862332
135	T	D	0.6392666236740153
281	A	G	0.639177860025452
140	D	N	0.6389541761331259
190	E	S	0.6382555092523612
234	N	S	0.6381222582520447
429	R	E	0.6373792784833159
407	S	C	0.6368655328118928
248	T	V	0.6363105146652552
404	G	R	0.6359061165210238
618	N	K	0.635900607114391
496	V	T	0.6358231098873246
543	N	I	0.6358164037036195
475	M	F	0.6357717257924757
220	P	V	0.6357533853443142
550	Q	A	0.6355395229855965
640	Q	W	0.6354662012313449
671	N	G	0.6354209763267542
616	N	K	0.6344684288622185
616	N	R	0.6340255852348656
121	K	M	0.633119652051761
197	N	A	0.6326054870769058
591	Q	Y	0.6317864341558821
690	G	Y	0.6317859856572827
312	G	Y	0.6317813446462204
184f	N	A	0.6317698405352976
334	S	W	0.631723196777479
162	T	D	0.6316900294336545
699	F	L	0.6316537084251245
90	T	E	0.6316234052380325
650	Q	G	0.6315772208828636
38	V	S	0.6315324831117324
125	L	N	0.6315203133990717
246	Q	N	0.6314578121850201
335	K	G	0.630672982398042
67	N	R	0.6301735759840126
137	N	M	0.6301422750352199
140	D	I	0.6299839049631871
696	R	A	0.6299655336663716
299	P	T	0.6296498374103023
393	S	T	0.6295661825550347
350	R	Y	0.6291961782660962
347	K	A	0.6281907125022076
312	G	K	0.6280131028939486
321	G	M	0.6277303090267303
236	T	I	0.6276937734000954
304	R	I	0.6274655852935613
460	S	K	0.6271746225114783
110	S	F	0.6264727732130954
198	T	A	0.6262947031114054
572	G	A	0.6260287985571013
338	W	R	0.6253844258683061
624	D	P	0.6247956367082012
535	M	T	0.6236684166935242
323	I	N	0.623246500752942
236	T	L	0.6226290801256964
330	H	D	0.6226210843831176
335	K	P	0.6223613732192299
456	R	I	0.622114981078107
431	G	H	0.6220994639148942
73	A	V	0.6214085954358313
322a	I	T	0.6211578271561751
659	D	K	0.6209131379689167
521	G	E	0.6205426324996217
317	F	I	0.6198215967406681
653	Q	E	0.619050773164855
137	N	Y	0.6184695238386523
355	N	V	0.6184030290641893
478	N	T	0.6174384104357589
340	E	H	0.617291818236632
536	T	A	0.6166691301682634
321	G	W	0.6164427351783668
72	H	S	0.6163901067216098
685	F	C	0.6162178591562739
658	Q	I	0.6160520469400373
693	I	E	0.6159619001648162
197	N	Q	0.6156885357578831
129	L	V	0.6156356498129347
84	I	L	0.6151399030391523
224	A	S	0.6146285162611764
75	V	Y	0.6143415617792947
702	L	C	0.6143222356257543
223	F	R	0.6142428142000351
246	Q	E	0.6135134031831562
586	Y	A	0.6133235542373963
526	A	G	0.6132584628309304
160	N	F	0.6124870968541906
687	M	C	0.6120382271971392
85	H	K	0.6118652876427153
211	E	H	0.6100108020405037
395	W	L	0.6099851994496017
133	N	R	0.609684067850079
47	D	S	0.6094229656243642
165	L	R	0.6086615681652675
31	A	R	0.6081788355191335
695	L	A	0.6080147246148129
654	E	Q	0.6077472968286013
109	I	N	0.6075627356721196
386	N	A	0.6075608175146385
419	R	Q	0.607200228851971
230	D	V	0.6068192388162021
92	E	Q	0.6055944696821465
166	R	E	0.6054871969255404
428	Q	T	0.6054678875939117
99	N	L	0.6054084559537714
51	T	H	0.6049697924227623
51	T	N	0.6042015364594292
641	I	S	0.6040420629758947
44	V	N	0.6034365416410631
655	K	H	0.6034217348271027
305	K	I	0.6029339767567401
34	L	P	0.6028127254188984
480	R	V	0.6024704647636067
443	I	Q	0.6024282933624977
85	H	Q	0.601973145657261
622	I	M	0.6016652463345812
646	L	V	0.6012627055947133
585	R	H	0.6000426658325051
116	L	F	0.6000248538993068
439	I	M	0.5992909748774017
314	G	A	0.5992748363168497
184	I	T	0.5983900261397652
207	K	H	0.5980730361477375
184b	E	A	0.5977510055576537
132	T	S	0.5975966132922462
76	P	T	0.5975235020780709
500	R	T	0.5974872905203196
213	I	K	0.5939054702693297
141	D	H	0.593619916748261
173	Y	D	0.5932509261943357
69	W	Q	0.5930044465713565
243	S	W	0.5924339909808105
388	S	R	0.5922861731641418
81	P	F	0.5918280920636341
453	I	V	0.5918127681472135
691	G	V	0.5916353669761076
306	S	G	0.5916269176903359
99	N	A	0.5911173969119984
634	E	D	0.5910676843410969
672	W	S	0.5902795247846311
48	A	E	0.5902273907633764
529	T	A	0.5901050034867514
249	H	P	0.5899495120053408
580	V	Q	0.5893783650604125
112	W	Y	0.5890492198486351
637	N	D	0.588887482316313
699	F	M	0.5887729934949516
507	G	T	0.5886823698838789
181	V	A	0.5885828608167992
634	E	Y	0.588510219317651
110	S	M	0.5884301191951252
220	P	T	0.5883701054863493
119	C	L	0.5876909309850691
178	R	I	0.5868685246010301
301	N	K	0.5844301869264821
214	P	L	0.5836921976440186
664	D	N	0.5834805850997714
241	S	T	0.5833307041999749
621	E	C	0.5826335222637893
492	E	R	0.5825624277065489
629	L	H	0.5821078168492408
317	F	M	0.5820993981160165
304	R	E	0.5820930582121232
92	E	Y	0.5820428595951792
670	W	A	0.5819513891608326
280	N	H	0.5819101183212587
65	K	C	0.5819070081230309
51	T	Q	0.5818953473178111
339	N	R	0.5818631339410478
327	R	W	0.5818605857704559
551	Q	P	0.5818557039756556
313	P	F	0.5818412193712723
258	Q	F	0.5818116268116236
262	N	G	0.5817647988661632
463	S	T	0.5817437862019781
111	L	Y	0.5817428189939331
277	I	R	0.5817397763626011
286	V	Y	0.5817259463576101
307	I	H	0.5817115577808617
614	W	S	0.5817026695589144
263	G	H	0.5816581128154175
395	W	V	0.5816419047278507
635	I	S	0.5815595832555096
283	N	E	0.5814933625348614
70	A	N	0.5814644558575295
340	E	N	0.5810206234270614
352	H	I	0.5805700821323657
218	C	R	0.5802981105717286
685	F	L	0.5800129893242908
464	T	V	0.5799671295310047
319	A	F	0.5797048973749053
398	N	H	0.5791909889771659
293	Q	V	0.5784936686331053
201	I	T	0.5776108924024155
51	T	Y	0.5775479499188518
325	D	G	0.5769626331684126
249	H	Y	0.5766834175629723
304	R	T	0.5765644699831842
504	R	S	0.5758214630442241
404	G	D	0.5757557171433219
565	L	K	0.5755627627705897
279	N	H	0.5755027016865132
542	R	K	0.5753461678975259
224	A	C	0.57507748422524
207	K	V	0.5742776183121799
58	A	Q	0.5739779444178941
425	N	W	0.5739745667240805
184a	N	F	0.5737936529880552
185	N	C	0.5735807947752679
155	K	E	0.5735020646061451
476	R	E	0.5733502169199378
349	L	I	0.5731038683211392
280	N	M	0.5729353526502565
177	Y	P	0.5729132656610783
373	T	H	0.5726376975091018
206	P	C	0.57255648610542
665	K	H	0.572278878614803
417	P	H	0.5719945682529247
138	I	C	0.5718775650932107
412	D	K	0.5716075598466608
227	K	Y	0.5713699436602567
561	A	S	0.5713198349918984
375	S	A	0.5710007704455797
418	C	S	0.5706807481493111
184d	Q	T	0.570639719927099
151	R	Q	0.5705752847063729
202	T	H	0.5702609065648727
132	T	R	0.5700599097381485
210	F	R	0.5698490756349853
350	R	I	0.5696811921744047
38	V	F	0.5694180971903
151	R	V	0.5694071199616202
114	Q	I	0.569370631474068
213	I	F	0.5693416402367011
604	C	I	0.5690045774053137
254	V	W	0.5689665677994179
632	D	V	0.5689391633243238
494	L	R	0.5688783424315347
276	N	K	0.568875871725246
541	A	L	0.5688415921700432
434	M	C	0.5677997926356415
462	N	G	0.5677463953150396
508	R	G	0.5676607272193962
607	N	I	0.567320999662523
508	R	T	0.5666368594845328
417	P	I	0.5665068897316293
591	Q	R	0.5659620623039429
328	Q	Y	0.5654196823396549
371	V	T	0.5651154176400482
321	G	F	0.5649648679848007
296	C	S	0.5649110501857038
51	T	R	0.5647466752356919
323	I	R	0.5637900156560699
342	L	S	0.5635924548845292
447	S	F	0.5634956879184417
216	H	I	0.5634825600389748
444	R	Y	0.5634113267852097
223	F	K	0.5633792070814239
388	S	F	0.5613238230823451
398	N	P	0.5608832002031294
285	L	W	0.5606740919891374
657	E	T	0.5605615928409801
300	N	L	0.5605511367125613
171	K	Q	0.5603384737834829
229	K	H	0.5591024339322657
553	S	I	0.5588239038450354
605	T	S	0.557612994511719
225	I	M	0.5574713337310826
176	F	Y	0.5569917561729351
184b	E	D	0.5567979854473698
489	V	A	0.5565862572143774
386	N	V	0.5562974147368352
688	I	M	0.5561625844691797
136	N	R	0.5561017465236178
514	G	D	0.5559626132949369
92	E	F	0.5558091496481113
265	L	C	0.5557606767076347
670	W	T	0.5557176792137647
476	R	V	0.5556888454419121
514	G	M	0.555607959221961
517	A	F	0.5555933126644143
543	N	V	0.5555804232495674
542	R	L	0.5555428385721995
686	I	Q	0.5555242085048346
46	K	C	0.5555005633921787
52	L	Y	0.555483214489746
673	F	N	0.5554132055308163
364	S	Q	0.5553558462690689
484	Y	S	0.5553298247625367
599	S	D	0.5552340401799098
512	A	L	0.5548119538505991
138	I	H	0.5546704296773928
320	T	A	0.5544983362533595
661	L	Y	0.5537959573995042
178	R	M	0.5537748180780059
599	S	G	0.5535825325628305
657	E	Y	0.5533632158785268
184g	R	N	0.5530102701001413
170	Q	R	0.5528973262778994
408	T	K	0.5524686824033485
269	E	T	0.5522267170564499
199	S	R	0.5521051340309114
490	K	E	0.5520459086279352
227	K	M	0.551404534454512
176	F	C	0.5512782479744583
211	E	C	0.5502812167331042
586	Y	G	0.5502605934110107
151	R	D	0.5501960830895811
444	R	E	0.5500850994916937
159	F	P	0.5500542382146467
87	E	S	0.5500517917985462
420	I	R	0.5496199070984747
259	L	M	0.5492345268243353
347	K	G	0.5492053190250687
320	T	G	0.5484530581718013
629	L	R	0.5484355654225403
102	E	A	0.5481762545176633
639	T	N	0.5481451957628524
475	M	T	0.5469479804038159
365	S	F	0.5466376392698209
358	I	S	0.5463528199201411
353	F	W	0.5461005008006277
564	H	Q	0.5456537799992628
100	M	I	0.5445523857273118
91	E	A	0.5444399295642568
690	G	E	0.5441436287073622
420	I	N	0.5433849863219058
485	K	W	0.5433362526951494
302	N	T	0.5431575846322304
219	A	I	0.5426814641119612
608	V	I	0.5425169604627176
417	P	A	0.5421632579335652
486	Y	T	0.5420936587008842
183	Q	G	0.5420798156570334
446	V	F	0.5418492674015254
162	T	V	0.5414258401524454
134	V	N	0.5413089803480308
134	V	M	0.5413089803480308
167	D	V	0.5412976961518539
131	C	T	0.5411177834654756
160	N	M	0.5411074971233553
204	A	T	0.540771571336103
130	Q	L	0.5407624121567671
656	N	Y	0.5406248224986043
512	A	N	0.5404592425006144
672	W	T	0.5403259472210046
629	L	E	0.540247486115848
676	S	G	0.5401200878932464
681	Y	T	0.5399209227251716
393	S	A	0.5392079785573166
695	L	F	0.5390162820612775
184e	G	P	0.538425876764038
362	A	K	0.5382287563908937
601	K	I	0.5378016832484143
53	F	Y	0.5378011745756349
290	T	G	0.5377174631201114
250	G	E	0.5373376433683172
86	L	W	0.5372032553348257
665	K	I	0.5368690727338782
181	V	I	0.5367474388726197
519	F	V	0.5362908712504655
698	V	F	0.5362066247740002
103	Q	A	0.5362024043795064
69	W	R	0.5357539341349171
184g	R	L	0.5355230207586174
268	E	N	0.535405005242001
116	L	N	0.5353833454268236
401	S	D	0.535343230656965
318	Y	S	0.5342549318274502
445	C	W	0.5339250314174091
98	N	T	0.5332025325582276
590	Q	T	0.5331072201653324
213	I	P	0.5329284996263919
56	S	V	0.5328663094729353
574	K	S	0.5328144228511302
578	A	T	0.5328136732955977
478	N	H	0.5327684273258229
485	K	T	0.5326418850499052
467	T	L	0.5326232661239143
496	V	R	0.5316318161756587
458	G	C	0.531444561141063
212	P	G	0.530857189336887
328	Q	P	0.5307090494224115
322	D	R	0.5302362301304004
436	A	K	0.5301088370929091
279	N	Q	0.5300464061050196
694	G	I	0.5299692161778253
287	Q	F	0.5299146575706241
424	I	C	0.5298294030401747
541	A	D	0.5295125132679561
234	N	P	0.5293990112098509
82	Q	M	0.5292441381053368
120	V	P	0.5292009978805629
359	I	T	0.5289469098908897
628	W	L	0.5288014798291374
68	V	Q	0.5287693817572362
321	G	P	0.5284821624669942
243	S	Q	0.5283814473612727
241	S	D	0.5281636931788958
165	L	P	0.5280648636643882
135	T	F	0.527779433201401
420	I	T	0.5268865074927502
616	N	C	0.5268173829063694
347	K	H	0.5262440385022447
337	T	M	0.5260606119145423
324	G	D	0.5260042059073152
594	G	Q	0.5259924300045764
590	Q	K	0.5257613883021148
325	D	H	0.5255427380170861
645	L	R	0.5255150071196971
136	N	P	0.5254048614169651
481	S	G	0.5251044629989339
453	I	T	0.5250914809593663
581	L	K	0.5249996878671045
201	I	A	0.5246357973890636
543	N	E	0.5246201930353956
94	N	K	0.524491660193484
604	C	Y	0.5242789005971282
470	P	R	0.5242688016873911
687	M	A	0.5241327260980154
439	I	L	0.5239654244300476
154	L	S	0.5236512791355343
453	I	L	0.5234122705202322
433	A	S	0.5232445774515418
318	Y	C	0.522973091709089
173	Y	R	0.5226056947409787
151	R	T	0.5221541449563442
411	N	F	0.5220297290393408
317	F	S	0.5213657169492117
464	T	Q	0.5212665396268434
396	I	K	0.5205616251927366
622	I	K	0.5200841736183663
123	T	W	0.5197963376873047
371	V	A	0.5197561727287713
645	L	C	0.5196124253044627
647	E	C	0.5195309074711147
663	L	R	0.5191504234284378
396	I	C	0.5191324811996522
334	S	Y	0.5190839415327128
36	V	F	0.518847892211436
166	R	W	0.5184935150442171
264	S	L	0.5184165393216307
326	I	H	0.5183909938174327
434	M	V	0.5182999034124461
570	V	Y	0.5177420753002941
677	N	R	0.51749291588577
557	R	I	0.5173880010162353
300	N	Q	0.5170815515415232
317	F	T	0.5169255200494147
264	S	E	0.5168143997359673
304	R	N	0.5167723937831864
321	G	E	0.5164627756066174
122	L	F	0.5164576056755967
626	M	V	0.5162760345828629
684	I	R	0.5162340432424245
251	I	G	0.5161182463337796
425	N	L	0.5153836166330504
173	Y	V	0.5148683444312494
622	I	L	0.5145675044968376
392	N	L	0.5143227764924848
667	A	N	0.5140587392850501
442	V	N	0.5140147734389156
119	C	Q	0.5139590808955874
657	E	L	0.5139160261855213
260	L	M	0.5138181748743795
54	C	R	0.5136613936216756
237	G	A	0.5135900137771813
600	G	V	0.5133209903659643
630	Q	S	0.5127658353757094
31	A	S	0.5115427958831091
66	H	T	0.5114303103881497
656	N	G	0.5111968321734167
210	F	C	0.5110172271755704
302	N	Y	0.5109830913619358
348	Q	E	0.5095488541558909
350	R	L	0.5092715415978469
184f	N	D	0.5090194935641799
652	Q	V	0.5089214359387737
100	M	A	0.5088839271598132
512	A	D	0.5086229528456494
118	P	H	0.5084330897933562
118	P	N	0.5084330897933562
35	W	G	0.5083985510439304
672	W	I	0.5082251979848029
110	S	D	0.5079295090211247
640	Q	K	0.5078041080579654
448	N	D	0.5077093806376215
551	Q	V	0.5072589747640777
562	Q	T	0.5072527429514915
240	P	I	0.5069339135106052
531	G	C	0.5063613092655197
674	D	S	0.5051145158179351
385	C	S	0.5042473563192547
620	S	M	0.5031844493433163
610	W	L	0.5028848303136542
598	C	Y	0.5027365114830964
229	K	S	0.5026562337142105
184h	S	L	0.5023980823440596
455	T	Q	0.5023928290546334
570	V	H	0.5020490552899133
655	K	A	0.5019420363110592
433	A	M	0.5018863067322004
250	G	S	0.5015867641112712
699	F	C	0.5013551251599955
431	G	F	0.5010817870459324
210	F	P	0.5003114579144146
690	G	H	0.5002687827403858
254	V	N	0.5002148059244503
390	L	E	0.5001535052010501
698	V	H	0.5001264457131996
54	C	Q	0.5001067695186182
324	G	P	0.5000910336601292
38	V	W	0.5000152801948355
365	S	R	0.499808341765748
260	L	S	0.49977985769528455
509	E	C	0.49947823865082847
292	V	E	0.4994157217467048
220	P	S	0.4991297577735888
127	V	A	0.4990859693923001
298	R	S	0.4988774865135231
551	Q	H	0.49859630888530115
112	W	R	0.4984972336314988
684	I	S	0.49842958179667474
389	G	L	0.4981684782250715
384	Y	M	0.49786436331935313
551	Q	A	0.4976710982147233
341	T	N	0.49760841450319343
63	T	V	0.49719433418790027
297	T	N	0.49703546679126687
184c	N	T	0.496683807450211
568	L	T	0.4964499802204069
227	K	W	0.4963227786888612
77	T	D	0.4962063390716699
447	S	Q	0.4961594401550661
429	R	V	0.4953791595456796
167	D	R	0.49522381001097304
250	G	L	0.4952072613969493
65	K	V	0.49473790785259114
206	P	S	0.49447465444204886
573	I	N	0.494125153876484
444	R	I	0.4938469313959791
484	Y	N	0.4932841307319462
465	T	W	0.4923427280428403
624	D	C	0.49178068388991525
596	W	M	0.49160710262566754
634	E	G	0.49158796965173324
536	T	S	0.49127450059396294
544	L	I	0.49124238767428385
164	E	A	0.4911829087588113
548	I	F	0.49115990073297644
439	I	A	0.4907310138374773
503	R	T	0.49040921614198574
662	A	G	0.4903073733055626
616	N	V	0.4898402063653622
409	G	P	0.4895495765839655
95	M	P	0.4894249791343076
220	P	Q	0.4893267995785461
79	P	R	0.4888160946218989
306	S	L	0.4885504465725542
326	I	R	0.48833689189884133
329	A	I	0.4882685512555355
184a	N	I	0.4881009615488601
261	L	I	0.48766938885182815
66	H	R	0.4869435488596185
312	G	S	0.48691858954529016
443	I	C	0.4868230570456096
422	Q	E	0.4868125283142932
376	F	L	0.48667733818144965
184c	N	P	0.4866381450565558
407	S	Y	0.48642009043691414
616	N	W	0.48589566167301457
315	Q	N	0.4857397938481526
558	A	M	0.48562257862714986
382	F	W	0.4855794556893783
654	E	R	0.4855624425651345
228	C	G	0.4855575343289228
698	V	Q	0.4855532728834414
367	G	T	0.48554846016905606
104	M	R	0.4855331146311552
647	E	N	0.4854835029850918
126	C	A	0.4854599305780132
678	W	D	0.4854029045139448
392	N	P	0.4853901616758455
45	W	T	0.48535205189628394
673	F	P	0.48532437650668625
282	K	D	0.4852879425608893
238	P	W	0.4852758436335751
273	R	D	0.48525085750919345
272	I	G	0.48524595947651283
365	S	W	0.48523516893598984
463	S	F	0.48496275460027904
392	N	Y	0.48485341226972034
128	T	S	0.48383153485448005
356	N	L	0.48380095441026016
336	A	F	0.4831297001707996
184d	Q	H	0.4830045133562191
202	T	L	0.48270981015610837
490	K	I	0.48251223914549457
426	M	F	0.4824514968508743
528	S	V	0.4820264104138927
206	P	H	0.481837177074679
625	N	Q	0.48165125069466264
184e	G	K	0.48110118906293414
487	K	N	0.4810014401620566
664	D	R	0.4808313773064956
584	E	G	0.4806631826807103
659	D	T	0.4806153744832125
448	N	V	0.48019329114379206
523	L	F	0.4800808169485328
554	N	V	0.48004095098787714
571	W	L	0.47995474073151106
522	F	Y	0.4797474015426954
502	K	E	0.479619347852134
656	N	E	0.4795419822742371
409	G	H	0.4795418001131469
298	R	K	0.4794892951790772
82	Q	L	0.4793145009305555
80	N	S	0.47907597609140423
164	E	F	0.4784184222262013
360	R	A	0.4783688194577957
454	L	S	0.47823850120806466
183	Q	T	0.477954395762046
300	N	T	0.4778005395267074
277	I	M	0.4775842426133564
430	I	Y	0.4775548475666894
470	P	I	0.4772928248661085
189	K	H	0.4768888885557212
169	K	H	0.4767674276220659
203	Q	I	0.4767659451709866
132	T	E	0.4765659618577808
132	T	M	0.4765659618577808
162	T	K	0.4764632455242383
127	V	G	0.47637421148982195
234	N	I	0.47611317911082895
184d	Q	W	0.4760990429615725
253	P	L	0.4758585643468779
337	T	Q	0.4758214317781515
440	Q	K	0.4756479545239323
495	G	Q	0.4755955356069955
389	G	D	0.47554724361563394
693	I	F	0.47552272909741466
419	R	A	0.4749668854049828
269	E	N	0.47491188153513453
489	V	T	0.47464312566142114
73	A	T	0.4746201896205611
304	R	H	0.4746186844308429
157	C	R	0.4744483753700735
507	G	P	0.4743292203236209
187	S	Y	0.4741431177384385
184d	Q	P	0.47412763454035184
476	R	I	0.4737581200643033
137	N	R	0.4737046391733386
211	E	F	0.4736097837658162
184f	N	E	0.4733437711920312
127	V	P	0.4733096274766736
394	T	V	0.4728430811931698
657	E	G	0.4726182503380326
241	S	M	0.4723981731690289
541	A	T	0.4721955717316897
248	T	A	0.4721367001188397
199	S	L	0.4720084225190989
44	V	R	0.47199513521552944
501	A	F	0.4717544834475794
479	W	H	0.4717099462021074
441	G	S	0.4716851944019552
249	H	L	0.4716830093305995
418	C	W	0.4716063824315165
449	I	R	0.4715666868478821
425	N	P	0.4715627687992057
434	M	W	0.4714772536644438
363	N	G	0.47146954835704147
485	K	F	0.47135583091323197
377	N	P	0.4710246156563704
610	W	Q	0.47100286332717023
424	I	W	0.4709391732406851
317	F	H	0.4709031874477925
691	G	Q	0.47087782415210144
92	E	N	0.47084664892695527
231	K	W	0.47082594429847113
47	D	W	0.470795761481251
63	T	C	0.4707771366849427
250	G	W	0.47076400116390016
670	W	I	0.4707551784926085
385	C	P	0.47073551787062107
385	C	K	0.47073551787062107
384	Y	F	0.4707310451547961
628	W	H	0.4707292845061214
579	R	N	0.47071846647211435
615	S	H	0.4706940621298321
586	Y	W	0.470693997571
303	T	D	0.47068208375821
259	L	A	0.4706792171712916
247	C	H	0.4706759776833337
521	G	C	0.4706634617710834
54	C	H	0.47065992499183384
261	L	H	0.4706172725801153
95	M	H	0.47061420508502794
647	E	P	0.47060983128806566
647	E	H	0.47060983128806555
37	T	R	0.4705836889647841
288	F	T	0.47058015858368196
262	N	A	0.4705685881979392
679	L	Y	0.47056437701650733
518	V	D	0.4704873173307213
93	F	P	0.4704561560347631
256	S	N	0.47045512526129885
107	D	I	0.47043513900119804
67	N	C	0.47041601799827737
661	L	E	0.4704039781573001
60	A	C	0.47039573439629534
528	S	Q	0.4703909996108932
267	E	W	0.4703729286383289
348	Q	F	0.47036366216750125
251	I	Y	0.4703581590831425
290	T	Y	0.4703427393968659
72	H	C	0.4703079691676657
627	T	Q	0.47030400350257506
700	A	P	0.4701283378027773
692	L	R	0.4699950543140665
81	P	I	0.4695944918352871
112	W	S	0.46951646190584734
209	S	T	0.4694593637355735
178	R	P	0.46941276979518753
429	R	H	0.4693985841722917
420	I	P	0.4693772886553679
393	S	D	0.46911932671665857
97	K	S	0.46891696333062494
108	I	V	0.4687281283288237
492	E	Y	0.4685524273548165
633	K	M	0.4684688692942498
121	K	T	0.46832406036099294
700	A	F	0.4683111570132961
300	N	P	0.46785075218599703
425	N	A	0.46782482035184986
297	T	C	0.4675227814639964
304	R	Y	0.4672772465524682
168	K	N	0.4672622299891602
514	G	I	0.4669928425304021
152	G	W	0.46681739808288963
594	G	R	0.4668087347829434
178	R	F	0.46614182695020595
204	A	H	0.4660583562446212
219	A	H	0.4656312277002208
41	G	W	0.4656258116797641
197	N	F	0.4654137523207239
202	T	F	0.4652776111023669
193	L	T	0.4652727706558034
140	D	Y	0.46499989593912744
409	G	K	0.4647622186862845
412	D	G	0.4645087778718418
644	G	Q	0.46414724629067616
456	R	Y	0.46392557315175126
347	K	N	0.4636799167068698
457	D	L	0.4629944678146257
512	A	C	0.46285440107094605
634	E	V	0.46272695276849246
454	L	Q	0.4626423968792426
219	A	S	0.46248992993458066
67	N	K	0.46233490193177273
446	V	N	0.4623148924315351
589	D	W	0.46221841601759084
384	Y	K	0.4615352476413599
398	N	A	0.4604607331862793
347	K	I	0.4602849847809591
654	E	G	0.45997965262283913
212	P	F	0.4598422608392837
293	Q	L	0.4592990477254596
166	R	P	0.459193776931236
182	V	H	0.4590024882033482
139	T	W	0.4588897999099757
177	Y	T	0.458880778325393
229	K	Q	0.4582092621797202
245	V	S	0.4576718661632697
198	T	I	0.4576112869808595
663	L	V	0.45737730552047506
347	K	R	0.45708629692697417
308	R	K	0.4569661405691957
688	I	V	0.45694263824712905
240	P	L	0.45683930510178106
669	L	D	0.45671921657128034
478	N	A	0.45658290997976114
632	D	A	0.4564593892885507
605	T	K	0.45617261254249813
103	Q	W	0.45598107484755424
699	F	W	0.45537972314750086
67	N	T	0.4551113675672721
656	N	L	0.4538186919706543
512	A	G	0.4537430702073322
179	L	Q	0.4534585481356558
225	I	T	0.45326265070719607
184g	R	P	0.45324821368240076
423	I	G	0.45286676189064645
243	S	T	0.4526854409123828
119	C	R	0.4525156147171947
455	T	Y	0.45250792982991145
649	S	Q	0.45241104478869903
33	N	T	0.4522735924768351
694	G	E	0.4521529003771106
57	D	E	0.4521139399453682
105	H	Y	0.4516140599444142
694	G	L	0.45137876067637345
265	L	S	0.45112959922839907
326	I	L	0.4509835570531965
211	E	A	0.45094112457492386
355	N	G	0.4508595576503908
266	A	I	0.45084699336495143
585	R	W	0.4508360571400154
114	Q	E	0.4506601010929739
322a	I	Q	0.45039502331303494
360	R	H	0.45023499079373097
155	K	C	0.45023155848859486
379	G	M	0.4500825321147418
582	A	L	0.4498621084780048
620	S	Q	0.4494526065210707
136	N	G	0.4491920010458338
184f	N	Y	0.44917264903546555
655	K	T	0.4486493596024518
433	A	R	0.44821125808419027
200	A	L	0.4477129335601516
465	T	E	0.44769877756708554
638	Y	A	0.446816205206201
63	T	P	0.44672556097258187
121	K	L	0.44648848404864594
515	I	V	0.44626657863793184
581	L	I	0.44618506756983434
184c	N	I	0.44600025481776956
258	Q	R	0.44569926696751533
583	V	A	0.4456873486757847
433	A	L	0.44560714185251726
579	R	W	0.4454313160289548
183	Q	L	0.445134887334116
121	K	S	0.44481022035209083
655	K	E	0.4447176146924899
90	T	C	0.4447011962483295
441	G	V	0.4446949590065001
135	T	R	0.44465893630578057
94	N	Y	0.444411772006824
115	S	F	0.4441380566198762
684	I	P	0.44400346950799396
324	G	A	0.4439418515857681
618	N	W	0.4439269946501116
681	Y	F	0.443882695511616
692	L	N	0.4436421193279209
397	S	H	0.4428775484236226
188	N	V	0.44270919191538016
375	S	Q	0.4426449722391041
265	L	Q	0.4415576494428293
268	E	L	0.44145520797226584
85	H	R	0.44144235007523347
124	P	L	0.4406675756560847
696	R	G	0.4399535920386588
639	T	R	0.43938114992738625
312	G	R	0.43919585403377326
634	E	C	0.43890340335543715
377	N	S	0.4387204020812274
440	Q	D	0.43823806163734413
342	L	V	0.4378158811005212
570	V	G	0.4374463624529157
344	K	T	0.4370825645234314
166	R	L	0.4358638166738978
390	L	Q	0.43577487663388065
214	P	G	0.4354185421699075
406	N	I	0.43534539212145745
75	V	P	0.43522732273486764
586	Y	V	0.4347457532231279
619	L	C	0.4344137607240328
88	N	V	0.4334791610874925
657	E	N	0.433188670670838
425	N	K	0.43282924133366535
566	L	F	0.4327761225396921
96	W	A	0.4327151583870864
420	I	L	0.4326353889888256
429	R	Y	0.4326230862003947
205	C	A	0.43256845078680367
318	Y	L	0.43244358966911667
67	N	E	0.4323577481460489
439	I	P	0.4322837390675535
115	S	L	0.4316464040406738
578	A	G	0.43160298406932474
643	Y	M	0.4315854306667969
563	Q	N	0.431406484868718
132	T	D	0.43124636702834057
416	L	P	0.4311626099234058
129	L	F	0.4311059473517195
302	N	I	0.4310566855630965
659	D	I	0.43097648045826736
200	A	T	0.43039727175783166
649	S	G	0.4299106881134462
166	R	N	0.42977540062834485
184c	N	D	0.4297201095486693
184	I	R	0.4297058583599256
56	S	G	0.4295375943337861
650	Q	F	0.42853429391380715
335	K	V	0.4285307495190756
554	N	T	0.42850433671139393
350	R	M	0.4283805886947943
184a	N	D	0.42821751768004324
238	P	K	0.42773392697357726
66	H	I	0.4275572873944005
210	F	W	0.42755433430142237
162	T	Y	0.4273760132437622
156	N	L	0.4272325324336981
268	E	S	0.4267303934856601
374	H	G	0.4265816582386685
204	A	Q	0.42463204442013314
317	F	E	0.4243484852520518
672	W	E	0.42429538106116943
561	A	E	0.42428134643456766
604	C	H	0.42425126880782127
684	I	E	0.42424446221167966
665	K	N	0.42423635271371385
677	N	C	0.424215578973779
75	V	N	0.42418298969930757
339	N	P	0.4241464908611822
218	C	T	0.42413616958455064
595	I	R	0.42412188600014633
669	L	H	0.4241167383992331
554	N	F	0.4241141368188666
324	G	M	0.4240894869376042
179	L	G	0.4240571295787616
544	L	T	0.4240566917146134
546	S	K	0.42405201986916
168	K	P	0.424050003574699
83	E	Y	0.4240484529010397
71	T	E	0.4240266762468545
71	T	D	0.4240266762468545
346	V	M	0.42401434447513325
368	D	S	0.4240124933262817
330	H	W	0.42400051461402066
651	N	F	0.4239873829060446
186	N	C	0.42398694013010235
331	C	T	0.4239815594120177
56	S	Y	0.4239752230784548
678	W	H	0.42397453062117807
375	S	W	0.42394844651258695
233	F	T	0.42392034597443007
93	F	W	0.4239014538390224
673	F	M	0.42389600261391946
673	F	D	0.4238960026139193
320	T	E	0.42383637169310556
272	I	Q	0.4238175855837461
62	E	R	0.4238042041045369
159	F	M	0.42380375952941834
285	L	K	0.42374798012234416
495	G	A	0.4236986907207366
695	L	K	0.4232970189204059
696	R	N	0.42290369216305745
615	S	A	0.4226084359745101
392	N	T	0.4225869093280053
320	T	L	0.4224550745473004
546	S	L	0.422116450060847
579	R	S	0.42174874758536063
394	T	M	0.4215465800224522
334	S	K	0.42124740004649797
334	S	A	0.42124740004649797
102	E	N	0.42090066982960517
373	T	C	0.4206532113313507
312	G	H	0.4204943532545266
567	K	T	0.42019141823611883
504	R	T	0.4201005622848344
183	Q	A	0.41985989580840244
373	T	F	0.41977683497734664
244	T	N	0.41967726384647275
591	Q	L	0.41921736270946824
299	P	R	0.41861665547237953
351	K	I	0.41847439840426115
540	Q	L	0.41791298410682004
305	K	S	0.417873572746625
297	T	E	0.41775494468853913
327	R	I	0.4174800301860173
600	G	P	0.41734916792105836
276	N	R	0.4173194732823101
79	P	F	0.41653884674895403
652	Q	C	0.41645972625156236
511	R	I	0.41630658725978853
570	V	S	0.41599565966429475
329	A	H	0.41595781830427553
377	N	V	0.41589965842685495
323	I	V	0.4157398127253355
104	M	A	0.41549749481048104
141	D	C	0.41532916961737587
141	D	I	0.41532916961737587
388	S	I	0.4152334473356899
138	I	R	0.4151722329390693
265	L	I	0.41483543224241476
659	D	N	0.41464786525486813
586	Y	I	0.4144247609744549
660	L	F	0.4142641261803196
702	L	K	0.41405327083389
344	K	L	0.41349964848214105
693	I	K	0.41348123495862604
662	A	K	0.41337339966640396
612	S	L	0.41334284923678666
236	T	N	0.4132382776492444
637	N	I	0.4131840436421606
582	A	C	0.4131394754055191
124	P	V	0.4128784625194838
55	A	T	0.41280190455852706
316	A	Y	0.412421675336961
646	L	H	0.41240369035166774
207	K	G	0.4120765109897109
398	N	S	0.4120676103976356
141	D	V	0.4118281226819869
164	E	K	0.4117537875727111
109	I	H	0.4117524953363173
204	A	E	0.41116302564721596
415	T	G	0.4104853886327837
81	P	L	0.4104544540387116
545	L	F	0.4103804912550422
626	M	H	0.41023233295587597
205	C	E	0.41020595062715454
215	I	D	0.410075963047391
164	E	N	0.41006713858538657
212	P	L	0.40980454328002125
165	L	D	0.40979271685831753
156	N	V	0.4097718221251145
154	L	M	0.4096341715115404
156	N	T	0.40954341828716967
142	M	N	0.4094693438562304
133	N	E	0.4094552286742693
161	M	G	0.40921794199878136
459	G	L	0.40914239260978014
49	E	V	0.40879749375871294
602	L	F	0.40873134833349
325	D	S	0.4085868108938222
195	N	H	0.408557004161707
677	N	E	0.40849058019900747
463	S	Y	0.40799678102271497
624	D	L	0.4079627590922849
64	E	V	0.4077890599080396
217	Y	N	0.4077578462054747
567	K	R	0.40767477469022095
638	Y	C	0.4076646274186982
350	R	F	0.4068037569296483
87	E	L	0.4067414330540806
591	Q	C	0.40673561968912203
483	L	T	0.4067113499825322
657	E	D	0.40662203380348166
578	A	M	0.40654576306483503
399	T	H	0.40646622610003963
563	Q	Y	0.4064215948794666
585	R	M	0.4064016816121261
577	Q	F	0.40620911119729836
453	I	Q	0.40598530514416387
643	Y	F	0.4056666965076714
425	N	C	0.405579916729661
409	G	T	0.40556384804645856
234	N	A	0.40543525448805817
437	P	S	0.4052735001447806
157	C	S	0.4050942138591872
690	G	C	0.4047943179652662
119	C	I	0.4046739318484784
420	I	F	0.4046169957417151
478	N	R	0.404513242879295
95	M	K	0.4044624784131513
210	F	H	0.4042936276868702
201	I	V	0.4041603974843011
108	I	H	0.4038017238905744
569	T	R	0.40376776464200603
142	M	P	0.4036229384941065
138	I	G	0.4035985144049634
68	V	M	0.40351379152125894
325	D	R	0.403268112751317
355	N	A	0.4031940065316631
476	R	F	0.4025512120814806
491	I	D	0.40243303316252965
499	T	R	0.4023765959691487
184e	G	S	0.4022805456882526
78	D	V	0.40221742664643534
511	R	E	0.4021838064047497
393	S	F	0.4018636881889217
510	K	C	0.4018114369833653
357	T	P	0.40180553560831067
289	N	P	0.4013016537909168
104	M	V	0.4008770538863362
332	N	D	0.4005784745449335
70	A	K	0.40017941616517544
301	N	T	0.3993596504840794
223	F	M	0.39925211337214656
382	F	H	0.3992057745519062
453	I	F	0.39902233740579296
453	I	A	0.39902233740579296
623	W	S	0.3989224767425887
466	E	V	0.39890357265132514
95	M	S	0.3989004852230598
385	C	F	0.39882992768588316
416	L	M	0.39853015343359477
481	S	P	0.3983141948084093
204	A	I	0.398219967967391
596	W	I	0.398166989803041
172	V	N	0.3978968412014707
172	V	H	0.3978968412014707
117	K	P	0.3978797066911246
514	G	N	0.397821977153786
112	W	M	0.3976356269327277
76	P	Y	0.3975854675018438
674	D	V	0.3975307007476639
576	L	P	0.39735262455283704
322a	I	P	0.39734770713154344
415	T	N	0.3972921549260615
184d	Q	F	0.3971682962212776
320	T	P	0.39665699418393774
271	M	V	0.396495142441617
623	W	C	0.3958209482787095
156	N	K	0.39555321307242497
114	Q	A	0.39538784560385354
634	E	M	0.39526543068053516
477	D	T	0.3946951558354877
111	L	Q	0.3938473397705663
563	Q	K	0.3937397931801876
403	Q	E	0.3934970650701372
187	S	P	0.39320136629396185
532	A	G	0.3931631298580897
223	F	L	0.39310598535560104
518	V	W	0.3930427684736143
659	D	E	0.39285689691682046
119	C	M	0.39281374986032513
164	E	P	0.3926886829638445
607	N	K	0.3926611328307586
157	C	L	0.39265693224026327
166	R	S	0.3924903504615747
364	S	T	0.392468866321121
66	H	S	0.39243795414379967
609	P	V	0.39235710236207294
85	H	S	0.3922869037207163
379	G	V	0.39224192290687093
246	Q	K	0.3919469617229667
126	C	G	0.3917186778623801
452	L	A	0.39144430082075776
520	L	S	0.39135162950261254
551	Q	L	0.39134345928984643
227	K	L	0.3913319879730128
34	L	Q	0.3913089099745828
625	N	D	0.3909357464021036
668	S	N	0.390691060458035
540	Q	P	0.39057805676765134
132	T	I	0.39052065099101707
631	W	R	0.3904387506194158
282	K	G	0.3902530918579888
490	K	L	0.3901404978562021
505	V	L	0.38990980492064387
399	T	A	0.3888177475068967
496	V	L	0.38853604599556435
82	Q	N	0.38801112718129827
320	T	V	0.38789235792969584
59	K	S	0.38772265552191726
688	I	K	0.38770545386252314
428	Q	N	0.38742734395115197
207	K	I	0.38692402258017394
73	A	P	0.38669691329308986
383	F	L	0.3864699655981942
656	N	V	0.38642018209448536
697	I	V	0.3864128548230654
44	V	S	0.3861335414828188
425	N	V	0.3860609041430082
443	I	K	0.3859671781018873
32	E	T	0.3855263187586474
318	Y	K	0.3853695594556025
250	G	I	0.3850558406665898
636	S	C	0.38411750774180864
87	E	G	0.38370938569451163
325	D	Y	0.3836352401248907
357	T	I	0.3833785346272812
46	K	S	0.38334564433822665
184b	E	Y	0.38321697333876914
642	I	T	0.38309430467052064
437	P	H	0.3830470122119395
634	E	K	0.3828395619200607
50	T	N	0.3823674831089626
699	F	Q	0.3823398177083481
195	N	K	0.3823034397741978
35	W	L	0.3820588814604765
255	V	Y	0.3819690571240746
231	K	T	0.3819250107409268
119	C	P	0.38182225216777577
336	A	P	0.3816385205850613
344	K	A	0.38140730814777457
316	A	T	0.3812405698914161
111	L	H	0.38123870414381167
184f	N	I	0.38099623933671456
227	K	A	0.38083223364593555
111	L	R	0.3807267903284751
112	W	F	0.3806739629179125
596	W	A	0.3804108919574436
72	H	L	0.3801777526206158
554	N	M	0.38001415812995215
431	G	E	0.3798413912938464
217	Y	F	0.37955148540255723
680	W	C	0.3795402827038171
272	I	T	0.37953588045132425
570	V	W	0.37949280637164756
135	T	Y	0.3793549420912896
85	H	P	0.3786829016984833
477	D	G	0.3783800827113429
441	G	T	0.3781726836439068
570	V	T	0.3777081789788902
141	D	N	0.3772085314759169
399	T	D	0.3771941800290462
564	H	N	0.3771002933601041
98	N	G	0.3767938201232762
672	W	L	0.3766390914897458
550	Q	K	0.37599796278504055
492	E	C	0.37581113227948587
425	N	R	0.3757386356296732
268	E	H	0.3752426288827417
302	N	K	0.3750541186658631
652	Q	L	0.3749123138517545
249	H	F	0.3747933536835112
216	H	M	0.3746883717891889
103	Q	C	0.3746675624706508
322a	I	D	0.37464115595059616
236	T	E	0.3746047926241286
655	K	C	0.3745767568675143
672	W	K	0.3745275442857122
92	E	P	0.3745241099557573
319	A	D	0.3745201401160845
568	L	Y	0.3744744250653047
63	T	M	0.3744545977137448
664	D	C	0.37443464260219717
75	V	K	0.3744151529238504
301	N	P	0.374413224742727
628	W	I	0.3744067455349235
598	C	G	0.374406128296917
329	A	R	0.374402381297697
43	P	N	0.37440044244530246
615	S	P	0.3743715231586342
662	A	Q	0.37436467692116787
669	L	G	0.3743489016237759
313	P	Y	0.37432246973185035
694	G	H	0.3743205557875703
279	N	W	0.37431737879475113
299	P	Q	0.3743042088982913
631	W	F	0.3743015438923389
363	N	M	0.3743015314234734
95	M	Q	0.3742916661138299
602	L	Q	0.37428676856109744
42	V	P	0.3742867520524731
278	T	C	0.37428468400896253
665	K	P	0.37428232314156296
235	G	L	0.374268640211617
526	A	P	0.374258885980551
542	R	V	0.37425779887984534
346	V	Y	0.37424650769967616
547	G	E	0.3742415386954072
678	W	F	0.3742066938457208
296	C	G	0.37420537022018
617	R	N	0.37420079720978716
515	I	Q	0.3741988656442363
52	L	N	0.37419817479739176
370	E	T	0.3741916039417107
370	E	V	0.37419160394171064
86	L	E	0.3741865875760721
614	W	D	0.3741839199194924
96	W	I	0.37417660051488705
593	L	A	0.3741678888602886
518	V	E	0.3741647783595234
697	I	K	0.3741477324399377
697	I	R	0.3741477324399377
61	Y	E	0.374143497315103
61	Y	W	0.374143497315103
123	T	F	0.37414264348021403
64	E	L	0.3741412310457924
263	G	M	0.3741393631759954
102	E	F	0.37412138111312565
676	S	Y	0.3741053244510089
601	K	P	0.37410469355592113
548	I	H	0.3740702412257714
374	H	P	0.3740529217859503
525	A	K	0.3740517166192758
98	N	V	0.37404516024557
251	I	N	0.37403562011194447
603	I	Y	0.374007024773021
432	Q	V	0.3739979962010647
68	V	E	0.373922023167087
682	I	G	0.37386921054516076
352	H	M	0.3738185880170493
369	L	C	0.3733793316004044
56	S	C	0.3729828343728536
484	Y	H	0.3729005801915145
403	Q	K	0.37273636019119355
455	T	S	0.372175127036532
284	I	M	0.37193151066206465
465	T	K	0.3718385062029326
595	I	L	0.37176257087663683
236	T	A	0.37154835223543464
363	N	A	0.37113693721398
646	L	P	0.37098865457158253
204	A	D	0.3707698020929162
517	A	T	0.36998885685748434
649	S	V	0.36984227472568887
429	R	C	0.3698205881707359
478	N	P	0.3697656255787207
502	K	T	0.3696709778206378
675	I	T	0.36948437922601857
336	A	H	0.3694578210497988
213	I	W	0.3694111325352893
329	A	E	0.36935036326364146
266	A	N	0.3692547186397198
647	E	K	0.3692523971107945
139	T	V	0.36921027079575874
255	V	F	0.36919741125936495
182	V	R	0.3691609213855707
275	E	V	0.3691578966113576
529	T	S	0.3685372782215656
207	K	Y	0.36853578498558237
436	A	E	0.3684726054591198
468	F	G	0.3681016827686935
468	F	M	0.3681016827686935
601	K	A	0.3679663439748012
473	G	L	0.36767431009500506
406	N	H	0.36738781925701525
214	P	E	0.3673714430790651
169	K	F	0.36685447602509563
472	G	Y	0.3668438951645525
457	D	V	0.3666719288434276
483	L	Q	0.3664688995890869
690	G	S	0.36645215218782723
445	C	E	0.36645086992084047
445	C	D	0.36645086992084047
445	C	V	0.36645086992084047
254	V	S	0.3662886153199434
378	C	R	0.366223334619954
180	D	T	0.36621308533672975
508	R	W	0.3661424543224989
377	N	F	0.366131821651398
350	R	G	0.3660826387216521
469	R	L	0.3660473669310029
426	M	S	0.3660032926459046
504	R	E	0.36597741926268623
474	D	W	0.3659258038956118
645	L	S	0.36590297154954543
[truncated: 11,401 more rows]
