# Supplementary material for: High-resolution mapping of the neutralizing and binding specificities of polyclonal sera post-HIV Env trimer vaccination
Source: eLife. 2021 Jan 13;10:e64281. doi: 10.7554/eLife.64281 (PMC7864656; doi:10.7554/eLife.64281)
Supplement: Figure 2—source data 1. [file elife-64281-fig2-data1.zip › summary_5724-Wk26-medianmutdiffsel.csv]

site	wildtype	mutation	mutdiffsel
464	T	H	7.567147146502211
464	T	I	7.017998932276655
464	T	K	6.992676352374394
464	T	L	6.975943218410476
464	T	F	6.652750045173295
464	T	D	6.566336589441426
462	N	G	6.523232352452832
464	T	G	6.383836592244643
464	T	E	6.380225889080522
464	T	N	6.311629842883973
464	T	Q	6.0970425212734565
465	T	N	6.035477424681902
464	T	C	6.018776407675387
358	I	K	6.004627450660112
460	S	P	6.00253756302801
465	T	F	5.99392646299045
464	T	R	5.9690905982629685
465	T	Y	5.959389233607293
463	S	P	5.900929630653592
358	I	R	5.719914509604867
464	T	Y	5.662631035668134
464	T	M	5.563062461615538
358	I	D	5.454017312293566
463	S	N	5.404179306133522
465	T	H	5.318344932152777
465	T	I	5.2984122801018625
465	T	E	5.2286208220070725
358	I	P	5.150487791035539
358	I	S	5.149494540238052
465	T	G	5.141379646882659
462	N	P	5.121597734216012
396	I	N	5.072080012186665
463	S	D	5.0168646951810985
465	T	D	4.9592762486712685
358	I	T	4.831231194566986
465	T	W	4.782126102940888
396	I	R	4.722167137026771
358	I	E	4.555194567501579
462	N	A	4.491816965528979
465	T	Q	4.473913635691726
360	R	I	4.431268176604668
465	T	C	4.318257505721701
396	I	Q	4.311455287458064
464	T	W	4.275816841798147
360	R	E	4.1570879451851805
396	I	C	4.020616374217044
358	I	C	3.978330726323831
358	I	N	3.950732043829273
357	T	R	3.8097397966638513
464	T	P	3.7801004776114486
466	E	Q	3.727062302720271
465	T	P	3.712421415304032
396	I	K	3.6661834513169347
460	S	K	3.609432643953975
466	E	H	3.5929591127464233
357	T	K	3.5211102274862824
358	I	Q	3.494498066672032
463	S	E	3.4625123516135115
360	R	Q	3.4534934018817287
465	T	L	3.43492830977606
360	R	L	3.3027282666948485
460	S	D	3.16901790898654
461	T	P	3.0901829149329982
396	I	G	3.0114863989717304
396	I	P	2.9176724335883533
227	K	N	2.8861838637539328
357	T	P	2.735709689162059
358	I	A	2.7228752442593835
360	R	D	2.6370663843084587
327	R	T	2.6291549425278022
462	N	S	2.4763531132118497
396	I	E	2.4712609713961458
409	G	P	2.4520744061156563
460	S	R	2.3591739061702253
396	I	L	2.3087840298890274
63	T	A	2.2814990859087585
184h	S	Y	2.2676648392726317
464	T	A	2.2190425123714426
249	H	D	2.170007481097643
460	S	Q	2.0820805911160627
462	N	T	2.080322073290393
114	Q	S	2.0795861783219505
465	T	K	2.077017737103388
463	S	I	1.9460271914219227
463	S	V	1.94014485484712
462	N	I	1.879991627384396
303	T	R	1.8786839985297763
674	D	N	1.863697979932026
250	G	R	1.858558800028184
360	R	T	1.8333092519122856
695	L	G	1.825394702510502
360	R	Y	1.8018143342720796
396	I	H	1.8010179472414756
465	T	M	1.7758392851467568
462	N	D	1.760784978747547
211	E	K	1.7528645188054983
465	T	S	1.7378402258719552
672	W	L	1.7278233684175504
463	S	C	1.7104922547320691
460	S	N	1.704514379984038
164	E	K	1.6855536882143851
460	S	T	1.6795514791201975
199	S	P	1.6745475757432362
389	G	D	1.665660079653949
314	G	E	1.6558504274601868
317	F	L	1.6430640923483602
354	G	E	1.6228150088387805
271	M	K	1.6196322591057315
609	P	A	1.5917146351079443
465	T	R	1.5843200390620495
565	L	A	1.5503092675452033
390	L	P	1.5458625575169789
292	V	A	1.5221581978527203
167	D	N	1.5159132286989834
389	G	C	1.5080516252583165
445	C	Y	1.4891241450494126
396	I	A	1.4850657492852235
459	G	P	1.4517963700575094
570	V	A	1.4478141485393181
674	D	R	1.4294900241684716
372	T	M	1.4254675131449164
620	S	L	1.4214348989511043
312	G	E	1.4152663953849518
208	V	T	1.4087354774627598
172	V	L	1.3815852104072506
452	L	P	1.3724698838349625
356	N	D	1.3560769127620014
136	N	V	1.3555511003329659
450	T	I	1.3544163303480157
544	L	S	1.3217036710705878
564	H	Y	1.3196493949818462
594	G	Y	1.3076351577285659
121	K	N	1.3046651030900895
463	S	F	1.3037460831891334
215	I	V	1.2960110290977689
88	N	D	1.292515040418427
360	R	V	1.2845449984406594
404	G	W	1.2787748149546885
312	G	S	1.2758587890028257
151	R	M	1.2710276736889172
581	L	C	1.263066562407846
212	P	Q	1.2580688013161214
360	R	S	1.2299542249266624
438	P	H	1.2263945570312835
121	K	E	1.1939871397304942
160	N	D	1.184882097610045
616	N	K	1.179033446059896
354	G	P	1.1779375254350395
664	D	N	1.1672437138489389
201	I	T	1.165646411321855
202	T	F	1.1227277074685196
691	G	V	1.1046219744586478
306	S	G	1.1030090582912444
488	V	L	1.0979208964903775
680	W	L	1.081843479332515
128	T	P	1.0813202955367744
648	E	L	1.0728342046941164
668	S	L	1.0688738269263804
134	V	G	1.0676000559851464
170	Q	H	1.061677340766975
629	L	R	1.0384698735701126
319	A	V	1.0262112528517424
81	P	T	1.0212928334046054
631	W	R	1.0204964989215315
227	K	R	1.0101363832858112
326	I	L	1.0054655615648675
476	R	K	1.0007342108418376
354	G	L	0.9982947056003054
297	T	I	0.9912227734465152
106	T	H	0.9859901042259974
136	N	T	0.976639676069145
462	N	K	0.9630672858824612
98	N	S	0.9617342412765832
492	E	K	0.9589866366929808
645	L	I	0.955693104221528
321	G	H	0.9544123679909771
230	D	H	0.9517485326512196
394	T	D	0.9398037759204
620	S	I	0.9363624989878248
171	K	R	0.9297661713271554
297	T	S	0.9154399350948936
207	K	P	0.9125745536008668
214	P	L	0.9115022648893174
85	H	Y	0.905242086230856
497	A	T	0.9046748673164388
432	Q	A	0.9031548213721198
442	V	I	0.9020168926490114
578	A	T	0.8948018661340013
335	K	S	0.8906618950352397
460	S	H	0.8905259967460644
142	M	K	0.8813077870730188
405	S	T	0.8798732739709131
308	R	S	0.8783885782403832
431	G	R	0.8767837461320989
570	V	I	0.8745345494698749
527	G	S	0.8605751755912688
624	D	Y	0.85525844864821
396	I	S	0.8390890089245602
187	S	G	0.8356865754491168
265	L	I	0.8344361673119562
306	S	L	0.8311520540329921
133	N	Q	0.8269972178631262
595	I	L	0.8221983143875274
399	T	D	0.8209524333237427
607	N	L	0.8108083125310299
308	R	H	0.8054553636310745
620	S	Y	0.8046897287427985
636	S	R	0.7991906895319884
488	V	I	0.7980952814148079
225	I	L	0.7788943472054268
609	P	R	0.7683271810667013
116	L	A	0.7618554168156608
652	Q	R	0.7361442862152607
172	V	I	0.7283428508889292
656	N	H	0.7241758449196165
428	Q	R	0.7154868093867952
698	V	I	0.7122583702303624
558	A	T	0.7105569022618441
625	N	Y	0.7034178251573433
166	R	K	0.7022087160267824
700	A	D	0.6899827179751195
440	Q	I	0.6834163854109427
360	R	C	0.6828700739215837
657	E	K	0.6777426663761381
581	L	A	0.6770142964505335
65	K	R	0.6691425978984635
525	A	T	0.6638814105320517
401	S	P	0.6618505927626466
55	A	T	0.6595104111704018
308	R	C	0.6532969073562152
625	N	K	0.6528877089796553
132	T	S	0.6516052042089306
409	G	E	0.6509159288567499
161	M	L	0.6508348270314412
324	G	E	0.6493720369038802
634	E	H	0.6447642738537824
48	A	V	0.6431140540308198
512	A	V	0.6406518832755663
466	E	K	0.6322029315490463
294	I	T	0.6317337394104343
531	G	S	0.627136817167607
396	I	Y	0.6218509579150822
531	G	D	0.6218471416561111
298	R	K	0.6174550520166174
580	V	I	0.6129393349476966
325	D	G	0.6084050258365027
687	M	V	0.6074844430008859
575	Q	A	0.6069765587352505
657	E	I	0.6035378668672986
402	V	S	0.6029565848892877
430	I	V	0.5980871826225855
404	G	E	0.5960875615012683
423	I	V	0.5959590692511554
134	V	L	0.5882149122734628
258	Q	H	0.5881371074118134
202	T	I	0.5799529222609889
38	V	I	0.578558211300218
98	N	L	0.5754067779907537
559	I	M	0.5743517024574778
639	T	K	0.573381250764766
177	Y	C	0.5723032241918127
240	P	S	0.5702836043700303
471	G	N	0.5627115676222129
460	S	E	0.5623702248501237
426	M	S	0.5602780163954383
304	R	K	0.5558493040357209
234	N	L	0.5554294592595059
627	T	A	0.5539901886508815
613	S	N	0.5527809383986795
421	K	R	0.5450473410320167
618	N	D	0.5442010466883791
320	T	I	0.5440055188579486
77	T	P	0.5414666974856912
243	S	G	0.5368234279854011
428	Q	P	0.5321586341427962
421	K	S	0.5321564123652229
133	N	G	0.5300638237026726
525	A	G	0.5263958239647759
490	K	L	0.5263065136423437
347	K	T	0.5246108689800061
629	L	S	0.5238967007403542
343	G	R	0.519648987437069
699	F	Q	0.5118707754989216
246	Q	S	0.5099790096705643
336	A	S	0.5082967831654861
574	K	E	0.5010108165616249
332	N	D	0.4916218626526884
442	V	L	0.4888139595690189
160	N	H	0.4868122303106939
31	A	V	0.4844114174430852
508	R	T	0.4833376763437327
221	A	V	0.4811053251948497
462	N	L	0.4794599304560558
612	S	E	0.4749836015960308
206	P	N	0.466898426345438
581	L	R	0.4642308150805737
293	Q	V	0.4615883423700981
611	N	S	0.4557472340990722
545	L	N	0.4554425564412665
578	A	V	0.4527473134254879
354	G	V	0.4482216028058719
644	G	K	0.4478538614344952
613	S	L	0.4451760958049848
657	E	L	0.4422634457825406
323	I	L	0.4396712577171784
326	I	K	0.4367912615755513
629	L	A	0.4345198322521269
632	D	N	0.4323788134415848
605	T	I	0.4322466064808708
63	T	E	0.4318149448511829
352	H	R	0.42790051973499255
166	R	G	0.4230413320560733
37	T	I	0.4229254819094986
108	I	V	0.41621470374571823
698	V	F	0.4149471362447889
204	A	T	0.4106358515679369
418	C	R	0.4104110993687081
113	D	A	0.4101036672303085
541	A	V	0.4082775546700927
612	S	R	0.4037488296978416
509	E	V	0.4020226361337829
579	R	G	0.40000728272242503
244	T	R	0.3998295183268744
200	A	R	0.3981183474102109
534	S	A	0.3941515736203785
674	D	A	0.3922977761213888
306	S	R	0.3807240411005913
264	S	N	0.3782398327037187
695	L	I	0.3736288286644556
169	K	Y	0.3723593359423412
214	P	S	0.3715162550809819
523	L	S	0.37067687936358695
508	R	S	0.36950306222647067
297	T	A	0.3659300164301412
207	K	V	0.3635176227152511
224	A	V	0.3626004791735686
634	E	F	0.3621999766708207
518	V	I	0.35840213491597706
68	V	I	0.3574583929368221
669	L	P	0.3569228449727813
625	N	Q	0.3518853610256752
478	N	D	0.35129846655659525
116	L	P	0.3511683983854031
296	C	Y	0.34899808412074074
407	S	R	0.34119685484752776
184a	N	D	0.3361504870407746
476	R	V	0.334513620449388
490	K	R	0.3330882936163637
334	S	G	0.3328755188976123
405	S	L	0.3264272612244821
627	T	I	0.3256259913428494
351	K	A	0.3238825818318925
31	A	S	0.32223413479725266
642	I	R	0.3113683198730959
645	L	P	0.3008593012167644
664	D	R	0.30060563148368025
617	R	G	0.3002838611835224
664	D	G	0.29515862519405994
611	N	R	0.29300139103982004
84	I	M	0.29224038695656795
571	W	G	0.2888656671182881
697	I	C	0.2879443508604823
132	T	I	0.2816473122142155
326	I	T	0.28092597330058383
358	I	G	0.27995779247397345
354	G	K	0.2798036564798421
512	A	T	0.2760773461081243
402	V	M	0.2742900771127481
258	Q	R	0.2690647279595956
509	E	T	0.26781654208772143
407	S	T	0.261739827928386
502	K	R	0.26054455721661857
66	H	Y	0.25795884031975713
268	E	S	0.2553057595407279
407	S	L	0.2518994920312404
613	S	I	0.2514988938616665
33	N	T	0.2497408433458723
557	R	H	0.2451505133855839
432	Q	T	0.24487795807200796
525	A	V	0.2444060781383992
110	S	N	0.24106647832687775
167	D	G	0.23816947848837106
303	T	A	0.2287291925341318
401	S	T	0.2280903315427564
313	P	L	0.21734848839048626
82	Q	V	0.21214951493591327
616	N	D	0.21061825892431355
362	A	V	0.21041943741225536
600	G	R	0.20861465483374594
451	G	W	0.20824061792461102
434	M	S	0.20725263948693856
406	N	T	0.2064001450115769
121	K	A	0.20451060740174745
36	V	I	0.20135579113723212
577	Q	R	0.19951830115525415
174	S	L	0.198352994814592
33	N	R	0.197578964017516
110	S	G	0.19592507737379147
596	W	C	0.1956936220130567
624	D	G	0.1951218676269508
60	A	T	0.19358286670950048
433	A	T	0.1927279329001335
79	P	S	0.19220923274201396
466	E	G	0.1908092804407182
399	T	N	0.1874938917651492
665	K	S	0.18594085206179944
530	M	V	0.18190079533805967
316	A	E	0.17796870685878394
506	V	L	0.17655077076485914
604	C	R	0.17155267785436265
55	A	V	0.1714271294137472
697	I	S	0.17035424287591086
302	N	A	0.1692520765753385
630	Q	H	0.16536532328478473
396	I	T	0.16270560363279468
693	I	M	0.16040197833153375
252	K	R	0.15985713371735402
557	R	G	0.156596578220311
360	R	K	0.1560594231514599
581	L	M	0.15534218719246426
48	A	T	0.15285011700866813
657	E	Y	0.15195611893814576
646	L	H	0.14996364113937222
317	F	Y	0.14847826261320707
648	E	Y	0.14782464405598675
122	L	V	0.14011519264514785
255	V	P	0.13949668315012498
563	Q	R	0.13752825379410386
279	N	K	0.13524160281327607
560	E	G	0.13375935939826827
701	V	M	0.13260394793476024
246	Q	H	0.13244793457890014
301	N	D	0.1305172084742206
309	I	M	0.13042569724090794
282	K	Q	0.1292917555459442
458	G	C	0.1265797350243999
524	G	S	0.12187255150828158
323	I	M	0.11978153280468595
571	W	R	0.11904659529038912
268	E	I	0.11478207088197193
157	C	Y	0.11146782502802584
300	N	K	0.1095657818725707
358	I	W	0.1051737045812856
73	A	V	0.10505861835480068
154	L	S	0.1032632046362358
480	R	K	0.10217983567518224
475	M	I	0.10088730760995386
344	K	N	0.09712422617517764
462	N	C	0.09635142432231847
697	I	V	0.09326434128436052
655	K	R	0.09251465342214522
600	G	F	0.09140397336044397
613	S	G	0.09089818213693823
681	Y	C	0.08943171683344757
407	S	G	0.08883827221999789
468	F	S	0.08799406455777588
76	P	S	0.08683357311878136
460	S	C	0.08578687979962042
639	T	S	0.08511603547178985
70	A	V	0.08247114995881356
231	K	M	0.08078537558920221
433	A	G	0.07965883937174917
573	I	A	0.07660770785178378
569	T	R	0.07605537407013042
344	K	M	0.07558101832255089
140	D	N	0.07503496315483943
509	E	G	0.07394853041516115
491	I	N	0.07336389189821613
65	K	E	0.07208420752505144
506	V	G	0.06835431225250001
106	T	I	0.0677260090223674
358	I	V	0.06722476428777663
588	R	K	0.06524211200718545
537	L	P	0.06517379950118858
332	N	K	0.05835563148954701
323	I	T	0.053198007502666164
453	I	L	0.05249305344492426
62	E	T	0.05225868888453228
625	N	I	0.05051967793908818
569	T	M	0.04688886979964877
229	K	L	0.044389904152393175
396	I	W	0.043750586991766614
385	C	Y	0.04268152954232703
281	A	C	0.04009463877927286
460	S	V	0.039198796253125584
590	Q	R	0.03833542752973903
539	V	A	0.03792479666668504
71	T	I	0.0374467384960436
695	L	F	0.03731808056818224
460	S	Y	0.03465306775684451
460	S	A	0.03465306775684451
658	Q	V	0.034576341315749166
505	V	M	0.03414409670825876
608	V	M	0.03305077332683596
460	S	W	0.030910136295259925
135	T	L	0.029743563889266893
410	S	I	0.02875784538738593
669	L	Q	0.02849536730564492
468	F	L	0.026677762233093268
566	L	S	0.026577887912265303
657	E	V	0.016667728039405704
280	N	Q	0.01610251633645379
393	S	N	0.014761711787203376
360	R	W	0.014362426310881197
319	A	S	0.01386467769676144
460	S	M	0.012738020633515713
210	F	L	0.011720710758533105
103	Q	L	0.011680987444057895
357	T	M	0.011031096873549586
613	S	V	0.010645632568364226
357	T	W	0.008856757398745415
357	T	D	0.008856757398745415
466	E	Y	0.007359681768458162
471	G	I	0.0048891029461014595
466	E	F	0.004830491594570422
466	E	R	0.004830491594570422
466	E	M	0.004830491594570422
466	E	I	0.004830491594570422
354	G	D	0.004782080206311238
354	G	I	0.004782080206311238
297	T	D	0.004433159080937246
466	E	P	0.004081365674753918
312	G	D	0.004081311412783285
312	G	F	0.004081311412783285
508	R	D	0.004030060178140361
203	Q	W	0.0037351255432627405
306	S	W	0.0037234582246789094
609	P	T	0.0035661244581973776
665	K	W	0.0035385222179598773
301	N	T	0.003340071859316541
651	N	Y	0.0032079222688430964
442	V	N	0.002883043742551476
128	T	R	0.002868260701481725
134	V	H	0.002795023562516112
312	G	W	0.002638474765997144
312	G	M	0.002638474765997144
312	G	I	0.002638474765997144
107	D	A	0.0026269742174982037
129	L	Q	0.002623674152862962
129	L	A	0.002623674152862962
244	T	F	0.0023605940198641625
657	E	P	0.002356611884163957
657	E	W	0.002356611884163957
657	E	C	0.002356611884163957
393	S	C	0.002261161433631277
221	A	E	0.0022291347343948915
227	K	P	0.002219800149314627
63	T	C	0.002218348183006347
343	G	Q	0.002179271565507322
113	D	W	0.002100748003814012
558	A	S	0.002032026468781459
134	V	W	0.0020172849371099767
168	K	Y	0.0019030381684194675
168	K	F	0.0019030381684194675
156	N	Y	0.001901013061039016
156	N	Q	0.001901013061039016
451	G	K	0.001869919863813401
224	A	W	0.0018431071480472638
224	A	Y	0.0018431071480472638
132	T	M	0.0018111844062179891
188	N	M	0.0017924594115389153
216	H	G	0.0017797436433846536
204	A	E	0.0017446100807457436
508	R	F	0.0017425253915535064
357	T	E	0.0017377672886181106
308	R	M	0.0016897370249140352
122	L	M	0.0016854933754724866
122	L	F	0.0016854933754724866
227	K	D	0.0016765174006606778
647	E	H	0.001664906331046663
320	T	W	0.0016391310110546015
156	N	C	0.0015536512794887274
362	A	E	0.0015511595071580793
354	G	Y	0.0015511572144888373
494	L	K	0.0015437790634440752
494	L	N	0.0015437790634440752
680	W	C	0.001522327957290767
541	A	P	0.0015071612525847885
578	A	E	0.0014952538948985884
578	A	H	0.0014952538948985884
578	A	K	0.0014952538948985884
578	A	D	0.0014952538948985884
560	E	H	0.0014611145160915069
128	T	Y	0.0014591736457741135
128	T	E	0.0014591736457741135
548	I	H	0.0014188809373659461
164	E	N	0.001411766506069548
303	T	D	0.0014106605340794439
220	P	E	0.0014083077568967082
177	Y	T	0.001394686318145506
177	Y	D	0.001394686318145506
177	Y	W	0.001394686318145506
445	C	V	0.0013417707011737874
320	T	E	0.0013331021490233395
39	Y	V	0.0013103352492947141
264	S	E	0.0012953278530452993
313	P	I	0.0012927785479472556
37	T	V	0.001276556637995851
37	T	E	0.001276556637995851
652	Q	P	0.0012627971839322526
468	F	P	0.0012566681397170245
468	F	G	0.0012566681397170245
55	A	D	0.0012488863616717373
528	S	I	0.0012288780078172866
220	P	F	0.0012154886790083838
542	R	V	0.0012069448799839626
542	R	M	0.0012069448799839626
427	W	V	0.0011952229881481752
572	G	C	0.0011937512656918015
622	I	A	0.0011756931069314875
580	V	D	0.0011656078141488995
421	K	M	0.0011424288718453908
421	K	E	0.0011424288718453908
421	K	P	0.0011424288718453908
421	K	N	0.0011424288718453908
421	K	G	0.0011424288718453908
673	F	D	0.0011376348765148407
673	F	P	0.0011376348765148407
382	F	D	0.0011296339202852335
382	F	T	0.0011296339202852335
382	F	R	0.0011296339202852335
517	A	F	0.0011267561857798735
517	A	D	0.0011267561857798735
528	S	R	0.0011213463622902844
528	S	K	0.0011213463622902844
128	T	F	0.0011204016349013292
128	T	C	0.0011204016349013292
128	T	W	0.0011204016349013292
570	V	D	0.0011199026146276065
570	V	M	0.0011199026146276065
570	V	R	0.0011199026146276065
570	V	K	0.0011199026146276065
570	V	C	0.0011199026146276065
570	V	N	0.0011199026146276065
570	V	P	0.0011199026146276065
570	V	Q	0.0011199026146276065
134	V	M	0.0011177939849241851
686	I	N	0.0011152786093881282
686	I	H	0.0011152786093881282
313	P	W	0.0011068181838067262
313	P	K	0.0011068181838067262
157	C	T	0.0011036411803450816
334	S	W	0.0010923197748891672
172	V	W	0.0010835658509129784
172	V	C	0.0010835658509129784
680	W	F	0.0010668726050353304
517	A	H	0.001056750378977988
517	A	M	0.001056750378977988
517	A	C	0.001056750378977988
517	A	R	0.001056750378977988
517	A	Q	0.001056750378977988
517	A	Y	0.001056750378977988
204	A	N	0.001052844043251115
204	A	H	0.001052844043251115
50	T	N	0.0010470544456568324
570	V	E	0.0010409829696979994
315	Q	P	0.0010373688550627273
55	A	W	0.0010289585408436886
121	K	D	0.0010126361971806179
378	C	F	0.0010093266660091043
596	W	Q	0.0010079480792624406
596	W	D	0.0010079480792624406
596	W	E	0.0010079480792624406
596	W	H	0.0010079480792624406
675	I	D	0.0010059758066041744
442	V	W	0.000986457040624417
442	V	Q	0.000986457040624417
289	N	F	0.0009757135902242424
539	V	S	0.0009712355914772316
137	N	E	0.0009645232152681368
642	I	Y	0.0009593436503261414
389	G	M	0.0009570998742211003
459	G	N	0.0009468760387203332
408	T	A	0.0009466403381033373
101	V	R	0.0009453534715370244
101	V	D	0.0009453534715370244
674	D	W	0.0009408667099782943
665	K	P	0.0009403778690766186
508	R	W	0.0009391638424626149
508	R	N	0.0009391638424626149
326	I	D	0.0009338465609976834
326	I	W	0.0009338465609976834
326	I	E	0.0009338465609976834
674	D	S	0.0009295056519332006
647	E	N	0.0009158827542356975
263	G	M	0.0009009336681316226
578	A	Y	0.0008975052055783975
578	A	N	0.0008975052055783975
578	A	W	0.0008975052055783975
167	D	F	0.0008915086589721912
167	D	L	0.0008915086589721912
622	I	Y	0.0008910237425951359
622	I	S	0.0008910237425951359
622	I	F	0.0008910237425951359
622	I	E	0.0008910237425951359
622	I	D	0.0008910237425951359
622	I	C	0.0008910237425951359
631	W	Q	0.0008813376571976478
304	R	E	0.0008755540304622037
437	P	R	0.0008461177347893879
422	Q	Y	0.0008359104152334287
574	K	G	0.0008323896360188286
127	V	F	0.0008320527400258787
127	V	G	0.0008320527400258787
127	V	H	0.0008320527400258787
250	G	W	0.0008318547745406738
250	G	C	0.0008318547745406738
309	I	R	0.0008314257811550723
309	I	P	0.0008314257811550723
309	I	H	0.0008314257811550723
314	G	P	0.000817517820304213
314	G	H	0.000817517820304213
314	G	M	0.000817517820304213
509	E	I	0.0008068270457198783
686	I	R	0.0007836452041362551
686	I	D	0.0007836452041362551
588	R	E	0.0007823368822643728
588	R	D	0.0007823368822643728
512	A	C	0.0007725009736663514
50	T	H	0.0007722337180748889
50	T	Y	0.0007722337180748889
313	P	D	0.0007669058260314798
313	P	E	0.0007669058260314798
313	P	C	0.0007669058260314798
697	I	K	0.0007645543019706067
155	K	D	0.0007573965354758268
664	D	C	0.0007493479449004605
91	E	H	0.0007486543669527733
91	E	N	0.0007486543669527733
91	E	R	0.0007486543669527733
459	G	C	0.000742554995916205
459	G	F	0.000742554995916205
459	G	Q	0.000742554995916205
421	K	D	0.000739481270080166
421	K	L	0.000739481270080166
421	K	Y	0.000739481270080166
421	K	W	0.000739481270080166
285	L	Q	0.0007358755136093341
655	K	C	0.0007345568217425563
655	K	P	0.0007345568217425563
490	K	H	0.00073406918322015
471	G	W	0.000732834751216364
471	G	K	0.000732834751216364
674	D	F	0.0007267703294628212
674	D	M	0.0007267703294628212
297	T	W	0.0007159957389200008
492	E	P	0.0007122224562477372
678	W	P	0.0007020872239396936
678	W	K	0.0007020872239396936
177	Y	E	0.0006996914745960546
177	Y	M	0.0006996914745960546
177	Y	A	0.0006996914745960546
346	V	W	0.0006833751063568774
346	V	T	0.0006833751063568774
346	V	M	0.0006833751063568774
654	E	Y	0.0006830833982306365
588	R	H	0.0006825560940289411
588	R	N	0.0006825560940289411
315	Q	C	0.0006809236926210875
315	Q	Y	0.0006809236926210875
531	G	V	0.0006795280045093798
122	L	C	0.0006766394642942619
122	L	E	0.0006766394642942619
122	L	K	0.0006766394642942619
122	L	W	0.0006766394642942619
122	L	T	0.0006766394642942619
122	L	Q	0.0006766394642942619
545	L	T	0.0006757719087174077
545	L	P	0.0006757719087174077
545	L	H	0.0006757719087174077
545	L	D	0.0006757719087174077
545	L	W	0.0006757719087174077
491	I	D	0.0006755071091945838
153	E	C	0.0006733522931546032
565	L	C	0.0006692541475395653
565	L	D	0.0006692541475395653
565	L	N	0.0006692541475395653
211	E	N	0.0006688140240246527
317	F	H	0.0006638509010225164
317	F	K	0.0006638509010225164
701	V	K	0.0006632339818297865
418	C	S	0.0006590449810220942
236	T	E	0.0006426860152621328
572	G	D	0.0006421270084227099
317	F	N	0.0006339747484201818
317	F	W	0.0006339747484201818
317	F	P	0.0006339747484201818
156	N	M	0.0006316017039707157
156	N	V	0.0006316017039707157
441	G	W	0.0006232429083757973
441	G	F	0.0006232429083757973
623	W	P	0.0006202378594747152
459	G	K	0.0006169006975398365
459	G	M	0.0006169006975398365
122	L	Y	0.000616366782583332
122	L	N	0.000616366782583332
122	L	D	0.000616366782583332
122	L	G	0.000616366782583332
488	V	K	0.000607731907643405
488	V	Y	0.000607731907643405
488	V	W	0.000607731907643405
488	V	N	0.000607731907643405
488	V	H	0.000607731907643405
488	V	F	0.000607731907643405
488	V	D	0.000607731907643405
488	V	C	0.000607731907643405
160	N	W	0.0006055741028460148
167	D	M	0.0006029135836067121
167	D	W	0.0006029135836067121
167	D	C	0.0006029135836067121
167	D	K	0.0006029135836067121
289	N	W	0.0005979441941425881
289	N	M	0.0005979441941425881
156	N	G	0.0005973839595259294
156	N	P	0.0005973839595259294
156	N	F	0.0005973839595259294
595	I	F	0.0005948380586896746
170	Q	D	0.0005940918640766109
250	G	H	0.0005928857021671861
319	A	D	0.0005928645512607981
319	A	M	0.0005928645512607981
541	A	M	0.0005927228756447854
541	A	N	0.0005927228756447854
541	A	F	0.0005927228756447854
541	A	K	0.0005927228756447854
541	A	Q	0.0005927228756447854
541	A	G	0.0005927228756447854
541	A	E	0.0005927228756447854
541	A	R	0.0005927228756447854
541	A	H	0.0005927228756447854
541	A	D	0.0005927228756447854
541	A	W	0.0005927228756447854
541	A	Y	0.0005927228756447854
541	A	C	0.0005927228756447854
595	I	R	0.0005883226939051073
595	I	P	0.0005883226939051073
595	I	H	0.0005883226939051073
595	I	K	0.0005883226939051073
627	T	K	0.0005863387985926558
172	V	K	0.0005856416521207716
172	V	M	0.0005856416521207716
55	A	Q	0.0005813450237918678
55	A	C	0.0005813450237918678
379	G	P	0.0005767981172691876
138	I	W	0.0005765010337420673
385	C	F	0.0005746842645020741
385	C	D	0.0005746842645020741
71	T	W	0.0005714906910642693
71	T	E	0.0005714906910642693
71	T	D	0.0005714906910642693
579	R	F	0.0005710083821065553
579	R	D	0.0005710083821065553
579	R	H	0.0005710083821065553
579	R	N	0.0005710083821065553
579	R	Y	0.0005710083821065553
579	R	V	0.0005710083821065553
459	G	H	0.0005647117094345112
690	G	Y	0.0005624705861684996
167	D	Y	0.0005599104763680949
167	D	V	0.0005599104763680949
250	G	M	0.0005590542729367856
428	Q	C	0.0005554592578807006
524	G	I	0.0005544846378317961
524	G	D	0.0005544846378317961
332	N	P	0.0005516202240601388
134	V	E	0.0005506886239633556
134	V	N	0.0005506886239633556
558	A	C	0.0005478614287829223
558	A	R	0.0005478614287829223
558	A	H	0.0005478614287829223
558	A	Q	0.0005478614287829223
558	A	D	0.0005478614287829223
558	A	M	0.0005478614287829223
558	A	W	0.0005478614287829223
558	A	K	0.0005478614287829223
558	A	Y	0.0005478614287829223
490	K	P	0.000541293541813311
490	K	F	0.000541293541813311
596	W	N	0.0005396673258564058
596	W	T	0.0005396673258564058
301	N	P	0.0005288918193657633
301	N	W	0.0005288918193657633
389	G	E	0.0005271305533753206
347	K	M	0.0005190230426298817
98	N	V	0.0005169675251039762
98	N	W	0.0005169675251039762
300	N	E	0.0005045721282791012
300	N	W	0.0005045721282791012
689	V	D	0.0005044468821437624
689	V	P	0.0005044468821437624
689	V	K	0.0005044468821437624
689	V	H	0.0005044468821437624
528	S	D	0.0005039196238523712
528	S	E	0.0005039196238523712
528	S	Q	0.0005039196238523712
505	V	K	0.0005007710973441286
99	N	M	0.0004995563082589341
572	G	F	0.0004991463336844158
572	G	Y	0.0004991463336844158
572	G	V	0.0004991463336844158
572	G	Q	0.0004991463336844158
572	G	N	0.0004991463336844158
572	G	E	0.0004991463336844158
572	G	H	0.0004991463336844158
572	G	P	0.0004991463336844158
572	G	K	0.0004991463336844158
572	G	M	0.0004991463336844158
274	S	E	0.000498943478892854
274	S	N	0.000498943478892854
274	S	K	0.000498943478892854
166	R	P	0.0004975768043051953
204	A	D	0.0004955481683820687
548	I	E	0.0004887989225999497
548	I	P	0.0004887989225999497
115	S	E	0.00048600892723939677
115	S	W	0.00048600892723939677
536	T	W	0.00048245456194921736
574	K	D	0.00048181398732211327
574	K	W	0.00048181398732211327
574	K	C	0.00048181398732211327
574	K	V	0.00048181398732211327
574	K	F	0.00048181398732211327
574	K	L	0.00048181398732211327
574	K	P	0.00048181398732211327
309	I	E	0.00047882494018259756
309	I	G	0.00047882494018259756
309	I	S	0.00047882494018259756
309	I	Q	0.00047882494018259756
38	V	Y	0.00047759440738440087
660	L	W	0.0004683415895192524
389	G	I	0.0004621802984650561
113	D	C	0.000454715252778382
543	N	V	0.00045446762446695233
543	N	P	0.00045446762446695233
233	F	Q	0.0004437655670557784
670	W	D	0.0004307854368882309
137	N	V	0.0004303434687565928
344	K	C	0.0004282156858316224
665	K	D	0.0004278333112834105
217	Y	D	0.00042405816787051984
521	G	V	0.00041975487327718775
273	R	W	0.0004195392077875602
142	M	N	0.000417048613793598
71	T	Y	0.00041550364147547583
610	W	T	0.0004148045639775969
548	I	G	0.0004127197806085153
663	L	T	0.0004100646791818799
439	I	A	0.0004097350606744957
439	I	Y	0.0004097350606744957
440	Q	Y	0.00039776113506401553
440	Q	G	0.00039776113506401553
362	A	W	0.00039701574739648034
504	R	E	0.0003919054617717129
487	K	T	0.00038810576222837436
202	T	H	0.0003867802329438546
236	T	C	0.00038607079114553024
236	T	W	0.00038607079114553024
422	Q	D	0.00038597500107105914
422	Q	F	0.00038597500107105914
422	Q	I	0.00038597500107105914
422	Q	M	0.00038597500107105914
422	Q	W	0.00038597500107105914
114	Q	W	0.0003847357068086992
114	Q	M	0.0003847357068086992
346	V	R	0.0003823397155017569
346	V	E	0.0003823397155017569
346	V	K	0.0003823397155017569
346	V	F	0.0003823397155017569
346	V	N	0.0003823397155017569
631	W	H	0.00038208494158379936
631	W	Y	0.00038208494158379936
631	W	I	0.00038208494158379936
631	W	K	0.00038208494158379936
631	W	M	0.00038208494158379936
631	W	N	0.00038208494158379936
631	W	V	0.00038208494158379936
631	W	A	0.00038208494158379936
96	W	I	0.0003811782409617941
305	K	W	0.0003786966325042869
451	G	F	0.00037736654358093365
451	G	D	0.00037736654358093365
451	G	C	0.00037736654358093365
451	G	M	0.00037736654358093365
451	G	Q	0.00037736654358093365
451	G	N	0.00037736654358093365
451	G	P	0.00037736654358093365
451	G	I	0.00037736654358093365
451	G	H	0.00037736654358093365
228	C	G	0.0003764464733729805
228	C	E	0.0003764464733729805
656	N	M	0.0003704741913975019
522	F	W	0.00036079717369578865
522	F	H	0.00036079717369578865
582	A	D	0.00036013486279332254
691	G	F	0.0003592705671018353
691	G	R	0.0003592705671018353
168	K	D	0.00035198551939813043
129	L	D	0.00035172934775542483
129	L	K	0.00035172934775542483
129	L	N	0.00035172934775542483
129	L	R	0.00035172934775542483
129	L	T	0.00035172934775542483
129	L	Y	0.00035172934775542483
153	E	M	0.0003508966395015266
697	I	N	0.00035034557621611167
697	I	D	0.00035034557621611167
697	I	P	0.00035034557621611167
697	I	Q	0.00035034557621611167
697	I	R	0.00035034557621611167
697	I	E	0.00035034557621611167
697	I	H	0.00035034557621611167
513	V	D	0.00034300070389335223
170	Q	L	0.00034135666149505515
170	Q	G	0.00034135666149505515
170	Q	E	0.00034135666149505515
170	Q	W	0.00034135666149505515
170	Q	M	0.00034135666149505515
334	S	P	0.00034084239654151095
488	V	R	0.0003373551413048346
187	S	Q	0.0003344488739618893
312	G	Q	0.00033194174510586
312	G	Y	0.00033194174510586
580	V	C	0.0003312456087240982
580	V	P	0.0003312456087240982
580	V	K	0.0003312456087240982
315	Q	N	0.000320494313907568
315	Q	W	0.000320494313907568
525	A	D	0.00032031565873558686
525	A	Q	0.00032031565873558686
525	A	N	0.00032031565873558686
525	A	K	0.00032031565873558686
525	A	R	0.00032031565873558686
546	S	W	0.000317402675196025
546	S	M	0.000317402675196025
546	S	K	0.000317402675196025
698	V	Q	0.000316741386574099
322a	I	N	0.00031579083790140314
322a	I	D	0.00031579083790140314
472	G	P	0.0003144401664256228
472	G	V	0.0003144401664256228
472	G	T	0.0003144401664256228
520	L	M	0.0003143239376826312
520	L	K	0.0003143239376826312
520	L	E	0.0003143239376826312
520	L	C	0.0003143239376826312
520	L	D	0.0003143239376826312
520	L	W	0.0003143239376826312
167	D	A	0.0003124411145210559
439	I	D	0.0003086780390879557
439	I	E	0.0003086780390879557
385	C	Q	0.0003057557126293587
385	C	H	0.0003057557126293587
385	C	P	0.0003057557126293587
385	C	M	0.0003057557126293587
451	G	Y	0.00030408232838690486
451	G	L	0.00030408232838690486
298	R	Q	0.0003025943928383748
298	R	F	0.0003025943928383748
298	R	D	0.0003025943928383748
298	R	L	0.0003025943928383748
298	R	W	0.0003025943928383748
298	R	M	0.0003025943928383748
298	R	V	0.0003025943928383748
445	C	W	0.00030064965851721466
445	C	T	0.00030064965851721466
445	C	D	0.00030064965851721466
445	C	H	0.00030064965851721466
445	C	N	0.00030064965851721466
445	C	M	0.00030064965851721466
445	C	K	0.00030064965851721466
445	C	E	0.00030064965851721466
271	M	P	0.0002993746021423862
531	G	Y	0.00029615905396403235
531	G	W	0.00029615905396403235
531	G	H	0.00029615905396403235
531	G	E	0.00029615905396403235
531	G	P	0.00029615905396403235
531	G	T	0.00029615905396403235
531	G	R	0.00029615905396403235
531	G	Q	0.00029615905396403235
531	G	I	0.00029615905396403235
531	G	N	0.00029615905396403235
531	G	K	0.00029615905396403235
531	G	L	0.00029615905396403235
531	G	F	0.00029615905396403235
609	P	W	0.00029266948825859454
215	I	Q	0.00029143978412080296
215	I	W	0.00029143978412080296
215	I	C	0.00029143978412080296
215	I	D	0.00029143978412080296
215	I	E	0.00029143978412080296
610	W	I	0.00029112202661396564
610	W	K	0.00029112202661396564
610	W	M	0.00029112202661396564
610	W	N	0.00029112202661396564
610	W	Q	0.00029112202661396564
610	W	H	0.00029112202661396564
610	W	E	0.00029112202661396564
610	W	F	0.00029112202661396564
540	Q	G	0.00028954673495009726
540	Q	Y	0.00028954673495009726
540	Q	A	0.00028954673495009726
540	Q	C	0.00028954673495009726
540	Q	D	0.00028954673495009726
540	Q	E	0.00028954673495009726
540	Q	I	0.00028954673495009726
540	Q	F	0.00028954673495009726
540	Q	W	0.00028954673495009726
540	Q	V	0.00028954673495009726
540	Q	T	0.00028954673495009726
540	Q	S	0.00028954673495009726
540	Q	N	0.00028954673495009726
540	Q	M	0.00028954673495009726
350	R	C	0.00028659515253756423
332	N	F	0.00028474922277028767
203	Q	D	0.00028433374337965905
203	Q	C	0.00028433374337965905
203	Q	I	0.00028433374337965905
203	Q	M	0.00028433374337965905
660	L	D	0.00028081903000811445
660	L	H	0.00028081903000811445
660	L	P	0.00028081903000811445
660	L	M	0.00028081903000811445
660	L	N	0.00028081903000811445
660	L	Q	0.00028081903000811445
393	S	K	0.0002795654842920862
446	V	F	0.0002764983483839068
446	V	N	0.0002764983483839068
367	G	H	0.00027408588474704893
367	G	F	0.00027408588474704893
367	G	P	0.00027408588474704893
367	G	D	0.00027408588474704893
367	G	C	0.00027408588474704893
367	G	N	0.00027408588474704893
367	G	M	0.00027408588474704893
367	G	T	0.00027408588474704893
367	G	Q	0.00027408588474704893
298	R	E	0.0002739955812951182
298	R	Y	0.0002739955812951182
298	R	S	0.0002739955812951182
298	R	N	0.0002739955812951182
298	R	I	0.0002739955812951182
124	P	W	0.00027045353065540095
317	F	M	0.0002669481702457852
317	F	E	0.0002669481702457852
317	F	A	0.0002669481702457852
317	F	Q	0.0002669481702457852
385	C	A	0.00026565249128570093
385	C	K	0.00026565249128570093
385	C	E	0.00026565249128570093
385	C	T	0.00026565249128570093
345	V	R	0.0002637847335976635
103	Q	C	0.00026081989573115003
672	W	K	0.00026080302381177004
672	W	E	0.00026080302381177004
672	W	D	0.00026080302381177004
672	W	N	0.00026080302381177004
116	L	H	0.0002597261841733784
506	V	D	0.00025617418576336337
506	V	C	0.00025617418576336337
506	V	Y	0.00025617418576336337
506	V	N	0.00025617418576336337
506	V	K	0.00025617418576336337
686	I	C	0.00025612202886121345
79	P	E	0.0002538005270072742
79	P	W	0.0002538005270072742
79	P	V	0.0002538005270072742
79	P	Q	0.0002538005270072742
79	P	N	0.0002538005270072742
79	P	D	0.0002538005270072742
414	I	H	0.000253652070839714
414	I	P	0.00025181543424554747
208	V	E	0.000251378720666297
66	H	W	0.0002512755897817956
66	H	E	0.0002512755897817956
66	H	D	0.0002512755897817956
66	H	C	0.0002512755897817956
163	T	W	0.0002490459182344644
643	Y	K	0.00024522512780714845
509	E	C	0.00024293318962801948
686	I	Q	0.0002408098386152784
210	F	G	0.00023872703330129946
210	F	D	0.00023872703330129946
210	F	E	0.00023872703330129946
680	W	P	0.00023869616612389398
680	W	H	0.00023869616612389398
680	W	A	0.00023869616612389398
680	W	Q	0.00023869616612389398
680	W	E	0.00023869616612389398
680	W	D	0.00023869616612389398
680	W	T	0.00023869616612389398
680	W	N	0.00023869616612389398
264	S	F	0.00023757599315446932
264	S	W	0.00023757599315446932
264	S	K	0.00023757599315446932
361	F	K	0.00023694140509587168
285	L	M	0.0002325653037311838
73	A	Q	0.0002310496205724978
73	A	R	0.0002310496205724978
73	A	N	0.0002310496205724978
73	A	M	0.0002310496205724978
73	A	Y	0.0002310496205724978
73	A	K	0.0002310496205724978
73	A	W	0.0002310496205724978
73	A	I	0.0002310496205724978
73	A	H	0.0002310496205724978
73	A	F	0.0002310496205724978
73	A	E	0.0002310496205724978
73	A	C	0.0002310496205724978
73	A	L	0.0002310496205724978
544	L	W	0.0002307865814240264
544	L	D	0.0002307865814240264
544	L	R	0.0002307865814240264
544	L	P	0.0002307865814240264
544	L	N	0.0002307865814240264
544	L	K	0.0002307865814240264
544	L	H	0.0002307865814240264
544	L	G	0.0002307865814240264
688	I	H	0.00022939162318527401
688	I	E	0.00022939162318527401
688	I	D	0.00022939162318527401
534	S	Y	0.00022861176678822174
338	W	Q	0.00022811151994094883
127	V	Y	0.0002280551887855257
127	V	W	0.0002280551887855257
168	K	Q	0.00022253554183479746
168	K	P	0.00022253554183479746
494	L	D	0.0002211369713328797
494	L	Y	0.0002211369713328797
494	L	W	0.0002211369713328797
494	L	H	0.0002211369713328797
494	L	G	0.0002211369713328797
440	Q	N	0.0002193544661499873
202	T	G	0.00021930491081438228
187	S	D	0.0002191898230629195
38	V	F	0.00021863024223196424
38	V	W	0.00021863024223196424
38	V	Q	0.00021863024223196424
163	T	Y	0.00021593784308368569
163	T	K	0.00021593784308368569
163	T	N	0.00021593784308368569
404	G	M	0.0002154001460729992
314	G	C	0.00021525921756609685
314	G	N	0.00021525921756609685
314	G	F	0.00021525921756609685
314	G	V	0.00021525921756609685
314	G	Y	0.00021525921756609685
659	D	P	0.0002120626771686321
450	T	Q	0.00021199826064600684
450	T	E	0.00021199826064600684
450	T	C	0.00021199826064600684
450	T	G	0.00021199826064600684
450	T	L	0.00021199826064600684
450	T	M	0.00021199826064600684
450	T	F	0.00021199826064600684
450	T	Y	0.00021199826064600684
450	T	V	0.00021199826064600684
450	T	W	0.00021199826064600684
231	K	W	0.00020957675123472937
231	K	H	0.00020957675123472937
560	E	I	0.00020932682844420258
560	E	N	0.00020932682844420258
560	E	F	0.00020932682844420258
690	G	H	0.00020624003734281792
690	G	D	0.00020624003734281792
690	G	N	0.00020624003734281792
690	G	W	0.00020624003734281792
690	G	Q	0.00020624003734281792
423	I	R	0.0002036189949946891
423	I	N	0.0002036189949946891
423	I	D	0.0002036189949946891
423	I	E	0.0002036189949946891
423	I	G	0.0002036189949946891
423	I	H	0.0002036189949946891
423	I	K	0.0002036189949946891
423	I	W	0.0002036189949946891
223	F	Q	0.00020082175476103767
223	F	K	0.00020082175476103767
258	Q	W	0.0001987872788219985
258	Q	M	0.0001987872788219985
258	Q	F	0.0001987872788219985
538	T	V	0.00019319253786047568
615	S	P	0.0001931379300302913
615	S	K	0.0001931379300302913
615	S	E	0.0001931379300302913
615	S	H	0.0001931379300302913
217	Y	K	0.00018994038946544908
217	Y	E	0.00018994038946544908
217	Y	P	0.00018994038946544908
184g	R	L	0.0001869851107688842
335	K	C	0.00018684190370483385
200	A	F	0.00018183006939551544
200	A	Y	0.00018183006939551544
242	V	D	0.00017894884525079078
440	Q	C	0.00017877674980795163
561	A	G	0.00017627853100330262
178	R	M	0.00017421395231021812
178	R	W	0.00017421395231021812
54	C	D	0.00017229046639675552
54	C	W	0.00017229046639675552
54	C	F	0.00017229046639675552
54	C	Q	0.00017229046639675552
54	C	E	0.00017229046639675552
54	C	M	0.00017229046639675552
54	C	L	0.00017229046639675552
54	C	I	0.00017229046639675552
54	C	H	0.00017229046639675552
472	G	A	0.00016920330676354963
472	G	F	0.00016920330676354963
472	G	K	0.00016920330676354963
472	G	I	0.00016920330676354963
472	G	H	0.00016920330676354963
472	G	Q	0.00016920330676354963
472	G	D	0.00016920330676354963
472	G	Y	0.00016920330676354963
472	G	C	0.00016920330676354963
214	P	W	0.0001674943115294798
214	P	M	0.0001674943115294798
534	S	N	0.0001641938136090096
534	S	R	0.0001641938136090096
534	S	E	0.0001641938136090096
542	R	Q	0.00016282483409334252
542	R	D	0.00016282483409334252
542	R	F	0.00016282483409334252
542	R	H	0.00016282483409334252
542	R	P	0.00016282483409334252
542	R	L	0.00016282483409334252
107	D	M	0.0001616870027903008
107	D	Y	0.0001616870027903008
220	P	C	0.0001587353654667897
220	P	K	0.0001587353654667897
220	P	R	0.0001587353654667897
220	P	W	0.0001587353654667897
502	K	F	0.00015734173565265468
678	W	D	0.00015271041439469217
678	W	Q	0.00015271041439469217
678	W	C	0.00015271041439469217
678	W	H	0.00015271041439469217
678	W	M	0.00015271041439469217
678	W	F	0.00015271041439469217
658	Q	D	0.00015123975524096694
456	R	Y	0.0001499590730259089
456	R	M	0.0001499590730259089
36	V	Y	0.00014931102629926998
36	V	F	0.00014931102629926998
36	V	W	0.00014931102629926998
622	I	N	0.00014681876850925558
521	G	C	0.00013909655538143288
521	G	D	0.00013909655538143288
521	G	F	0.00013909655538143288
695	L	M	0.00013863932172343804
200	A	M	0.0001370021040394295
294	I	Q	0.00013637814410768568
294	I	K	0.00013637814410768568
294	I	P	0.00013637814410768568
294	I	E	0.00013637814410768568
294	I	W	0.00013637814410768568
691	G	K	0.00013153850226364658
691	G	Q	0.00013153850226364658
691	G	M	0.00013153850226364658
202	T	D	0.00012816596994756326
202	T	Y	0.00012816596994756326
202	T	N	0.00012816596994756326
151	R	D	0.00012766274179002758
38	V	R	0.00012430720359637694
38	V	K	0.00012430720359637694
701	V	H	0.0001238827271715981
701	V	N	0.0001238827271715981
701	V	D	0.0001238827271715981
701	V	Q	0.0001238827271715981
290	T	Y	0.00012248414181566494
290	T	C	0.00012248414181566494
338	W	L	0.00011733415887884297
338	W	A	0.00011733415887884297
338	W	D	0.00011733415887884297
338	W	E	0.00011733415887884297
338	W	K	0.00011733415887884297
338	W	F	0.00011733415887884297
338	W	M	0.00011733415887884297
338	W	N	0.00011733415887884297
338	W	P	0.00011733415887884297
338	W	S	0.00011733415887884297
338	W	T	0.00011733415887884297
338	W	Y	0.00011733415887884297
338	W	V	0.00011733415887884297
174	S	E	0.00011578119485610594
174	S	K	0.00011578119485610594
174	S	M	0.00011578119485610594
174	S	Q	0.00011578119485610594
174	S	W	0.00011578119485610594
174	S	Y	0.00011578119485610594
174	S	D	0.00011578119485610594
84	I	P	0.00011372534681926824
563	Q	F	0.00011341093052046457
563	Q	W	0.00011341093052046457
563	Q	M	0.00011341093052046457
563	Q	K	0.00011341093052046457
563	Q	D	0.00011341093052046457
563	Q	A	0.00011341093052046457
209	S	K	0.00010995388330075213
209	S	C	0.00010995388330075213
378	C	A	0.00010910789160790815
378	C	P	0.00010910789160790815
378	C	H	0.00010910789160790815
378	C	E	0.00010910789160790815
378	C	D	0.00010910789160790815
378	C	N	0.00010910789160790815
378	C	M	0.00010910789160790815
378	C	V	0.00010910789160790815
378	C	Q	0.00010910789160790815
513	V	R	0.00010770098164709468
513	V	C	0.00010770098164709468
513	V	K	0.00010770098164709468
473	G	M	0.00010203973967642232
473	G	I	0.00010203973967642232
473	G	H	0.00010203973967642232
473	G	W	0.00010203973967642232
473	G	T	0.00010203973967642232
473	G	A	0.00010203973967642232
473	G	D	0.00010203973967642232
473	G	L	0.00010203973967642232
473	G	F	0.00010203973967642232
473	G	Q	0.00010203973967642232
282	K	D	0.00010193665161061262
673	F	N	0.0001015683569924994
673	F	M	0.0001015683569924994
111	L	D	0.00010156078246863644
111	L	F	0.00010156078246863644
111	L	Y	0.00010156078246863644
111	L	W	0.00010156078246863644
111	L	M	0.00010156078246863644
474	D	W	0.0001000508923008015
199	S	Y	9.582809734286961e-05
199	S	K	9.582809734286961e-05
199	S	F	9.582809734286961e-05
199	S	E	9.582809734286961e-05
199	S	D	9.582809734286961e-05
199	S	C	9.582809734286961e-05
296	C	Q	9.482252938181424e-05
296	C	L	9.482252938181424e-05
296	C	M	9.482252938181424e-05
296	C	D	9.482252938181424e-05
296	C	K	9.482252938181424e-05
296	C	I	9.482252938181424e-05
296	C	H	9.482252938181424e-05
296	C	G	9.482252938181424e-05
296	C	E	9.482252938181424e-05
174	S	R	9.188498729562312e-05
651	N	P	9.033727336439808e-05
651	N	C	9.033727336439808e-05
651	N	Q	9.033727336439808e-05
651	N	R	9.033727336439808e-05
197	N	Y	9.011257132228139e-05
508	R	Q	8.81874846747223e-05
632	D	P	8.675683425769387e-05
201	I	H	8.325656785273528e-05
38	V	S	8.010362115212194e-05
38	V	M	8.010362115212194e-05
38	V	E	8.010362115212194e-05
675	I	N	7.932305429311315e-05
675	I	P	7.932305429311315e-05
675	I	Q	7.932305429311315e-05
675	I	Y	7.932305429311315e-05
106	T	P	7.571902404625268e-05
375	S	D	7.42043890868478e-05
375	S	P	7.42043890868478e-05
375	S	W	7.42043890868478e-05
375	S	Y	7.42043890868478e-05
136	N	M	7.373646396993814e-05
545	L	K	7.27558196860244e-05
545	L	G	7.27558196860244e-05
120	V	W	7.244514811837171e-05
153	E	Y	7.226841768388503e-05
153	E	W	7.226841768388503e-05
160	N	M	7.170610122011945e-05
50	T	K	6.976381586106461e-05
587	L	M	6.94488019767644e-05
518	V	Q	6.880597265977125e-05
518	V	C	6.880597265977125e-05
518	V	D	6.880597265977125e-05
518	V	N	6.880597265977125e-05
518	V	E	6.880597265977125e-05
518	V	K	6.880597265977125e-05
518	V	H	6.880597265977125e-05
456	R	C	6.719421253758655e-05
456	R	D	6.719421253758655e-05
251	I	Y	6.515841433904412e-05
251	I	Q	6.515841433904412e-05
251	I	D	6.515841433904412e-05
251	I	E	6.515841433904412e-05
251	I	K	6.515841433904412e-05
251	I	N	6.515841433904412e-05
437	P	D	6.480731787549279e-05
437	P	K	6.480731787549279e-05
679	L	Q	6.329722511925126e-05
115	S	P	6.199688195521419e-05
498	P	R	5.604084481652788e-05
348	Q	F	5.565288031287313e-05
253	P	Y	5.484162858063465e-05
253	P	D	5.484162858063465e-05
253	P	C	5.484162858063465e-05
100	M	G	5.4581791680158534e-05
100	M	D	5.4581791680158534e-05
100	M	N	5.4581791680158534e-05
100	M	H	5.4581791680158534e-05
543	N	C	5.345859653474624e-05
543	N	W	5.345859653474624e-05
512	A	K	5.084083716799105e-05
687	M	Y	4.938407816729447e-05
687	M	D	4.938407816729447e-05
219	A	H	4.749810630599397e-05
165	L	A	4.721280278867362e-05
165	L	D	4.721280278867362e-05
165	L	E	4.721280278867362e-05
165	L	S	4.721280278867362e-05
165	L	T	4.721280278867362e-05
165	L	W	4.721280278867362e-05
165	L	C	4.721280278867362e-05
165	L	N	4.721280278867362e-05
467	T	W	4.605617660037038e-05
467	T	G	4.605617660037038e-05
94	N	C	4.518162973396835e-05
101	V	W	4.3755759555376796e-05
101	V	G	4.3755759555376796e-05
416	L	D	4.189306527254661e-05
416	L	E	4.189306527254661e-05
416	L	Y	4.189306527254661e-05
416	L	A	4.189306527254661e-05
416	L	K	4.189306527254661e-05
416	L	S	4.189306527254661e-05
416	L	W	4.189306527254661e-05
142	M	D	4.1448561690123273e-05
142	M	Y	4.1448561690123273e-05
631	W	F	4.0503979735921625e-05
631	W	D	4.0503979735921625e-05
390	L	D	3.971356413920745e-05
390	L	H	3.971356413920745e-05
390	L	E	3.971356413920745e-05
390	L	C	3.971356413920745e-05
390	L	A	3.971356413920745e-05
390	L	G	3.971356413920745e-05
390	L	W	3.971356413920745e-05
390	L	S	3.971356413920745e-05
390	L	K	3.971356413920745e-05
390	L	N	3.971356413920745e-05
534	S	H	3.80906843120358e-05
534	S	K	3.80906843120358e-05
654	E	M	2.865651073300292e-05
654	E	Q	2.865651073300292e-05
654	E	R	2.865651073300292e-05
654	E	W	2.865651073300292e-05
654	E	H	2.865651073300292e-05
184	I	C	2.092893851852623e-05
184	I	W	2.092893851852623e-05
201	I	W	2.078188104446206e-05
201	I	Y	2.078188104446206e-05
201	I	M	2.078188104446206e-05
201	I	K	2.078188104446206e-05
201	I	D	2.078188104446206e-05
201	I	C	2.078188104446206e-05
201	I	Q	2.078188104446206e-05
356	N	C	1.8304775116446132e-05
225	I	Q	1.828422546424444e-05
225	I	W	1.828422546424444e-05
225	I	C	1.828422546424444e-05
225	I	E	1.828422546424444e-05
225	I	G	1.828422546424444e-05
225	I	K	1.828422546424444e-05
225	I	Y	1.828422546424444e-05
107	D	C	1.804887344661942e-05
107	D	K	1.804887344661942e-05
107	D	W	1.804887344661942e-05
107	D	I	1.804887344661942e-05
281	A	M	1.7694236805264512e-05
281	A	R	1.7694236805264512e-05
36	V	K	1.6460609659988642e-05
36	V	M	1.6460609659988642e-05
36	V	N	1.6460609659988642e-05
390	L	Q	1.0404777446502593e-05
525	A	I	1.0403082410119451e-05
477	D	H	9.578336976470269e-06
279	N	F	8.70631869295605e-06
279	N	G	8.70631869295605e-06
279	N	P	8.70631869295605e-06
279	N	W	8.70631869295605e-06
538	T	Y	7.660622468792842e-06
538	T	W	7.660622468792842e-06
538	T	D	7.660622468792842e-06
538	T	Q	7.660622468792842e-06
538	T	N	7.660622468792842e-06
538	T	L	7.660622468792842e-06
538	T	K	7.660622468792842e-06
538	T	I	7.660622468792842e-06
538	T	H	7.660622468792842e-06
538	T	G	7.660622468792842e-06
538	T	F	7.660622468792842e-06
538	T	E	7.660622468792842e-06
538	T	C	7.660622468792842e-06
128	T	K	6.5927971329614036e-06
37	T	Q	3.952667667821995e-06
37	T	F	3.952667667821995e-06
37	T	K	3.952667667821995e-06
37	T	W	3.952667667821995e-06
37	T	C	3.952667667821995e-06
455	T	P	-8.745566497459629e-07
455	T	M	-8.745566497459629e-07
455	T	D	-8.745566497459629e-07
455	T	W	-8.745566497459629e-07
455	T	Y	-8.745566497459629e-07
267	E	W	-3.502367761835181e-06
522	F	E	-6.925781958743518e-06
522	F	Q	-6.925781958743518e-06
522	F	K	-6.925781958743518e-06
522	F	N	-6.925781958743518e-06
449	I	E	-1.008310013879349e-05
449	I	W	-1.008310013879349e-05
449	I	G	-1.008310013879349e-05
449	I	C	-1.008310013879349e-05
449	I	A	-1.008310013879349e-05
449	I	R	-1.008310013879349e-05
449	I	K	-1.008310013879349e-05
132	T	E	-1.3317205903607378e-05
285	L	C	-1.3381309994478806e-05
285	L	E	-1.3381309994478806e-05
559	I	D	-1.3934342865464689e-05
559	I	E	-1.3934342865464689e-05
559	I	W	-1.3934342865464689e-05
559	I	C	-1.3934342865464689e-05
559	I	P	-1.3934342865464689e-05
467	T	R	-1.4568702062674453e-05
467	T	N	-1.4568702062674453e-05
669	L	C	-1.551536572759701e-05
669	L	A	-1.551536572759701e-05
669	L	N	-1.551536572759701e-05
669	L	E	-1.551536572759701e-05
669	L	Y	-1.551536572759701e-05
499	T	K	-1.818649197601851e-05
188	N	E	-1.9979574522707725e-05
415	T	W	-2.483918403419776e-05
537	L	I	-2.8612266707644105e-05
537	L	K	-2.8612266707644105e-05
537	L	H	-2.8612266707644105e-05
537	L	D	-2.8612266707644105e-05
537	L	N	-2.8612266707644105e-05
537	L	Q	-2.8612266707644105e-05
537	L	T	-2.8612266707644105e-05
537	L	W	-2.8612266707644105e-05
537	L	A	-2.8612266707644105e-05
537	L	C	-2.8612266707644105e-05
537	L	Y	-2.8612266707644105e-05
537	L	E	-2.8612266707644105e-05
537	L	G	-2.8612266707644105e-05
572	G	I	-2.882610415885977e-05
345	V	K	-3.018856702105689e-05
345	V	Q	-3.018856702105689e-05
345	V	W	-3.018856702105689e-05
345	V	Y	-3.018856702105689e-05
345	V	H	-3.018856702105689e-05
345	V	G	-3.018856702105689e-05
345	V	F	-3.018856702105689e-05
345	V	D	-3.018856702105689e-05
531	G	M	-3.290821251562577e-05
382	F	C	-3.434574095697101e-05
382	F	Q	-3.434574095697101e-05
382	F	M	-3.434574095697101e-05
591	Q	I	-3.5486978397742156e-05
591	Q	Y	-3.5486978397742156e-05
60	A	D	-3.884143526451227e-05
60	A	C	-3.884143526451227e-05
60	A	E	-3.884143526451227e-05
266	A	P	-4.123634953115731e-05
315	Q	M	-4.1325422297914114e-05
158	S	Q	-4.151804491339064e-05
158	S	W	-4.151804491339064e-05
158	S	A	-4.151804491339064e-05
158	S	D	-4.151804491339064e-05
158	S	H	-4.151804491339064e-05
158	S	N	-4.151804491339064e-05
158	S	L	-4.151804491339064e-05
190	E	N	-4.2251560715769144e-05
322	D	W	-4.306997788123654e-05
182	V	Y	-4.701620565969781e-05
182	V	W	-4.701620565969781e-05
182	V	K	-4.701620565969781e-05
182	V	H	-4.701620565969781e-05
182	V	P	-4.701620565969781e-05
566	L	N	-5.112786121906365e-05
566	L	A	-5.112786121906365e-05
566	L	K	-5.112786121906365e-05
566	L	C	-5.112786121906365e-05
566	L	E	-5.112786121906365e-05
566	L	Y	-5.112786121906365e-05
566	L	W	-5.112786121906365e-05
566	L	R	-5.112786121906365e-05
566	L	D	-5.112786121906365e-05
566	L	F	-5.112786121906365e-05
566	L	H	-5.112786121906365e-05
566	L	Q	-5.112786121906365e-05
566	L	P	-5.112786121906365e-05
566	L	I	-5.112786121906365e-05
185	N	M	-5.967290518058062e-05
185	N	C	-5.967290518058062e-05
560	E	M	-6.145658286714477e-05
560	E	Y	-6.145658286714477e-05
560	E	P	-6.145658286714477e-05
537	L	S	-6.320692504097121e-05
571	W	D	-6.571110204243212e-05
571	W	A	-6.571110204243212e-05
571	W	E	-6.571110204243212e-05
571	W	F	-6.571110204243212e-05
571	W	K	-6.571110204243212e-05
571	W	M	-6.571110204243212e-05
571	W	Y	-6.571110204243212e-05
571	W	H	-6.571110204243212e-05
571	W	I	-6.571110204243212e-05
571	W	N	-6.571110204243212e-05
571	W	P	-6.571110204243212e-05
571	W	V	-6.571110204243212e-05
571	W	Q	-6.571110204243212e-05
571	W	T	-6.571110204243212e-05
381	E	W	-6.634779043150815e-05
426	M	E	-7.131349168842885e-05
426	M	W	-7.131349168842885e-05
426	M	D	-7.131349168842885e-05
568	L	W	-7.224026269910955e-05
568	L	D	-7.224026269910955e-05
568	L	E	-7.224026269910955e-05
568	L	Y	-7.224026269910955e-05
568	L	K	-7.224026269910955e-05
276	N	P	-7.252043436168307e-05
676	S	Y	-7.28746192849642e-05
676	S	D	-7.28746192849642e-05
40	Y	C	-7.746869164729548e-05
114	Q	I	-8.084514813589944e-05
177	Y	V	-8.208789443079008e-05
177	Y	P	-8.208789443079008e-05
177	Y	S	-8.208789443079008e-05
177	Y	L	-8.208789443079008e-05
177	Y	I	-8.208789443079008e-05
313	P	H	-8.236879073686022e-05
313	P	Y	-8.236879073686022e-05
642	I	A	-8.326630072966929e-05
642	I	H	-8.326630072966929e-05
642	I	P	-8.326630072966929e-05
642	I	F	-8.326630072966929e-05
642	I	W	-8.326630072966929e-05
199	S	R	-8.896775716892377e-05
199	S	M	-8.896775716892377e-05
199	S	I	-8.896775716892377e-05
199	S	N	-8.896775716892377e-05
199	S	W	-8.896775716892377e-05
199	S	Q	-8.896775716892377e-05
670	W	P	-9.172993158480154e-05
670	W	A	-9.172993158480154e-05
587	L	K	-9.188374472594144e-05
587	L	R	-9.188374472594144e-05
549	V	L	-9.354592269890009e-05
627	T	W	-9.509899619989129e-05
627	T	H	-9.509899619989129e-05
627	T	Q	-9.509899619989129e-05
483	L	N	-9.820326962746912e-05
483	L	P	-9.820326962746912e-05
483	L	H	-9.820326962746912e-05
483	L	E	-9.820326962746912e-05
483	L	W	-9.820326962746912e-05
483	L	R	-9.820326962746912e-05
453	I	D	-0.00010059791292987747
453	I	E	-0.00010059791292987747
483	L	D	-0.00010062075509068613
483	L	Q	-0.00010062075509068613
383	F	N	-0.00010150437513520034
383	F	E	-0.00010150437513520034
383	F	H	-0.00010150437513520034
679	L	M	-0.00010345291580116416
679	L	E	-0.00010345291580116416
679	L	V	-0.00010345291580116416
679	L	W	-0.00010345291580116416
679	L	D	-0.00010345291580116416
679	L	F	-0.00010345291580116416
679	L	H	-0.00010345291580116416
679	L	C	-0.00010345291580116416
679	L	K	-0.00010345291580116416
679	L	N	-0.00010345291580116416
679	L	S	-0.00010345291580116416
679	L	Y	-0.00010345291580116416
378	C	I	-0.00010367500961802396
679	L	G	-0.00010546830666898376
91	E	C	-0.00010548682057222294
91	E	M	-0.00010548682057222294
39	Y	P	-0.00010731470584106414
249	H	F	-0.00010812389444778844
249	H	I	-0.00010812389444778844
249	H	W	-0.00010812389444778844
491	I	P	-0.00011040514039843428
491	I	W	-0.00011040514039843428
491	I	E	-0.00011040514039843428
499	T	Y	-0.0001122023503856186
499	T	M	-0.0001122023503856186
499	T	W	-0.0001122023503856186
499	T	V	-0.0001122023503856186
499	T	F	-0.0001122023503856186
499	T	C	-0.0001122023503856186
499	T	D	-0.0001122023503856186
499	T	R	-0.0001122023503856186
587	L	Y	-0.00011260328164172775
587	L	G	-0.00011260328164172775
587	L	W	-0.00011260328164172775
587	L	N	-0.00011260328164172775
587	L	H	-0.00011260328164172775
391	F	M	-0.00011332497320125813
391	F	A	-0.00011332497320125813
391	F	E	-0.00011332497320125813
391	F	K	-0.00011332497320125813
679	L	R	-0.00011462272042211076
599	S	D	-0.00011530702916861799
241	S	F	-0.00011542543414737578
221	A	W	-0.00011922549375392236
299	P	Y	-0.00011940424958576897
299	P	E	-0.00011940424958576897
305	K	M	-0.00012510440841626293
305	K	D	-0.00012510440841626293
305	K	G	-0.00012510440841626293
547	G	R	-0.00012530474318194146
547	G	L	-0.00012530474318194146
547	G	E	-0.00012530474318194146
547	G	N	-0.00012530474318194146
547	G	C	-0.00012530474318194146
547	G	F	-0.00012530474318194146
547	G	H	-0.00012530474318194146
547	G	P	-0.00012530474318194146
547	G	I	-0.00012530474318194146
547	G	M	-0.00012530474318194146
547	G	K	-0.00012530474318194146
547	G	Q	-0.00012530474318194146
547	G	T	-0.00012530474318194146
547	G	W	-0.00012530474318194146
547	G	Y	-0.00012530474318194146
606	T	Q	-0.00012920574888002952
606	T	V	-0.00012920574888002952
606	T	K	-0.00012920574888002952
606	T	L	-0.00012920574888002952
606	T	D	-0.00012920574888002952
606	T	W	-0.00012920574888002952
606	T	Y	-0.00012920574888002952
647	E	P	-0.00013202100033309847
562	Q	C	-0.0001325774466721712
562	Q	D	-0.0001325774466721712
562	Q	W	-0.0001325774466721712
562	Q	V	-0.0001325774466721712
562	Q	M	-0.0001325774466721712
562	Q	I	-0.0001325774466721712
562	Q	G	-0.0001325774466721712
562	Q	Y	-0.0001325774466721712
537	L	M	-0.0001328433964051242
504	R	W	-0.00013587179797093559
579	R	C	-0.00013844987714721417
579	R	E	-0.00013844987714721417
427	W	K	-0.00013900697918924656
427	W	I	-0.00013900697918924656
427	W	D	-0.00013900697918924656
427	W	F	-0.00013900697918924656
427	W	Y	-0.00013900697918924656
427	W	G	-0.00013900697918924656
427	W	E	-0.00013900697918924656
427	W	M	-0.00013900697918924656
427	W	N	-0.00013900697918924656
427	W	Q	-0.00013900697918924656
427	W	T	-0.00013900697918924656
669	L	H	-0.00014124661173074962
669	L	F	-0.00014124661173074962
553	S	W	-0.00014264911716946538
553	S	P	-0.00014264911716946538
553	S	M	-0.00014264911716946538
553	S	D	-0.00014264911716946538
553	S	H	-0.00014264911716946538
206	P	M	-0.0001427817609762151
601	K	P	-0.00014322179930732575
267	E	M	-0.00014459708353091629
217	Y	G	-0.00014488743247505702
217	Y	T	-0.00014488743247505702
192	R	W	-0.00014525525383765915
192	R	V	-0.00014525525383765915
192	R	N	-0.00014525525383765915
192	R	D	-0.00014525525383765915
192	R	M	-0.00014525525383765915
63	T	M	-0.00014850222288807763
607	N	W	-0.0001493146169566751
161	M	P	-0.00015070444245925048
280	N	H	-0.00015147975342887386
280	N	R	-0.00015147975342887386
280	N	F	-0.00015147975342887386
280	N	Y	-0.00015147975342887386
246	Q	C	-0.0001533676368655963
246	Q	W	-0.0001533676368655963
623	W	H	-0.00015355021621096752
623	W	A	-0.00015355021621096752
623	W	D	-0.00015355021621096752
623	W	E	-0.00015355021621096752
623	W	I	-0.00015355021621096752
623	W	N	-0.00015355021621096752
623	W	Q	-0.00015355021621096752
623	W	T	-0.00015355021621096752
254	V	N	-0.0001566209997096931
254	V	W	-0.0001566209997096931
329	A	E	-0.00015792702926686864
329	A	K	-0.00015792702926686864
329	A	L	-0.00015792702926686864
329	A	Y	-0.00015792702926686864
329	A	R	-0.00015792702926686864
329	A	W	-0.00015792702926686864
364	S	W	-0.00016086493244824398
364	S	Q	-0.00016086493244824398
364	S	K	-0.00016086493244824398
364	S	R	-0.00016086493244824398
364	S	I	-0.00016086493244824398
364	S	E	-0.00016086493244824398
364	S	Y	-0.00016086493244824398
418	C	W	-0.00016121582651038819
418	C	Q	-0.00016121582651038819
418	C	P	-0.00016121582651038819
418	C	T	-0.00016121582651038819
418	C	L	-0.00016121582651038819
418	C	N	-0.00016121582651038819
418	C	K	-0.00016121582651038819
418	C	I	-0.00016121582651038819
418	C	G	-0.00016121582651038819
418	C	F	-0.00016121582651038819
418	C	D	-0.00016121582651038819
418	C	A	-0.00016121582651038819
418	C	M	-0.00016121582651038819
234	N	C	-0.0001619697622149739
307	I	C	-0.00016276722965594812
307	I	D	-0.00016276722965594812
307	I	E	-0.00016276722965594812
307	I	F	-0.00016276722965594812
307	I	P	-0.00016276722965594812
307	I	Q	-0.00016276722965594812
307	I	S	-0.00016276722965594812
468	F	R	-0.0001650760346708896
468	F	K	-0.0001650760346708896
468	F	A	-0.0001650760346708896
468	F	Q	-0.0001650760346708896
468	F	E	-0.0001650760346708896
468	F	M	-0.0001650760346708896
211	E	W	-0.00016600856702765428
211	E	C	-0.00016600856702765428
691	G	W	-0.0001674849971917136
527	G	L	-0.0001684964500446695
527	G	D	-0.0001684964500446695
527	G	C	-0.0001684964500446695
527	G	N	-0.0001684964500446695
527	G	T	-0.0001684964500446695
527	G	M	-0.0001684964500446695
527	G	H	-0.0001684964500446695
253	P	F	-0.00016976987885230848
487	K	D	-0.0001701017325035883
487	K	F	-0.0001701017325035883
487	K	H	-0.0001701017325035883
487	K	L	-0.0001701017325035883
487	K	M	-0.0001701017325035883
487	K	P	-0.0001701017325035883
487	K	S	-0.0001701017325035883
487	K	V	-0.0001701017325035883
123	T	F	-0.0001729394829677099
523	L	A	-0.00017661863437688722
523	L	D	-0.00017661863437688722
523	L	E	-0.00017661863437688722
523	L	W	-0.00017661863437688722
523	L	H	-0.00017661863437688722
523	L	Y	-0.00017661863437688722
523	L	K	-0.00017661863437688722
523	L	R	-0.00017661863437688722
523	L	Q	-0.00017661863437688722
416	L	Q	-0.00017919619072888108
37	T	R	-0.0001809535247900327
37	T	Y	-0.0001809535247900327
580	V	N	-0.00018186791038930306
539	V	T	-0.00018270013548197768
539	V	Q	-0.00018270013548197768
539	V	C	-0.00018270013548197768
539	V	N	-0.00018270013548197768
539	V	M	-0.00018270013548197768
539	V	K	-0.00018270013548197768
539	V	P	-0.00018270013548197768
539	V	W	-0.00018270013548197768
539	V	H	-0.00018270013548197768
539	V	D	-0.00018270013548197768
539	V	Y	-0.00018270013548197768
694	G	D	-0.00018273374102766742
694	G	M	-0.00018273374102766742
694	G	K	-0.00018273374102766742
80	N	P	-0.00018501829191796705
452	L	W	-0.0001852501036172876
452	L	N	-0.0001852501036172876
452	L	H	-0.0001852501036172876
452	L	E	-0.0001852501036172876
452	L	Y	-0.0001852501036172876
452	L	D	-0.0001852501036172876
555	L	Y	-0.00018601422495717891
[truncated: 11,401 more rows]
