# Supplementary material for: High-resolution mapping of the neutralizing and binding specificities of polyclonal sera post-HIV Env trimer vaccination
Source: eLife. 2021 Jan 13;10:e64281. doi: 10.7554/eLife.64281 (PMC7864656; doi:10.7554/eLife.64281)
Supplement: Figure 2—source data 1. [file elife-64281-fig2-data1.zip › summary_2214-Wk43-medianmutdiffsel.csv]

site	wildtype	mutation	mutdiffsel
51	T	Q	1.3788150551041065
96	W	R	1.3464965704120067
44	V	L	1.2009353428786067
398	N	Q	1.0642033350051747
243	S	R	1.022952553185587
102	E	P	1.02168980149862
153	E	L	1.0138101563660102
463	S	V	0.985855385109864
259	L	M	0.9766998518575702
386	N	V	0.972894392031853
268	E	P	0.9441533547002832
230	D	L	0.9413866311999812
373	T	D	0.9376549693758944
50	T	L	0.9352910107055186
638	Y	F	0.9230486663749745
117	K	N	0.921996625813102
607	N	D	0.9127605027158843
241	S	G	0.9088677157510701
50	T	V	0.9058623242538912
335	K	A	0.9024206416065329
289	N	R	0.8925416174428027
526	A	G	0.8841367016219427
273	R	A	0.8761216295153046
347	K	I	0.8622604688538473
313	P	H	0.8605066045767182
236	T	A	0.8476944429187943
178	R	G	0.847423607959855
265	L	I	0.8405194475289655
83	E	K	0.8327455228057737
256	S	A	0.830909248282085
669	L	P	0.8303527679942638
305	K	N	0.8202905921715111
377	N	E	0.8174995988045765
609	P	V	0.8098040621013434
287	Q	H	0.8079984850049073
484	Y	S	0.7864483790935652
454	L	I	0.7838311160763849
168	K	A	0.778630343139326
322	D	T	0.7746487544532721
99	N	L	0.7716896350900899
667	A	E	0.7703993329118408
600	G	S	0.7695266238943619
231	K	M	0.7669781741763848
487	K	L	0.7593299532433091
403	Q	G	0.7575543000326819
196	C	R	0.7562322601688631
266	A	N	0.7530390302991266
219	A	H	0.7497519770877931
363	N	I	0.7469504814554188
126	C	R	0.743405525540153
295	N	L	0.7430255994360719
249	H	N	0.7423599800502606
338	W	R	0.7408464522179986
268	E	R	0.7387252083926579
87	E	I	0.7356156190252789
455	T	I	0.7339472686756003
326	I	T	0.7321187095105339
634	E	I	0.7320027712464792
444	R	I	0.7252536077133366
632	D	E	0.7243792573377837
88	N	A	0.723646926261683
629	L	P	0.7226620119205502
106	T	E	0.7199765699719339
80	N	C	0.7182302395408322
359	I	K	0.7167100912213151
241	S	E	0.7141759294924601
474	D	F	0.7135622073817568
542	R	S	0.7081996038304147
263	G	D	0.7069554835662666
431	G	S	0.7066279024987819
426	M	F	0.7065649849086381
85	H	S	0.7045801699611274
257	T	V	0.7023705399692595
268	E	L	0.7017826197535781
35	W	L	0.6921329286471098
379	G	E	0.6913693433784384
632	D	W	0.6905712055843979
33	N	E	0.6893318496824858
184g	R	M	0.6885484004105559
35	W	R	0.6873588390697017
330	H	N	0.6855704470290741
125	L	I	0.6819914125138631
85	H	P	0.6778118341396475
82	Q	K	0.6760327959579105
268	E	S	0.6722243103997427
397	S	P	0.6713695343156788
85	H	C	0.6706484206613512
629	L	N	0.6702419549991067
130	Q	I	0.6691750248710922
539	V	A	0.6666605155901547
612	S	F	0.6647387995623492
230	D	N	0.6639229782308229
173	Y	H	0.6635115566751111
233	F	H	0.6613335141872825
472	G	S	0.6613242302215299
234	N	T	0.6551190360957664
40	Y	V	0.6517796385985425
268	E	K	0.6476352017368515
524	G	E	0.6475340739426231
395	W	F	0.6458943963856155
273	R	Y	0.6439302031923273
528	S	I	0.6427382002768063
290	T	G	0.6424871665728835
155	K	N	0.6394929391290509
32	E	K	0.6375602483022178
334	S	K	0.6358480572011407
351	K	G	0.6352501240997306
545	L	I	0.6351133266453195
152	G	E	0.6345970060476299
40	Y	H	0.630635787999209
615	S	A	0.6271491941311047
343	G	T	0.6258348610769009
132	T	L	0.6252507090196397
351	K	A	0.6231416702760648
278	T	A	0.6226033501987879
444	R	Y	0.6225786898512274
97	K	Q	0.6217479681444724
535	M	T	0.6209389684545447
485	K	M	0.6199091264587195
649	S	G	0.6181053398343359
597	G	S	0.6177407571322902
271	M	G	0.6170072724193099
80	N	A	0.6154372207942584
588	R	G	0.614951766741636
476	R	G	0.6138755198021245
638	Y	A	0.6131127331358178
662	A	G	0.609382914266982
174	S	H	0.6036495331626659
592	L	R	0.602973945478626
356	N	K	0.6021988766813828
249	H	T	0.5999611621106724
267	E	R	0.599744302566205
439	I	T	0.5996822895359022
267	E	L	0.5991613929275922
34	L	T	0.5981989213418158
417	P	L	0.5977184912861642
198	T	H	0.5975493188393036
99	N	T	0.5959394932583888
319	A	Y	0.5957253767002906
118	P	I	0.5956445765605614
371	V	L	0.5947479501706017
280	N	S	0.5946464443479359
384	Y	R	0.5913683442847814
153	E	D	0.5906362731558534
241	S	Q	0.5905402847179568
657	E	T	0.5897373938588769
101	V	T	0.589168344550233
84	I	E	0.5885908633146775
209	S	P	0.5855354806335673
376	F	V	0.5853601654179406
184g	R	I	0.5852371028275346
519	F	T	0.5850170151210232
266	A	H	0.5831824081279618
319	A	L	0.5826062266300596
461	T	P	0.581307548536337
439	I	F	0.5812758386236977
134	V	F	0.5784849802641547
108	I	A	0.577309949409805
58	A	S	0.5765748018526973
357	T	I	0.5764740196636171
665	K	D	0.5755105542025452
164	E	I	0.575254772307537
88	N	L	0.5752282901369699
132	T	F	0.5745857142876221
335	K	S	0.57235945975964
429	R	V	0.5717540788789812
282	K	A	0.5714437338196771
426	M	L	0.5712300753250837
347	K	E	0.5702037649555769
266	A	L	0.5691665133363119
153	E	N	0.5688468549062707
507	G	S	0.568422969818015
47	D	V	0.5682075820459787
582	A	V	0.5679794123540818
629	L	W	0.5665363346388004
667	A	H	0.5651027213366464
289	N	K	0.564907001992436
633	K	M	0.5647451391733735
333	V	A	0.5644130286243043
276	N	T	0.5638563997424667
620	S	A	0.5617336306276742
646	L	R	0.5616056334006904
348	Q	R	0.5603826643466797
231	K	H	0.5585633173990393
61	Y	C	0.5579961959710744
268	E	W	0.5561431214346715
254	V	A	0.5558433474353317
37	T	A	0.5557150094037825
398	N	Y	0.5528061898439758
633	K	R	0.5519782967772273
102	E	T	0.5517172485705506
132	T	S	0.5514940358528395
591	Q	H	0.550775260860712
164	E	D	0.5504538884079035
46	K	I	0.5498406952682912
344	K	E	0.5486916589654023
99	N	A	0.5474767948604063
402	V	S	0.5466509005609379
129	L	R	0.544768479574003
297	T	E	0.5442897563311848
633	K	N	0.5438510007230529
87	E	R	0.5437908447257424
603	I	F	0.5437039811963369
152	G	S	0.5437029462046662
232	K	P	0.5424181859577785
500	R	H	0.5422341509055364
38	V	I	0.5397727842880513
190	E	N	0.5375818611490295
90	T	K	0.535822782763022
350	R	L	0.534953396706391
610	W	R	0.5347928562138715
352	H	E	0.5341081401235241
609	P	L	0.5326614398328561
343	G	A	0.5323418631298178
440	Q	Y	0.5315644548696559
241	S	R	0.5313704905764915
351	K	E	0.5309949183409857
634	E	K	0.5305405971516959
95	M	G	0.5284715223752204
230	D	G	0.5283418119480241
166	R	F	0.5282659738585685
231	K	L	0.526118273013403
462	N	I	0.5260780267003895
402	V	E	0.5259668393350382
629	L	E	0.525162748902118
325	D	E	0.5221925817086869
169	K	S	0.5214360155973043
509	E	K	0.5211380094169578
484	Y	N	0.5208827588154118
442	V	L	0.5204348654454894
454	L	F	0.5203910645253531
58	A	Y	0.5190508561575002
377	N	I	0.5182118055008686
184d	Q	S	0.5181793966628738
34	L	E	0.51802048137736
343	G	V	0.5178413177244859
384	Y	I	0.5174402874077757
75	V	L	0.5172876116503848
578	A	S	0.5154357827962177
91	E	I	0.5140369107107972
399	T	D	0.5129915442276991
476	R	V	0.5120206280914131
452	L	M	0.5112586949182347
627	T	S	0.5111665545606873
528	S	N	0.5099226224380353
621	E	W	0.5097153500489588
95	M	E	0.5078616145335425
140	D	A	0.505598976966128
131	C	S	0.5047971365090853
184a	N	R	0.504345963739188
578	A	T	0.5034234574024559
499	T	S	0.5032499398049989
362	A	I	0.5030922750804296
287	Q	S	0.5022977309186845
382	F	R	0.5007223147061671
232	K	T	0.5004194034966261
460	S	N	0.49956150956999296
399	T	N	0.4980085172024846
82	Q	S	0.4969002527018531
117	K	G	0.4959023581894115
77	T	C	0.4956009938072014
344	K	L	0.4946412643998482
330	H	T	0.49316794696449984
90	T	L	0.49097023882010105
617	R	H	0.4909362916331647
386	N	C	0.4901862752871813
257	T	S	0.4897666667023922
394	T	A	0.4883561256270681
122	L	S	0.48814897094799214
462	N	V	0.4877558411825956
254	V	E	0.4875954574338075
402	V	C	0.4867754215467866
449	I	N	0.48555824111158064
161	M	A	0.48545268878102155
315	Q	P	0.48544996566324866
398	N	K	0.48511261637708486
328	Q	T	0.48491465046947735
621	E	F	0.4849016577253022
484	Y	V	0.48482223094827653
352	H	D	0.4840559362715219
519	F	A	0.4838287035297792
122	L	V	0.4832360616048375
412	D	K	0.4826256721122125
402	V	L	0.48005398402722316
328	Q	R	0.479712631958342
615	S	M	0.4795830901760817
442	V	S	0.4789727243597173
205	C	R	0.4779854494659421
576	L	V	0.47769833388436567
121	K	V	0.4765836545635016
107	D	T	0.476140711697956
421	K	R	0.47593424469036844
437	P	L	0.4750206284750248
355	N	T	0.4748313799353654
252	K	E	0.4742914554894221
444	R	N	0.473487036172697
49	E	Q	0.4733593731159314
273	R	Q	0.4723405436386876
308	R	P	0.47189066385263057
86	L	Q	0.47106148742456894
392	N	Y	0.47104668450405995
363	N	K	0.4709132808712233
660	L	G	0.47061839913730025
185	N	Y	0.4696980412057653
321	G	L	0.4694832494434181
347	K	F	0.46891539281967176
625	N	Q	0.4688963099208926
137	N	I	0.4684567073608729
340	E	D	0.4680803812433975
399	T	Y	0.4678940140090882
403	Q	S	0.4675058646692026
526	A	T	0.467498375503962
432	Q	L	0.4658488663978944
326	I	M	0.4656717150735782
433	A	H	0.4651814142831586
357	T	N	0.46511616041855597
633	K	F	0.46504003295880725
241	S	D	0.46478956718961145
637	N	S	0.46478032137532355
616	N	A	0.4644998952271562
479	W	C	0.4625205629969236
39	Y	I	0.4625141720488673
287	Q	Y	0.4624524370988331
112	W	H	0.4622402434520957
52	L	I	0.4618707996030836
341	T	E	0.4616699351366443
55	A	S	0.4615288359205556
72	H	I	0.4611481454376938
39	Y	N	0.460249743816213
96	W	F	0.4601749782265284
365	S	L	0.4599073565662166
639	T	Y	0.4590729007111748
411	N	C	0.4583958707479161
71	T	S	0.45818855060873237
194	I	K	0.4570407037901038
120	V	S	0.45667572592100025
206	P	H	0.45630354871897516
411	N	I	0.45629116351509913
224	A	Q	0.4560635856708888
629	L	G	0.4558773380438389
49	E	V	0.4555938933011217
238	P	V	0.4548868243014774
402	V	A	0.45370831739390544
189	K	S	0.45346275879142584
160	N	R	0.4531118915408569
478	N	S	0.4531069622343502
184g	R	L	0.45252860211005386
399	T	S	0.45243334462147733
319	A	S	0.450913796644698
455	T	S	0.45022214348787243
111	L	P	0.4500332164286343
616	N	I	0.4499836900527424
405	S	Q	0.4490764514432573
231	K	V	0.44889866889086283
392	N	A	0.44877077007681143
495	G	A	0.44831643877641136
83	E	Q	0.4470813706804949
105	H	F	0.44685401416167697
604	C	S	0.445154143062292
255	V	Y	0.44503298852007633
410	S	R	0.44453897674241283
424	I	K	0.4437728558110863
266	A	E	0.4421282606867397
390	L	M	0.4416624772108599
620	S	Q	0.44145057375971586
498	P	S	0.44114618787255533
249	H	P	0.4407716050151659
152	G	D	0.4405314387220762
231	K	R	0.4390840466143944
170	Q	N	0.439081548000414
529	T	I	0.4387036108234535
682	I	M	0.4379998703323392
440	Q	I	0.4377166128870418
462	N	Y	0.43702299621848306
355	N	D	0.43693136218806233
85	H	R	0.43614247044573057
232	K	D	0.4361024585961074
51	T	I	0.43596259530208825
336	A	V	0.4334709835809067
547	G	V	0.4320057490980219
332	N	R	0.43176000921094954
471	G	V	0.43093407963714747
397	S	W	0.43082927884930666
624	D	I	0.42990523577675543
189	K	Y	0.42908378927408375
202	T	L	0.4284819875424579
127	V	L	0.42848055862811063
636	S	R	0.4281591537714043
408	T	H	0.4274495555675154
255	V	S	0.4273549966242045
268	E	G	0.42554108841464605
411	N	F	0.42550684200434563
407	S	Y	0.425357143141768
340	E	T	0.4252017660065684
256	S	L	0.424779586271237
624	D	R	0.42476740158044635
254	V	S	0.4247268025918071
625	N	G	0.42433757380951487
83	E	R	0.4242516502793328
461	T	R	0.42416036209051144
329	A	L	0.4239044541921568
200	A	R	0.4238983959723286
290	T	I	0.4238128289070978
616	N	C	0.4237564214900895
397	S	I	0.4235745215676779
244	T	E	0.42335785535129944
409	G	P	0.4233075519130397
374	H	S	0.42280619631493216
33	N	A	0.4227054467898683
212	P	A	0.4226571203286227
34	L	N	0.42184378294944513
456	R	K	0.42126629138088556
416	L	V	0.42073319665706554
466	E	S	0.41988075713908085
93	F	Y	0.41972936557520235
293	Q	H	0.4196730056702123
134	V	D	0.41967014366952804
87	E	V	0.41913204172160967
85	H	F	0.41810520007537577
409	G	H	0.4179793624213482
605	T	Q	0.4168686117787888
396	I	A	0.41661299809388436
590	Q	L	0.4163469121886788
322a	I	M	0.4161547964095728
396	I	K	0.41584855935219667
162	T	N	0.4149068515639779
314	G	E	0.4137913414542407
237	G	E	0.4136083292297032
344	K	T	0.4130889877628412
534	S	G	0.41148588139307896
495	G	S	0.41143740463692813
535	M	V	0.4112117046824656
468	F	Y	0.410968718245601
87	E	K	0.41043631073852505
255	V	P	0.4100393453002652
363	N	W	0.40934085980883106
184d	Q	H	0.4090985669281853
609	P	G	0.40878102525827387
592	L	F	0.40823761861536806
358	I	M	0.4080488851019811
406	N	K	0.4076146207497081
656	N	G	0.4072580752116033
550	Q	R	0.40721064349688224
318	Y	H	0.40648276473406153
229	K	V	0.40636407949265907
413	S	E	0.40633546385735286
226	L	P	0.4062341859471211
397	S	E	0.40612466000824193
491	I	S	0.40611602012872516
416	L	I	0.40564608546401526
652	Q	F	0.4053444160916218
331	C	Y	0.4052674939120395
118	P	M	0.4050080995737
651	N	S	0.40479431448776027
341	T	R	0.40451771384931423
271	M	T	0.4041261831992204
32	E	L	0.4038193537380802
315	Q	A	0.40357713942265894
453	I	V	0.4032701348495843
592	L	I	0.4030164257791984
494	L	T	0.4028756619573157
401	S	H	0.40226626021941225
342	L	M	0.4011859190314705
504	R	I	0.4008728529446127
337	T	Q	0.4003671078861501
116	L	P	0.3994813670203031
463	S	H	0.3994024003349967
452	L	A	0.39939489531432687
177	Y	C	0.3992539870435099
497	A	T	0.39852497932993647
327	R	W	0.398094974918822
671	N	L	0.3978589806601717
337	T	A	0.39784621306357887
630	Q	K	0.3978090418521606
655	K	I	0.3977462906732118
445	C	S	0.3975025356759885
138	I	M	0.39706684251194535
413	S	I	0.39649922852006725
682	I	L	0.39637980529273525
543	N	L	0.3962584011319047
501	A	S	0.3949162366819532
485	K	A	0.3942738745057429
496	V	L	0.39412221725122837
229	K	Q	0.3938269446738349
347	K	G	0.39351568590381797
65	K	Q	0.3930881665490886
95	M	S	0.3922188084318028
301	N	D	0.3916454230197215
348	Q	I	0.39148237387872376
451	G	R	0.3914400496769626
408	T	C	0.3912422507076231
484	Y	F	0.3907046767554
474	D	A	0.39055386771679246
51	T	N	0.39044147817931374
647	E	Y	0.39014475653549324
394	T	R	0.3899674497241412
506	V	A	0.38996480398855216
609	P	S	0.3892272761233891
625	N	V	0.38881612916207686
507	G	Q	0.38869911475969726
65	K	I	0.38813446467331164
90	T	E	0.38806062692377274
409	G	W	0.387973803733574
689	V	C	0.38791515293901
173	Y	Q	0.38766311776340273
511	R	K	0.387175546435724
236	T	I	0.38692000223408174
213	I	V	0.38655351403996935
356	N	V	0.38652016852874915
389	G	D	0.38643740977239827
638	Y	T	0.38567174229518714
591	Q	S	0.3847193138132785
238	P	S	0.3845141310456393
474	D	E	0.3842756191109985
375	S	R	0.38408062159828943
670	W	F	0.3829798670258113
102	E	N	0.38242721935591395
365	S	P	0.38106613269414485
373	T	A	0.3806062004699351
184e	G	D	0.3806026111858881
142	M	I	0.38037320198478364
484	Y	G	0.3795671611369624
75	V	Y	0.3780206030203026
169	K	P	0.3777145645026698
398	N	I	0.37649477476508575
698	V	H	0.3746216951316065
128	T	N	0.37458791909110223
528	S	T	0.3745346308434291
620	S	I	0.3744363530173813
234	N	H	0.374383602862826
192	R	L	0.37434536098834414
39	Y	V	0.37417054595496013
394	T	Q	0.37389591772181613
214	P	D	0.37375134234216023
352	H	K	0.37356821491817116
196	C	Y	0.3721317623227841
626	M	V	0.37163040494257127
243	S	N	0.3715698250769708
625	N	D	0.3714459766574343
308	R	F	0.37141209828222377
620	S	G	0.3712459461086266
192	R	G	0.3711457860872118
491	I	L	0.37099242759787443
121	K	Q	0.37096492347581106
417	P	V	0.36942761627018655
318	Y	Q	0.36838870572071514
410	S	L	0.3680961813386609
568	L	F	0.36765035282443775
571	W	R	0.3676383970336432
319	A	V	0.36744283527957394
91	E	D	0.3673101554999799
396	I	E	0.3663233090377166
276	N	S	0.3660864831145573
594	G	H	0.36550692342229774
421	K	E	0.36489310281352594
691	G	C	0.36456871378895367
507	G	T	0.36453816932354854
608	V	I	0.36304827057057437
503	R	K	0.36287493033090146
451	G	E	0.36270850150566386
178	R	T	0.36255471376092296
37	T	S	0.3620658570069786
163	T	P	0.36184369979922915
243	S	D	0.36171109890825154
601	K	I	0.36138807743449197
86	L	H	0.36072788583489146
405	S	V	0.3605104725235777
347	K	Q	0.35974532943844184
431	G	V	0.3596595484694417
668	S	N	0.35927630917127407
406	N	V	0.35816007179070786
406	N	E	0.35787121672134137
633	K	I	0.3578090219196509
375	S	I	0.35695653468345667
475	M	P	0.3569353811336841
699	F	R	0.35688960130364455
43	P	L	0.3568707316629648
223	F	N	0.3565913896064362
141	D	F	0.35646685586028387
621	E	V	0.3554088499878682
415	T	N	0.3553932294056077
702	L	F	0.3551657521513397
440	Q	L	0.3546560754015362
448	N	S	0.35454323896498396
612	S	N	0.3545050650963625
375	S	N	0.35415057289774654
291	P	S	0.35400366527923666
678	W	L	0.3535958862654048
296	C	G	0.35353010334696755
657	E	N	0.3533797071692815
297	T	A	0.3532422370351606
240	P	H	0.3531379651940345
241	S	N	0.3524558795811069
351	K	H	0.352403867905737
356	N	L	0.3521433758099085
612	S	I	0.3519395682891422
266	A	V	0.35137461209846804
193	L	I	0.3512445411375992
252	K	S	0.3511951316376243
340	E	Y	0.3505835366685341
252	K	Q	0.350318417214534
285	L	I	0.34940963451160567
500	R	T	0.3493362960977055
95	M	L	0.34885502097641363
628	W	C	0.3487787721275403
185	N	D	0.3475534612594129
152	G	Q	0.347245301429727
206	P	E	0.34675412664779226
34	L	Y	0.34624585736634794
686	I	T	0.3458440027777119
220	P	T	0.34431518513186876
621	E	G	0.34403158860750804
190	E	Y	0.3439764972482203
268	E	N	0.34358619191116524
282	K	H	0.343432427881863
612	S	P	0.34305659948022293
129	L	I	0.342741630473125
617	R	F	0.3425781348208054
162	T	V	0.342543618803407
151	R	T	0.34192348034133846
230	D	V	0.34185128121413977
68	V	T	0.3413071234332272
425	N	V	0.33987015059790193
216	H	Y	0.3398240880274681
453	I	F	0.33958084246564835
527	G	T	0.3394795421590441
336	A	F	0.3394785732620784
344	K	F	0.3393721632143318
185	N	F	0.33927040296195554
600	G	L	0.33919433328891113
651	N	R	0.33913794340185244
590	Q	A	0.33902362936040853
628	W	A	0.33895683107686864
250	G	W	0.33892405469440345
397	S	T	0.33858699856033536
101	V	L	0.3383346687709334
174	S	G	0.3377639235168743
693	I	M	0.33714511630712624
619	L	V	0.33693871396514263
230	D	Q	0.33650307066147894
31	A	H	0.33619901003505326
630	Q	E	0.33615926969048104
85	H	A	0.33573607871353256
453	I	L	0.3351139808036717
166	R	G	0.33498883736984386
508	R	G	0.3347528927155747
281	A	V	0.3346955684330095
456	R	A	0.33469082535795497
570	V	I	0.33468783837696314
415	T	C	0.33439002051263034
698	V	L	0.33434960251205237
275	E	L	0.33360342622874134
619	L	I	0.33354254997615357
362	A	T	0.3331656798779115
246	Q	P	0.3324931493532335
481	S	A	0.33216185883384725
190	E	C	0.33197052685887973
152	G	A	0.3318811983840848
655	K	S	0.331381930879465
374	H	N	0.3313010988241863
659	D	T	0.33119280831016235
356	N	D	0.33083418345844035
31	A	D	0.33082808890788346
358	I	S	0.3308189073172165
109	I	Q	0.3304627062512593
348	Q	T	0.3304384514044312
440	Q	G	0.33041359045331
276	N	R	0.3301817475252229
282	K	E	0.32986509420977816
184a	N	G	0.3292787770079578
94	N	Q	0.3284592767143548
322	D	V	0.32810746004099683
112	W	C	0.3270579521653499
319	A	G	0.3269349109104371
452	L	P	0.32660160468781524
131	C	Y	0.3265750293800275
206	P	T	0.32628351759309543
321	G	I	0.32608735849349363
300	N	K	0.3251456789519544
439	I	L	0.32498555065045037
407	S	I	0.3244224515910118
195	N	L	0.3240858458142366
184f	N	T	0.3238947339427094
182	V	A	0.3238510101378683
385	C	Y	0.32360008534645657
345	V	M	0.3232285050333921
265	L	P	0.3231861756949913
130	Q	T	0.3229302158442554
102	E	V	0.3229283643250942
699	F	T	0.32217839436982454
593	L	T	0.32189573465542043
63	T	S	0.32188205752234916
605	T	I	0.32182873172950066
657	E	Y	0.3217563974509587
609	P	I	0.321437840863175
185	N	C	0.3200422590744064
139	T	I	0.3196990444242344
204	A	S	0.3194029777362814
668	S	A	0.3192887556585468
403	Q	Y	0.318974711685003
429	R	A	0.31885397574561164
410	S	N	0.3187636566978176
654	E	G	0.3178180948711963
232	K	H	0.31775341345472513
612	S	W	0.31770112266816986
99	N	R	0.3176025908970606
660	L	S	0.3174590500841505
580	V	A	0.3173260389267156
249	H	D	0.3173192738718346
234	N	R	0.31695724433215144
383	F	I	0.31678674471633905
512	A	G	0.3166061373185741
399	T	W	0.3162021941029959
290	T	V	0.31618109033788244
137	N	F	0.31586407256265997
340	E	C	0.31572322160968364
619	L	H	0.31554556757661517
360	R	Q	0.3153959986473848
41	G	V	0.3152627174450897
413	S	Y	0.31510247685036696
84	I	Q	0.31467790398287476
506	V	T	0.3146547684181794
634	E	N	0.31359058177967825
340	E	F	0.31345550289423674
42	V	A	0.3126523995431568
210	F	I	0.3125382212646025
485	K	G	0.3117861124436861
315	Q	S	0.3116484688183173
621	E	I	0.3110880912815667
599	S	I	0.310998927553552
263	G	S	0.3109349461688883
155	K	Q	0.31084319021959445
113	D	A	0.3107608635933977
664	D	E	0.31004530692135684
617	R	A	0.30965125194081067
328	Q	L	0.30895116375707316
323	I	T	0.3089408139639826
303	T	V	0.30867190073209116
344	K	A	0.30865963121460316
184h	S	T	0.30810555340084395
677	N	M	0.3077222775000099
276	N	K	0.3063387268352237
267	E	P	0.30608630555919814
232	K	N	0.3060719901264217
281	A	P	0.3059094431559478
186	N	T	0.3058345334247452
129	L	P	0.305817338335895
543	N	P	0.3057914080641391
178	R	A	0.30525303189980013
34	L	I	0.304274050825208
645	L	P	0.3042349035213596
491	I	C	0.30414047247347
204	A	V	0.30394079980945066
471	G	I	0.3033548080204171
80	N	T	0.3027296327530094
692	L	Y	0.3024486622503063
241	S	T	0.3023881918751732
674	D	S	0.3012934092592646
450	T	A	0.30114501953848904
162	T	I	0.30052974509155306
99	N	D	0.30027644439603274
179	L	S	0.30016358941519217
322	D	Y	0.298699132426398
210	F	C	0.2984142524267155
621	E	R	0.29794480627979036
184e	G	P	0.2979417555745989
142	M	S	0.2969999601949423
440	Q	R	0.29675028197686026
698	V	N	0.2967414080129068
491	I	Y	0.29648343005904043
92	E	D	0.29639560493753014
520	L	P	0.29637214238463006
65	K	M	0.29587690679963036
86	L	F	0.29586501345217386
91	E	L	0.29584740081658273
621	E	N	0.2947356521243086
643	Y	A	0.2946877789099665
178	R	E	0.29450494201821525
489	V	E	0.29380608703998384
125	L	F	0.2931152999156753
442	V	T	0.2922907810714517
637	N	L	0.2921956280623851
564	H	R	0.29207468177250273
185	N	T	0.2916896766046738
546	S	A	0.2916680793175429
94	N	Y	0.29139845447186075
527	G	R	0.2913624568338143
505	V	A	0.290875181318997
404	G	A	0.2905442971083772
474	D	N	0.29046268037946665
287	Q	K	0.2903809357179906
436	A	R	0.2898885086885838
85	H	T	0.2898844119732321
188	N	R	0.2898537389206354
513	V	A	0.2898045090660166
699	F	A	0.28971336868173314
629	L	V	0.28943706392598034
209	S	F	0.28939314177113257
261	L	V	0.28933993863556123
491	I	A	0.2892455341183947
107	D	G	0.2891095981585583
307	I	V	0.2889893862002853
362	A	D	0.2886649511424879
433	A	P	0.288307712259118
228	C	G	0.2881691905912014
412	D	N	0.288007966123118
508	R	S	0.2879091297042217
184c	N	V	0.28790901889435594
190	E	K	0.28785986025619176
452	L	C	0.2877850263344452
435	Y	F	0.2876100158072255
481	S	G	0.2874354072634152
73	A	V	0.2870946354819716
619	L	T	0.2870535269327124
468	F	L	0.28691951039673397
518	V	W	0.28685059070216595
86	L	E	0.28680844238219827
485	K	R	0.2867408255507311
616	N	P	0.2865970200601926
594	G	R	0.28655256477379326
384	Y	N	0.2865176698537004
593	L	V	0.2863550525196826
88	N	G	0.2861327028987358
638	Y	V	0.2860894569096059
255	V	A	0.28570668105285946
509	E	L	0.28557102481282354
170	Q	K	0.2852852534338106
612	S	A	0.2851173251073255
32	E	N	0.2848909475962724
636	S	M	0.28461113482593775
31	A	S	0.284047931418567
184	I	A	0.28381657035793106
184e	G	A	0.2836175508948599
414	I	M	0.2832547391181074
87	E	C	0.2831813644114314
433	A	V	0.2828750371215909
354	G	R	0.2828661835446597
446	V	R	0.28203701047541974
289	N	P	0.2818581007374052
409	G	F	0.28140037052638056
66	H	S	0.28128923629847397
31	A	N	0.281035105066798
140	D	N	0.2805692466620391
271	M	H	0.28050240671671567
224	A	G	0.280310382755851
281	A	G	0.27949596331918897
406	N	D	0.2794353652407196
113	D	R	0.2793839223959784
110	S	V	0.2789514217999495
302	N	L	0.27852509049435015
408	T	Y	0.27851639092035835
333	V	L	0.2784617190927223
699	F	S	0.2776107393851248
433	A	N	0.27748339316183035
78	D	V	0.2774281812014684
600	G	V	0.27713051849444653
392	N	I	0.2765211967948187
463	S	T	0.27650871514890785
266	A	S	0.27631396973807065
372	T	S	0.27628801137256775
636	S	F	0.275544458355853
62	E	K	0.2754680390443055
598	C	R	0.27535972359733407
232	K	E	0.2750263408489666
392	N	L	0.2748426316951469
172	V	R	0.2746277937195412
49	E	P	0.27391245918381935
625	N	M	0.2737045299873642
428	Q	V	0.27363083840693403
260	L	F	0.2734993955569929
366	G	V	0.27349387717947515
540	Q	H	0.27305598477750415
414	I	Y	0.2730103388018865
361	F	I	0.2729401796455456
267	E	F	0.2724996885955494
689	V	A	0.27207597795910077
490	K	L	0.27168005060917855
223	F	I	0.2716696368197359
609	P	C	0.27152517602610127
302	N	D	0.2712088328355375
374	H	Q	0.2711307647160318
675	I	M	0.27086018447617466
320	T	K	0.2707248691728599
335	K	N	0.2707143749643705
485	K	P	0.2706069810664099
119	C	R	0.27035189533147425
85	H	N	0.27034535320140385
300	N	D	0.27014779979851794
31	A	K	0.26936465186742764
356	N	P	0.26891578513098097
699	F	H	0.2688716509822425
117	K	C	0.26874848607292734
85	H	Q	0.2685494764881263
564	H	Q	0.26834968410816484
615	S	Y	0.2679065351874287
333	V	I	0.26784280958814216
389	G	W	0.26750908841892473
82	Q	R	0.2669673959345092
254	V	G	0.2665367687793016
540	Q	R	0.26650854245715594
610	W	L	0.26644511568957974
232	K	L	0.2663041008614203
132	T	M	0.2661169656905624
415	T	F	0.26600675066407903
264	S	T	0.26557007590612935
97	K	A	0.2655594760218337
234	N	V	0.2654840798238671
184	I	Y	0.26538374300309175
42	V	T	0.2653069553204422
552	Q	H	0.26525756693430913
415	T	Q	0.26504787461889134
424	I	A	0.2648587022003045
655	K	R	0.2647421876181694
439	I	K	0.2646270984127982
413	S	V	0.2646197104804985
392	N	R	0.26451322237346075
278	T	Y	0.26447299215563136
436	A	L	0.2642697216159374
664	D	R	0.2639992043911446
130	Q	S	0.2638811228079589
512	A	S	0.2635887879877661
102	E	I	0.2635546840828345
297	T	Y	0.26313503867972354
684	I	G	0.26303250669206557
278	T	F	0.2630102883982264
676	S	G	0.2627122743904751
214	P	M	0.2625551316739363
90	T	V	0.2625022965973487
668	S	H	0.26238696745570267
181	V	L	0.2622292094770643
308	R	D	0.2620164987691036
673	F	Y	0.2619421987237649
238	P	Y	0.2618799832717914
608	V	M	0.2618408105613489
479	W	A	0.2613997235243031
46	K	F	0.26118724423297096
49	E	S	0.2611114685074204
410	S	H	0.25936699718033224
62	E	Q	0.2592503572434847
99	N	S	0.25915510175830814
476	R	M	0.25900850938954384
51	T	H	0.2587380864154692
671	N	R	0.2586260531132959
524	G	I	0.25840652656014707
415	T	Y	0.25832387218627206
212	P	Q	0.258301806029081
260	L	I	0.25817456786931514
240	P	L	0.2581169551855266
476	R	L	0.25784332106635866
195	N	I	0.2574422606687766
103	Q	S	0.25737646093157435
437	P	S	0.2573315033702065
120	V	E	0.2564878858441829
275	E	A	0.25612375913829183
553	S	R	0.25605807116676277
410	S	I	0.25604388969110764
646	L	H	0.2560009183286822
659	D	S	0.2559825482134095
89	V	L	0.2558735096037961
266	A	Q	0.2558301360017379
512	A	L	0.2554995251583904
642	I	V	0.25535483279827464
515	I	A	0.25523344036662626
317	F	M	0.2539383521071742
103	Q	T	0.25377196091790444
84	I	D	0.2533201720076607
270	V	E	0.253315924531888
409	G	R	0.25326328415458627
251	I	T	0.25309492342124
295	N	D	0.2530060596679788
700	A	S	0.25274490824000245
229	K	R	0.2526144657132851
294	I	V	0.25252034736182005
85	H	K	0.2524849891047664
358	I	N	0.25248471136827083
635	I	V	0.25216592818872996
394	T	E	0.2515895123799436
197	N	K	0.2514472807508162
336	A	T	0.2513982529074813
331	C	R	0.2512768515573328
642	I	M	0.25106230389492107
319	A	T	0.251010110575093
195	N	Q	0.2509911266894516
660	L	I	0.2507236484362222
61	Y	R	0.2506872533612299
537	L	P	0.2506394189815604
489	V	A	0.2502908329524749
184f	N	M	0.24973272478142614
90	T	N	0.24958752656996974
543	N	S	0.24947715829581135
688	I	A	0.2494758268301861
104	M	V	0.2493620584944018
185	N	A	0.24927876254284162
187	S	G	0.2490990820319091
87	E	A	0.24895119596846504
394	T	S	0.2485458912169119
68	V	A	0.24838107008117313
692	L	G	0.24824484537531435
75	V	I	0.24808404838456827
474	D	G	0.24805102813844807
378	C	R	0.2477057827739394
649	S	F	0.2476005024977678
239	C	Y	0.24755824071045474
641	I	H	0.24687170473007225
339	N	G	0.24668840015372182
339	N	T	0.24651235780256806
581	L	M	0.24633772144416946
251	I	V	0.24633471799048606
271	M	F	0.246108932351623
628	W	R	0.24609571060548202
173	Y	V	0.24598577347119757
589	D	S	0.2455780551900661
604	C	Y	0.24459730207972077
360	R	K	0.2438614519387825
152	G	W	0.24352390871823387
243	S	W	0.24336651677187668
304	R	N	0.24334704608834562
575	Q	P	0.2432101361686343
127	V	G	0.24318586442309612
383	F	L	0.24313058648755242
280	N	A	0.24302614568361083
125	L	T	0.24294473869516248
264	S	E	0.24286209311127863
225	I	R	0.24285609206559172
194	I	L	0.24284124633886275
664	D	C	0.24282169716694635
233	F	R	0.24281253456892243
368	D	S	0.24279123360289817
662	A	D	0.24273543874066458
165	L	R	0.24266842457314353
299	P	Y	0.24262695560930336
678	W	C	0.242621563944991
255	V	M	0.24253543052057375
630	Q	V	0.24248456965604873
616	N	E	0.24247138179773514
353	F	T	0.24242063287497762
554	N	Q	0.24236422286198406
471	G	E	0.24232909032233307
406	N	G	0.24208733991058612
289	N	S	0.24199482741574635
516	G	F	0.2419939884739869
304	R	P	0.24192405850177234
82	Q	C	0.24173222766286173
574	K	Y	0.2416634967574571
453	I	A	0.240708993144045
260	L	Q	0.24064995128427982
648	E	V	0.24016534294010491
281	A	L	0.24002947740619518
589	D	I	0.2398978816376994
455	T	V	0.2398373950547907
485	K	H	0.2397382888124197
446	V	N	0.23961753488695298
169	K	N	0.23946550438842273
188	N	D	0.23930521337156513
426	M	Q	0.23929209502050264
629	L	Q	0.23928225479759818
412	D	P	0.2390796474333483
432	Q	V	0.23906419889495464
420	I	C	0.2389071493709967
620	S	H	0.23862989629201722
676	S	L	0.23861926792722576
84	I	A	0.23844091618048524
526	A	V	0.23807052685366545
200	A	Q	0.237998998075916
635	I	T	0.23761492632790018
279	N	Y	0.23754062413280402
92	E	R	0.2373710148846766
634	E	Y	0.2373157335596333
443	I	F	0.23693289865617614
354	G	D	0.23691733262629594
138	I	T	0.23674325578958424
404	G	I	0.2365407674519088
375	S	T	0.23641638513397
605	T	S	0.23621017130052216
447	S	P	0.2360568797179464
167	D	E	0.23591710159360138
270	V	F	0.23590804709032487
88	N	I	0.23532972419951645
664	D	Y	0.23470282907295428
582	A	T	0.23462203517961686
234	N	A	0.23443667549485653
133	N	H	0.2343588801352868
553	S	G	0.23378380417218964
93	F	S	0.2334872894452109
352	H	R	0.2334297678235989
142	M	R	0.23293866021766604
567	K	R	0.23291325675791988
33	N	H	0.2328634298483489
477	D	G	0.23275368573174182
54	C	Y	0.23237852420076405
471	G	D	0.23170524401300813
621	E	Q	0.23167947984596646
283	N	S	0.23152951365618307
480	R	I	0.23113741429729964
62	E	S	0.23097027638896722
278	T	L	0.23090838307427763
655	K	E	0.23068588107326493
449	I	V	0.23051252296732022
335	K	T	0.23037858282599127
136	N	Q	0.23005789682086406
627	T	A	0.22994885447646352
509	E	I	0.22973632356185603
629	L	K	0.22965567080608107
269	E	I	0.22955389244607102
314	G	S	0.22941454004239228
443	I	W	0.2289520429244885
667	A	I	0.22862585041993766
61	Y	I	0.22861111660920616
644	G	W	0.2285878041300347
31	A	P	0.2278195818626364
483	L	I	0.2277671345519933
348	Q	P	0.22769206072354414
645	L	I	0.22765436473972434
401	S	L	0.22756888913713091
184	I	V	0.22752102342211758
693	I	F	0.2273820841173032
269	E	G	0.22725996009002275
455	T	A	0.2270818328606534
382	F	W	0.22636436791054776
179	L	N	0.226308044220018
117	K	F	0.2257971477379691
141	D	H	0.2257870674898934
297	T	I	0.22575179451425492
417	P	G	0.22568916123361774
419	R	G	0.22538248464266075
230	D	I	0.2252473488438686
179	L	C	0.2251840706673308
274	S	L	0.22513984985445606
51	T	Y	0.22503629255976806
137	N	H	0.22500576249917453
237	G	V	0.2248264640102069
506	V	R	0.2246795563108104
695	L	P	0.2246164588914809
658	Q	H	0.22433362637775947
357	T	P	0.22394543748794027
493	P	S	0.2239264400018688
135	T	I	0.22381601186155342
609	P	T	0.2238065121228089
75	V	C	0.22349120113707396
292	V	M	0.22307861818785457
199	S	R	0.2230604203747454
284	I	W	0.22298542764664095
193	L	V	0.2229391077569185
97	K	S	0.22293751352998042
209	S	R	0.22280665976395403
438	P	L	0.22265342767057986
448	N	V	0.2224836356935894
285	L	S	0.2224541867927228
444	R	Q	0.2222339515164512
501	A	V	0.2219586543238735
598	C	S	0.22145582597262553
323	I	A	0.22141038437494848
471	G	F	0.22114022986845489
413	S	T	0.2210015413002592
649	S	N	0.22083784850766955
509	E	S	0.22046837880864167
461	T	E	0.2203925712985028
182	V	T	0.2202908477547315
63	T	N	0.22017212243710496
691	G	S	0.21947855662802607
384	Y	A	0.21935019496946873
594	G	D	0.21930593332127618
164	E	F	0.21923456565243266
464	T	V	0.21904673765859037
256	S	V	0.21882103597387859
387	T	I	0.21828533992995294
304	R	S	0.21827911822794893
154	L	Y	0.21813107797710102
184f	N	P	0.21743224886399667
195	N	P	0.21739317670113834
394	T	V	0.21733842755747984
106	T	P	0.21677036892788198
194	I	S	0.21653860497105099
429	R	Q	0.21638134180338545
641	I	K	0.21632956924100818
340	E	L	0.21628704650326036
401	S	Y	0.2155889374963914
591	Q	R	0.21535652102047725
250	G	E	0.21512998533362232
237	G	W	0.21471265892660477
460	S	A	0.21428287484285688
657	E	A	0.21412548829381045
674	D	R	0.21411609631851983
640	Q	S	0.21398324758983014
184b	E	F	0.2138735683128017
44	V	T	0.21369951452774344
299	P	T	0.21365635297143795
185	N	L	0.21361182490965008
665	K	A	0.21325609864877934
669	L	M	0.2128662607095989
396	I	M	0.21284604466609808
244	T	K	0.21271362256523593
184g	R	Q	0.21238715569577057
511	R	E	0.21179194244775557
667	A	R	0.2115222745009335
694	G	I	0.21150962889820024
188	N	I	0.21150461899398532
553	S	A	0.2114478397821251
123	T	N	0.21136336291621954
186	N	C	0.21134182047196784
130	Q	C	0.21133068788621803
174	S	E	0.21125149183246036
344	K	G	0.21117034880415783
128	T	L	0.2110439244134439
157	C	L	0.21103739898840296
347	K	Y	0.21091376248668275
185	N	V	0.21074116912690827
273	R	W	0.21061408345896335
169	K	G	0.21061378140591067
334	S	F	0.21058039318348723
160	N	F	0.21051435878396896
463	S	L	0.21035643908674378
625	N	A	0.21027134440363796
171	K	A	0.21003596070866845
665	K	T	0.20987626986619337
242	V	L	0.20987494145151533
399	T	P	0.20957592757807453
50	T	E	0.20922816016224186
138	I	V	0.20899532048281064
687	M	H	0.20893975115658153
686	I	N	0.2086444296944581
95	M	P	0.20863266456426266
581	L	Y	0.20820951703089507
140	D	I	0.2081599389127397
105	H	Y	0.2079811050652522
424	I	N	0.20779045536253
162	T	F	0.20778293381707236
411	N	E	0.20760446035848562
624	D	E	0.20749257015848874
372	T	R	0.2074834823575941
232	K	F	0.2071936490944242
184h	S	L	0.20711413299277245
508	R	Y	0.2070450866346492
440	Q	H	0.2068676457159731
504	R	F	0.20677269512481736
290	T	Y	0.2067717130529029
492	E	C	0.20642309717216545
436	A	K	0.2063605928861355
624	D	A	0.20620537653128954
477	D	E	0.20593831750924307
70	A	D	0.2057112374630269
509	E	P	0.20564590765256804
214	P	V	0.20562756192973772
330	H	Y	0.2055955872598254
460	S	C	0.20545363156225588
426	M	R	0.20540149092982762
401	S	I	0.20537217661305412
439	I	A	0.2050978178437842
429	R	F	0.20496961811717673
224	A	S	0.2048896614777912
622	I	M	0.2046731693407898
546	S	P	0.20437651833114792
629	L	S	0.20426244252433065
151	R	A	0.2041145977110106
347	K	T	0.20380494457387452
201	I	S	0.20379537950573007
371	V	P	0.20376224470623835
69	W	K	0.20372402817072627
629	L	C	0.20365621579222531
514	G	I	0.20356746823132
286	V	A	0.2032842255498821
499	T	C	0.20326524643785632
401	S	R	0.20302040984383218
645	L	H	0.20282574492724115
623	W	Y	0.20275503154037094
129	L	M	0.202753541072495
637	N	Y	0.20266077760393214
91	E	A	0.2023855162463293
323	I	N	0.20225089279684802
114	Q	D	0.20173390386333295
418	C	R	0.2014105752292758
347	K	V	0.20126504274804724
232	K	A	0.20124722012532298
348	Q	Y	0.2011966412625971
160	N	P	0.2010819757129279
184b	E	H	0.20095351425414895
305	K	I	0.20082654510961745
512	A	H	0.2007385253309273
339	N	I	0.20069722196465045
127	V	A	0.20061120579397218
663	L	W	0.20015285620673046
477	D	A	0.1998978075587666
413	S	G	0.19980595166594445
241	S	F	0.199504617726725
141	D	N	0.1991934113273165
658	Q	C	0.19894295687269287
380	G	S	0.19879402353380204
373	T	V	0.1985798321821575
320	T	N	0.19845282500191405
141	D	L	0.1978686135587211
65	K	V	0.19757586944697306
315	Q	K	0.19752182649225286
49	E	W	0.1973455133163956
241	S	I	0.19730943237026732
393	S	V	0.19713707430519378
394	T	W	0.19709323233787793
674	D	N	0.19688061037943336
124	P	D	0.19671949822770293
152	G	M	0.1966964830291816
277	I	F	0.19653701802746426
612	S	K	0.19622421408429946
154	L	T	0.1960376466233641
597	G	C	0.19601343133139093
184f	N	D	0.19586490695159703
386	N	Y	0.19580655528003038
621	E	C	0.19555268227452774
600	G	Y	0.19490731594488497
670	W	R	0.1946552799218333
634	E	S	0.194312400234301
342	L	F	0.19416995888532
171	K	S	0.19393457915365717
626	M	F	0.1935726342009697
345	V	T	0.19345775400913554
184a	N	H	0.1934172331127999
439	I	N	0.19334210383271078
198	T	I	0.19294913937001157
406	N	Q	0.1928852734747884
184f	N	E	0.1925673170023655
514	G	L	0.19248488181890536
356	N	G	0.19215162374554146
242	V	F	0.19193488213296372
47	D	I	0.19167749861082195
492	E	H	0.19153118723026133
279	N	K	0.19152857966154443
618	N	M	0.19150338812264991
508	R	P	0.19123149791340047
118	P	F	0.19069500408810358
300	N	T	0.1904692988772665
48	A	C	0.1901797944984926
229	K	G	0.18978744474592418
619	L	S	0.18956682597318758
515	I	T	0.18950297065231841
327	R	K	0.18936515140802346
625	N	F	0.1891283942191086
208	V	L	0.18885987936692133
100	M	V	0.18869062232605505
612	S	C	0.18858663814182802
184	I	T	0.18855891069087977
274	S	A	0.18829227666180573
350	R	A	0.18812119306537742
200	A	T	0.18783328059877938
614	W	L	0.18754568867119625
332	N	T	0.18738722973780175
297	T	S	0.18734536473482327
601	K	M	0.18720536256514725
455	T	K	0.18714967282938078
616	N	G	0.18688972475862892
321	G	D	0.1867326173857585
124	P	S	0.18638393929754077
616	N	S	0.18609425911916933
106	T	Q	0.1860752676839309
506	V	M	0.18565711242500949
364	S	G	0.1852293153902304
641	I	N	0.18521186898790692
192	R	E	0.1851688519716007
452	L	V	0.1850600678124741
390	L	R	0.18505421584351234
94	N	F	0.1846832147745783
617	R	V	0.18453126987862684
691	G	P	0.1845178032042585
65	K	P	0.1844628478888919
156	N	D	0.1842561085829947
347	K	S	0.18422614075042268
546	S	H	0.18400365014012063
542	R	G	0.18370586681565854
291	P	T	0.1836811890941942
629	L	A	0.1836364200051186
602	L	T	0.18363590376395997
182	V	I	0.1835694236539791
483	L	V	0.18350338508434655
513	V	T	0.18333583862234415
184g	R	G	0.1831874441164974
647	E	K	0.18253232013019538
267	E	Y	0.18252326555569987
327	R	A	0.18222661312581934
270	V	I	0.18217270501218266
203	Q	P	0.18188930934509284
478	N	D	0.18168052554602013
199	S	H	0.1815193988799511
615	S	F	0.18151573478610242
689	V	I	0.18126155613826486
408	T	I	0.18096135919625156
431	G	Q	0.1807766418842924
504	R	Y	0.18072675061464497
543	N	D	0.18054128938766495
246	Q	L	0.18043503283845264
530	M	I	0.18042294400360326
538	T	M	0.1803101359696773
289	N	H	0.17980137969105173
595	I	S	0.17979041338643661
250	G	Q	0.17896301850403018
639	T	L	0.17883582172867107
623	W	F	0.17873880110957732
362	A	R	0.178313141822996
619	L	A	0.1782138052752032
362	A	L	0.1781676653570515
475	M	L	0.17813064123463845
184	I	M	0.1774412496652965
690	G	A	0.17738364491415695
430	I	G	0.17734511625710164
620	S	Y	0.17730180856615044
296	C	S	0.17697970980859337
319	A	R	0.1764913508933024
184a	N	A	0.17629935086989976
229	K	T	0.17628750728483533
652	Q	R	0.1760819359866225
83	E	A	0.17599205973049753
491	I	T	0.1758501801249493
411	N	H	0.17574015002296065
118	P	A	0.1757009661038125
590	Q	N	0.17529107758779894
262	N	K	0.1748297907375377
47	D	S	0.17479919142304035
283	N	G	0.17423992116849052
584	E	G	0.17423108792457803
183	Q	A	0.17420241743694043
480	R	S	0.1739527334082678
693	I	L	0.17393653036515203
211	E	K	0.17378606594321058
379	G	N	0.17351034424176925
485	K	Q	0.1729216863655037
121	K	T	0.1728551466213038
402	V	F	0.17247228974581824
492	E	I	0.17224020484722893
432	Q	R	0.1722394130638994
612	S	Q	0.17215897864780716
429	R	S	0.17207002585156697
392	N	K	0.17184231756705326
335	K	L	0.1715991985295615
303	T	K	0.1713952961576259
323	I	M	0.1713894374721171
278	T	I	0.17120667840945722
87	E	G	0.17110771753293877
184g	R	T	0.1710974629057299
663	L	D	0.1708654564627122
347	K	M	0.17068021024296376
346	V	S	0.17013253687247673
194	I	A	0.16999948969988365
434	M	C	0.1699216847776616
271	M	L	0.16991977814315273
322	D	R	0.169531373872314
72	H	S	0.1694830343324743
461	T	K	0.16931025480804204
184g	R	F	0.1688706585377682
250	G	T	0.168834223997387
634	E	T	0.16866719112746398
155	K	A	0.16788424438229108
234	N	S	0.1672399723240482
621	E	A	0.16700432602704407
392	N	H	0.16641875148215848
697	I	W	0.16637431337802916
405	S	H	0.16629411626651455
325	D	P	0.1661702346573662
358	I	D	0.16574905351636007
371	V	A	0.16571141813349016
169	K	D	0.16536340601356303
626	M	K	0.1653571093599383
699	F	W	0.16507168337390543
412	D	V	0.16500051569540253
633	K	A	0.16475290998414632
339	N	D	0.16474630256394304
178	R	K	0.1647229179378039
138	I	H	0.1646788754069538
613	S	K	0.16457444672342042
168	K	E	0.16456307457474378
325	D	C	0.16442718870954218
157	C	R	0.16439275759347888
136	N	T	0.1640322177653189
284	I	L	0.16403183634400267
493	P	G	0.16382170063602647
166	R	M	0.16352157114488858
510	K	V	0.16346200000991673
461	T	L	0.16340874091703805
201	I	N	0.1630609784921427
50	T	S	0.16304786058951487
68	V	L	0.16291931248781044
696	R	F	0.16265568547888654
440	Q	N	0.1624078611989817
479	W	R	0.16210899803729234
230	D	W	0.1620058659901715
448	N	Q	0.16189037649474938
697	I	V	0.1617725950480863
332	N	L	0.16158894403057528
83	E	S	0.16127338761924778
305	K	Y	0.1609148415741761
516	G	V	0.16085373659202107
154	L	R	0.16068328475144847
247	C	R	0.16063076176113772
270	V	A	0.1606029261698954
225	I	N	0.16045424436142908
395	W	H	0.16027596698175797
639	T	I	0.1601787506529935
377	N	F	0.15998665840980858
40	Y	W	0.15998222182867447
187	S	Q	0.15887269089622108
661	L	F	0.15871807854352063
84	I	F	0.15844605293766464
189	K	E	0.158112724612564
152	G	V	0.15761144883417674
281	A	C	0.15749428749917171
432	Q	H	0.15739287698881646
267	E	K	0.15737146971755728
194	I	G	0.15707854243870464
432	Q	T	0.15695457428390935
318	Y	C	0.15680244234133878
184f	N	K	0.15657710793983576
589	D	T	0.15627413786014266
676	S	P	0.15604618455108438
403	Q	R	0.1559650459118196
339	N	H	0.15594205982800985
528	S	G	0.15572764557869598
599	S	Q	0.1556648725251177
140	D	H	0.1556585728445384
293	Q	S	0.15526150183837106
171	K	Q	0.1552007189171634
225	I	F	0.1550155634361291
652	Q	H	0.15484772194355498
455	T	F	0.15460929698879902
336	A	Q	0.1543533098535955
576	L	P	0.15398250097516258
211	E	I	0.15390216462764683
153	E	F	0.15382082019711157
213	I	E	0.15381591493534355
179	L	H	0.15381167958984288
224	A	I	0.15288328018019373
301	N	K	0.152840535993835
422	Q	K	0.15268347989334768
653	Q	S	0.15257912935606066
166	R	K	0.15211821715284726
308	R	I	0.15195465711718975
638	Y	H	0.1519006200310554
276	N	A	0.15176571173817882
419	R	S	0.15170187597480864
34	L	Q	0.15165950874067638
190	E	I	0.15148335820035333
270	V	N	0.15144975233759408
183	Q	L	0.15098069869323186
493	P	T	0.15097222947462746
384	Y	S	0.1503021690969729
211	E	L	0.14956476530274154
424	I	R	0.1495241370499518
120	V	G	0.14942014270612766
412	D	I	0.14923027595699567
692	L	S	0.1489648252078638
385	C	S	0.14885064136436027
233	F	W	0.14863316821561373
104	M	A	0.14845624504641833
599	S	A	0.14843564345273083
345	V	I	0.14840537978585222
620	S	P	0.14822499366112168
668	S	R	0.14808434850031116
412	D	M	0.148043229391811
402	V	Y	0.14804023220951837
282	K	Q	0.14783109323821458
293	Q	T	0.14771153602686315
161	M	L	0.14771034217180595
677	N	E	0.14757805794296552
120	V	K	0.1475443158430599
240	P	N	0.14753623782330036
410	S	D	0.14735187842459352
216	H	F	0.14710558161386747
313	P	F	0.1470400055560666
101	V	A	0.1461506705246644
197	N	A	0.1461259010899965
252	K	W	0.1457208018319307
408	T	S	0.14538628279375762
258	Q	R	0.14520629821081088
461	T	G	0.1451916977700341
514	G	P	0.14447338355220848
241	S	C	0.14445445686941127
33	N	L	0.1444444727567042
482	E	D	0.14430198529878416
611	N	I	0.14414421919349
589	D	R	0.1437087536247228
321	G	N	0.14370194437250722
657	E	G	0.14359790663793034
120	V	N	0.143582159433214
693	I	S	0.1433659014786436
130	Q	N	0.1427524051100911
513	V	L	0.1425105540273191
596	W	Y	0.1424501170741834
410	S	F	0.14241512137934176
97	K	H	0.14224155072472616
657	E	F	0.14189688099859038
117	K	A	0.14174954144042828
316	A	N	0.14170709427480416
490	K	N	0.14169563245852662
326	I	A	0.14130655639662748
360	R	E	0.1411645106475303
632	D	I	0.14114531185733442
187	S	N	0.14106841954885052
44	V	S	0.14098031943359846
514	G	T	0.14083555784380428
83	E	P	0.1408035807835394
405	S	R	0.1406583410856778
618	N	V	0.14055353313573213
496	V	I	0.14031910246009688
654	E	C	0.14029052557853114
138	I	S	0.14018616274195736
81	P	H	0.13943404129119213
171	K	T	0.13937655828692536
324	G	A	0.13904767330841422
113	D	V	0.13904219592674455
352	H	Q	0.1385708662719646
412	D	R	0.13842684856241388
84	I	G	0.1383906110887053
607	N	H	0.13812857814998222
90	T	H	0.13795385512251737
186	N	Y	0.13794908941565687
134	V	S	0.1378410048206838
664	D	G	0.13756267786650409
203	Q	S	0.13751584125052388
162	T	H	0.1374919637115271
48	A	R	0.13741402084549592
512	A	T	0.1373268027060732
236	T	E	0.13718056824206196
398	N	S	0.13699699834185852
441	G	S	0.1369839918929271
166	R	Q	0.13691272326232773
462	N	S	0.1368226234192904
253	P	S	0.136792920109706
349	L	F	0.13669261688759798
138	I	W	0.1366020992420115
289	N	T	0.13658095852595237
229	K	W	0.13656247097463525
70	A	L	0.13636062889547038
551	Q	L	0.13613378557181216
279	N	T	0.13608108681760378
411	N	G	0.13570597687065172
318	Y	F	0.13567400786632228
586	Y	H	0.13558438401484246
446	V	S	0.13541049622267165
46	K	S	0.1353270705064204
429	R	Y	0.1353001579383773
31	A	Y	0.13521470925348528
327	R	Y	0.13513774439017298
401	S	D	0.135136224150967
263	G	N	0.13493307204199861
164	E	S	0.13477788109291194
282	K	W	0.13475662813326378
641	I	M	0.13433922788149544
305	K	S	0.1339255517665804
397	S	R	0.1335782621886103
188	N	K	0.13345971013639807
133	N	Y	0.13322045377942204
307	I	T	0.13289940392184424
269	E	Y	0.13287664776872182
372	T	Q	0.13282461274273114
365	S	T	0.1325978192579848
430	I	V	0.13251303044575005
494	L	K	0.13250945249368812
198	T	N	0.13230417995191604
85	H	G	0.13219373226301465
282	K	D	0.13218941363155884
345	V	E	0.13218282031427256
232	K	C	0.13217681926792563
623	W	S	0.1321759293957778
271	M	P	0.1321425591551496
501	A	E	0.13204080718381325
527	G	L	0.13202074390242238
255	V	R	0.13200572855410056
692	L	H	0.13195138344857316
352	H	A	0.13194323501421032
188	N	W	0.13193988948130025
582	A	C	0.13192105507879248
242	V	C	0.1318774116514675
184	I	C	0.13187637191345197
356	N	C	0.13184220016685255
46	K	M	0.13182523808388913
417	P	D	0.13179616794306903
670	W	V	0.1317273649002587
670	W	E	0.1317273649002587
120	V	I	0.13169824482706766
251	I	W	0.13169303435149207
364	S	Q	0.13169111952881896
386	N	M	0.131682548428369
281	A	M	0.13167508698852076
478	N	Y	0.1316666987361618
359	I	Y	0.131660473081673
300	N	M	0.13165159292595682
258	Q	M	0.13164506825131375
201	I	E	0.13161370566638392
153	E	I	0.13161229594820015
153	E	H	0.13161229594820015
125	L	C	0.1316043834555392
128	T	R	0.1315968028781903
121	K	W	0.13158943247067142
233	F	V	0.13157891202184047
299	P	E	0.13154525450665605
643	Y	K	0.13154112673623403
669	L	F	0.13153271096633107
700	A	R	0.13150795603670196
334	S	P	0.13148269891851652
156	N	Y	0.1314703013865203
39	Y	P	0.1314571323698392
603	I	K	0.13144971315103987
377	N	V	0.13144739695799942
324	G	Q	0.13140978466636444
197	N	Y	0.13139514593184956
138	I	Y	0.13136422600813535
587	L	V	0.1313574812888668
244	T	F	0.13135167407564577
662	A	E	0.13134555640112114
688	I	K	0.13133860951108386
313	P	K	0.1312689110517901
393	S	M	0.13126682623854677
244	T	N	0.13125180547205284
516	G	W	0.13120945852671384
553	S	E	0.13116374003352116
424	I	Y	0.13111725969271093
474	D	Q	0.1310784387069408
672	W	G	0.13105623005087633
322a	I	C	0.13104186248930033
118	P	H	0.13095915095842287
654	E	R	0.1309173895093102
558	A	I	0.13086168158091066
363	N	M	0.13069457404044066
322a	I	L	0.13059057031027554
393	S	T	0.13046360318088046
502	K	C	0.1302502984312114
455	T	M	0.1302162592986632
460	S	T	0.13007369975649308
184b	E	Q	0.12996900058453345
382	F	T	0.12975745647514483
460	S	V	0.12965515461981675
335	K	H	0.1295967398530629
441	G	F	0.12935808888614037
369	L	W	0.12919813379887643
186	N	A	0.1291966171005821
471	G	Y	0.12918216969411356
430	I	W	0.12910970164055752
500	R	C	0.12904245303951267
411	N	P	0.12898336240506517
169	K	E	0.12884496562545228
208	V	A	0.12861477041865127
184d	Q	A	0.12834822699810355
507	G	C	0.1282333700397501
490	K	R	0.1280576894439489
267	E	T	0.1276125095795806
619	L	N	0.12744290201088643
550	Q	H	0.1272654794090584
196	C	F	0.12700920995582524
664	D	W	0.12696247877781988
275	E	C	0.12690410659369752
264	S	A	0.1268531885312212
160	N	I	0.1268243760355499
264	S	I	0.12680226368671563
690	G	S	0.1268007114498721
493	P	N	0.12619498843276483
460	S	W	0.12617697420019164
468	F	R	0.12609111136508674
360	R	N	0.12592998814146078
59	K	T	0.1259233057465785
194	I	C	0.12583852650895255
263	G	A	0.12579579643248842
481	S	P	0.12577719688139335
307	I	W	0.1255557192026616
309	I	M	0.12464924149797985
37	T	I	0.12452496513870805
94	N	W	0.12448675445733641
659	D	Q	0.12430704281367085
280	N	I	0.12414368349722212
232	K	Q	0.12408675358720342
450	T	S	0.12408271574641958
683	K	Y	0.12394831347029299
39	Y	R	0.12385658262018784
443	I	C	0.12385061654498916
436	A	H	0.12358787373823242
478	N	V	0.12344355776300506
109	I	N	0.1234317594906102
360	R	A	0.12339208360659591
177	Y	L	0.12301308826783429
281	A	D	0.12300636899316064
336	A	C	0.12289218667690502
388	S	K	0.12284878103596031
432	Q	S	0.12263554266844875
698	V	G	0.12218776146787502
103	Q	R	0.12217067571635727
85	H	L	0.12201268919559811
218	C	T	0.1214989495568194
166	R	P	0.12141941308938675
351	K	D	0.12136613886750908
179	L	M	0.1213187297584836
174	S	R	0.12124361350336839
156	N	P	0.1212182547645982
205	C	H	0.12118819156770962
229	K	A	0.12109289865140707
87	E	N	0.1209179970543674
160	N	A	0.12087860120966856
594	G	M	0.12050978415553917
111	L	I	0.12049096624807054
184c	N	P	0.12040434353569598
449	I	L	0.12039401531465811
590	Q	V	0.12034573240816307
619	L	E	0.1200331964800122
163	T	S	0.12001243359695281
224	A	T	0.11998662966267587
507	G	L	0.11997549839067775
619	L	R	0.11984643050817845
175	L	F	0.11954836175396129
426	M	T	0.1191077878782074
364	S	T	0.11906982251246709
687	M	S	0.11904504303961463
97	K	G	0.11863217871220079
662	A	T	0.1185246417397546
184f	N	I	0.11847761447923649
172	V	C	0.1181588925953284
585	R	G	0.11793254314708146
624	D	V	0.11778975315618564
407	S	N	0.11764778601047322
629	L	R	0.1173216027719809
44	V	R	0.11719072722791847
160	N	W	0.11717989134575127
256	S	T	0.11702229344305767
323	I	S	0.11695511160108543
317	F	I	0.11650895652939859
415	T	R	0.1164322487840821
271	M	A	0.11605322019817699
496	V	G	0.11593830974777752
619	L	P	0.11571936268516424
524	G	R	0.11567962439284175
412	D	F	0.11536200573708348
88	N	S	0.11522968847566234
283	N	I	0.11498652990041698
334	S	Q	0.11490029723788595
142	M	Y	0.11481609463712962
341	T	I	0.11474145520203675
497	A	L	0.11453154663936428
123	T	W	0.11433535347331342
411	N	T	0.11428184717426697
511	R	F	0.11419171198033677
220	P	F	0.11401856080065412
74	C	F	0.11396596292280843
184b	E	M	0.11392563835735038
381	E	K	0.11368987583097508
471	G	P	0.11352137679162926
408	T	L	0.11349060563742105
47	D	E	0.11347845852736221
196	C	S	0.11314777098949051
216	H	L	0.11305792186733069
360	R	M	0.11304620623954766
342	L	S	0.11299677540057901
476	R	N	0.11276523084727977
551	Q	R	0.11265849515671122
184h	S	Q	0.11254467411257628
321	G	Q	0.11225015076121772
621	E	M	0.11208226657015033
475	M	T	0.11179843735274744
180	D	N	0.11175583191148138
49	E	H	0.11174099142747476
495	G	N	0.11173604933914887
74	C	Y	0.11131710429962771
617	R	C	0.11128982747268872
190	E	P	0.1112520535688864
172	V	T	0.11116971579373047
444	R	T	0.11111369181041948
473	G	E	0.1110781914797728
532	A	T	0.11096684005151612
132	T	Y	0.11085941906789512
328	Q	G	0.11078429518851701
652	Q	M	0.11074408304983768
444	R	F	0.1107344988262082
418	C	W	0.11071856924944252
471	G	Q	0.110642457254687
184a	N	K	0.11035305530090023
484	Y	K	0.11026248510699607
612	S	T	0.1102301490889653
451	G	L	0.11017172180660735
542	R	K	0.11015769944935912
488	V	E	0.11013241918704472
344	K	S	0.11009433961940773
46	K	A	0.11008270457112805
563	Q	H	0.10996719016985951
453	I	M	0.1099665757524658
453	I	K	0.10990233165026306
480	R	Y	0.10983596548940142
665	K	G	0.1097988676138086
462	N	C	0.10968573362710674
504	R	E	0.10964041214463335
415	T	W	0.10956700219269168
409	G	Q	0.10940671571204277
457	D	A	0.10931299508143863
419	R	H	0.10930593699184304
467	T	M	0.10918319998983543
467	T	N	0.10918319998983543
290	T	A	0.10906418108245394
662	A	V	0.1090290574661722
481	S	F	0.10892908488851603
417	P	I	0.10892401698256733
702	L	R	0.10892010218214296
123	T	A	0.10885850903047012
283	N	D	0.10864778805651076
524	G	V	0.1085432175851807
437	P	R	0.10851115540361651
108	I	L	0.10823632793860154
500	R	E	0.10811565017622714
637	N	Q	0.1078300996065773
495	G	L	0.10772585690355631
551	Q	H	0.10752893259455898
637	N	V	0.10738861951539641
250	G	R	0.10733652328482746
370	E	V	0.10711533865186443
314	G	R	0.10673035620172547
437	P	T	0.10658863590714196
160	N	V	0.1065469593760077
271	M	Q	0.10644771069829206
227	K	L	0.10623336083982632
120	V	F	0.10588120584916488
267	E	Q	0.10583640349294171
512	A	D	0.10578263558911585
223	F	L	0.10573920866982439
181	V	I	0.10561775962227138
626	M	I	0.10556269116435518
446	V	A	0.10508588224448691
461	T	H	0.10497730449968413
647	E	R	0.1048816031552851
602	L	S	0.10484080534958726
104	M	T	0.10437012940596185
188	N	P	0.10428754599902383
443	I	H	0.10398602986564025
685	F	L	0.1030141435048326
702	L	N	0.10292417722262079
160	N	D	0.10278898348605343
308	R	Q	0.10275167345893627
258	Q	E	0.10273735120756612
636	S	L	0.10245822621508419
688	I	S	0.1023512395073933
130	Q	R	0.10212895076373125
414	I	W	0.10212725640535364
492	E	R	0.1019924397070333
297	T	L	0.10191088835406203
218	C	Y	0.10173776138035891
398	N	G	0.10157227315099204
484	Y	C	0.10155204589309583
501	A	L	0.10118790950870833
95	M	A	0.10089801979191974
625	N	T	0.1006032409044483
63	T	L	0.10053048782437282
700	A	T	0.10039527410375014
481	S	Q	0.10030532973777975
84	I	L	0.10029449793145291
358	I	T	0.10021431885966836
294	I	F	0.10008255965575351
152	G	R	0.10005185295976432
662	A	Q	0.10002471406594093
453	I	T	0.09993052409458006
109	I	M	0.09964746688776761
620	S	C	0.09906930891608728
65	K	T	0.09894839020085697
135	T	N	0.09882478079952038
600	G	T	0.09869294791480168
161	M	K	0.09865915843397528
657	E	D	0.09861456490683866
133	N	K	0.09833924862020223
94	N	E	0.09829418409177042
322a	I	T	0.09829328436873729
645	L	S	0.09820828963559163
110	S	Q	0.09819030258490802
648	E	A	0.09793606940356116
50	T	P	0.09788048516200717
227	K	Y	0.09771154409429551
334	S	R	0.09767800552259853
517	A	V	0.09739881408405043
665	K	M	0.09718050168326753
105	H	E	0.09698561150530836
236	T	S	0.09668655300562017
495	G	T	0.0965608486290566
348	Q	G	0.09648350662855534
533	A	T	0.09642219732429659
89	V	I	0.09631994642894409
579	R	G	0.09612534249399785
448	N	K	0.09598845642665949
55	A	P	0.09589691436508668
636	S	I	0.09566435062858697
457	D	G	0.09564650873906341
32	E	P	0.0956041786441801
236	T	K	0.09546071496091577
384	Y	C	0.09545218070285622
640	Q	K	0.09521051960624283
128	T	P	0.09475342300063973
203	Q	R	0.09463246202576786
523	L	F	0.09444912719216822
458	G	D	0.09444171868403348
204	A	M	0.09431077045858015
618	N	P	0.09422343653102941
321	G	H	0.09397965387132995
453	I	P	0.09392344146928773
170	Q	L	0.09385147099860396
239	C	R	0.09376010018085024
437	P	C	0.09370035209939674
434	M	L	0.0935984493185637
572	G	A	0.09347319115590344
340	E	K	0.09345517459249958
505	V	H	0.09306334244265721
128	T	H	0.09298250695907295
692	L	V	0.09294728076628646
72	H	V	0.09291868342110794
446	V	E	0.09278119884855468
460	S	E	0.09269193050329917
[truncated: 11,401 more rows]
