# Supplementary material for: High-resolution mapping of the neutralizing and binding specificities of polyclonal sera post-HIV Env trimer vaccination
Source: eLife. 2021 Jan 13;10:e64281. doi: 10.7554/eLife.64281 (PMC7864656; doi:10.7554/eLife.64281)
Supplement: Figure 2—source data 1. [file elife-64281-fig2-data1.zip › summary_2423-Wk18-medianmutdiffsel.csv]

site	wildtype	mutation	mutdiffsel
322	D	T	1.4949355418726589
358	I	K	1.3807310510509443
168	K	E	1.3261434867339943
358	I	R	1.2826413004079509
289	N	D	1.2602077130539429
51	T	Q	1.2494578334799669
330	H	W	1.2490292019736386
266	A	H	1.2409738216989896
446	V	F	1.2266729578863078
464	T	Y	1.2143992137471842
450	T	I	1.212391561573425
273	R	N	1.1696257846834648
464	T	H	1.1551695115629574
36	V	F	1.1536591289751856
356	N	K	1.1249084307071642
90	T	L	1.1227505665810114
112	W	H	1.1092088013620072
436	A	R	1.097942986637192
259	L	M	1.0889208875090266
305	K	S	1.070124367023223
230	D	N	1.0699332956212806
186	N	D	1.0678203822415042
45	W	R	1.0606577494258982
358	I	M	1.0589729660089415
617	R	A	1.052227876971206
368	D	N	1.0479701540191326
322a	I	M	1.0467283982990498
43	P	L	1.0238595394386856
609	P	S	1.0212834497331815
356	N	D	1.0204332687917197
252	K	V	1.0179062611134615
388	S	A	1.0107432042874822
397	S	W	1.0003145878907649
359	I	Y	1.0002009188884464
141	D	Q	0.9996511345872694
417	P	L	0.9952989569740714
88	N	F	0.9944293052440304
117	K	N	0.9931727738141348
241	S	E	0.9930810889343822
83	E	K	0.9909639881688272
358	I	N	0.9872710928332944
204	A	N	0.9864730135114864
327	R	T	0.9725233055879458
93	F	Y	0.9690888804062726
241	S	G	0.9600588044329134
600	G	S	0.954434800419808
98	N	L	0.9535609267163035
674	D	N	0.9509065939713826
126	C	R	0.9487731514164102
287	Q	K	0.9385684520228949
226	L	M	0.9357406013785008
559	I	T	0.9339917372325836
453	I	V	0.9208785550469551
390	L	P	0.9197428532270302
209	S	R	0.9187565593031792
91	E	D	0.909026225019448
526	A	G	0.9079420146060648
85	H	F	0.9010326666901938
156	N	K	0.8966844313214525
102	E	P	0.8933666324241066
179	L	T	0.8932774819949727
351	K	G	0.8921780552077762
96	W	A	0.8915277514630888
409	G	Y	0.887867943566778
399	T	D	0.8870789965409155
42	V	A	0.8866126781164758
160	N	M	0.8753371222581218
351	K	P	0.8731450963459084
84	I	E	0.8721847828363611
398	N	Y	0.8700828072632742
268	E	M	0.8676450712952142
299	P	H	0.8642124614069042
268	E	N	0.8603733952467265
55	A	S	0.8595620555163749
106	T	K	0.8594309048595538
596	W	C	0.8591794854929535
231	K	E	0.8571399372992781
220	P	T	0.8548835523936351
51	T	A	0.8544380750212813
274	S	G	0.8502943831954878
356	N	M	0.8495932763655053
368	D	E	0.8480425752205425
278	T	P	0.8480063707328249
313	P	H	0.8479562994585106
701	V	E	0.8478563289790649
329	A	L	0.8476555106895124
396	I	A	0.8464646132392101
224	A	Q	0.8463926655091205
511	R	K	0.8457719155392094
463	S	C	0.8444900769453331
121	K	M	0.8428688664331299
507	G	T	0.8419662378568001
301	N	K	0.83859675154099
199	S	P	0.8368725354550708
345	V	G	0.8345990634297751
343	G	H	0.8339448269178029
201	I	A	0.8317062141940079
460	S	V	0.8313670223463353
87	E	L	0.8282349083226588
695	L	V	0.8277853237274342
448	N	S	0.8260783729348049
373	T	F	0.825902376773521
243	S	R	0.8179607624234857
485	K	A	0.8168356317175429
209	S	D	0.8103678673452381
465	T	W	0.8067493840578268
542	R	K	0.8060908232503312
576	L	P	0.8060446385348652
397	S	P	0.804787730494241
178	R	V	0.8047330466907427
419	R	K	0.8034292413917694
84	I	N	0.8031988510668044
256	S	V	0.8027552424746588
243	S	W	0.8018415240453374
336	A	F	0.8003016170189835
104	M	S	0.7947264478663797
356	N	W	0.7945528883674109
489	V	A	0.7945316132600685
460	S	W	0.7944247897337627
435	Y	N	0.7910965316994922
187	S	G	0.7905211820324223
256	S	G	0.7881187386153645
57	D	H	0.7877493726749086
306	S	C	0.7859503323493338
356	N	L	0.7829048074193421
133	N	Q	0.7824507409340135
624	D	P	0.7811817586626004
114	Q	G	0.7792363612566134
41	G	R	0.7754368118034048
695	L	I	0.7753179038332986
65	K	Q	0.7737566751760631
672	W	S	0.7730170775519098
281	A	L	0.7647481153231483
68	V	D	0.7644003647777612
460	S	P	0.7614163449620258
241	S	H	0.7607795248462148
490	K	N	0.7606549423316833
669	L	P	0.7601008507480371
609	P	I	0.7595724469952716
85	H	K	0.7574038526880321
75	V	N	0.7570046118501955
105	H	Q	0.7538857713618203
415	T	N	0.7534550955874855
634	E	K	0.753182299072385
334	S	K	0.7520632769390804
152	G	V	0.7508838104954055
328	Q	L	0.7489052075630227
182	V	L	0.7457960898749525
657	E	Q	0.7452365333517383
129	L	P	0.7445648871818035
82	Q	K	0.7429498714752925
568	L	F	0.7417920041058074
276	N	L	0.7412147745497037
492	E	V	0.7398523896953242
135	T	Y	0.739384137859399
184g	R	N	0.7380302099426901
46	K	N	0.7370994481547027
619	L	V	0.7359309854041765
65	K	T	0.7355979986918719
304	R	G	0.7320713463160582
671	N	D	0.7311732927339868
104	M	A	0.7299594648932168
58	A	Y	0.729591102118941
158	S	F	0.7270084150320212
132	T	F	0.7267770837090676
48	A	R	0.7255562639766029
68	V	T	0.7253685023989054
227	K	C	0.7240372890009741
528	S	G	0.7233666457274419
298	R	G	0.7222354761301144
232	K	C	0.7210647103935104
460	S	N	0.7198727507795613
35	W	R	0.7175403929935638
85	H	A	0.7172515740866963
277	I	M	0.7172337660595416
362	A	V	0.7139876756959638
652	Q	V	0.7138151407875564
455	T	I	0.7122485373446423
571	W	R	0.7111839694138975
463	S	P	0.711119140757885
638	Y	F	0.7105957206067771
94	N	D	0.709471118994995
420	I	C	0.7093080854540694
38	V	L	0.7088184559642122
115	S	C	0.7071302795710509
506	V	A	0.7064835680701737
316	A	P	0.7062385659722581
491	I	Y	0.7050498354768993
647	E	L	0.7039056131012267
479	W	M	0.7036050354244612
346	V	S	0.7027178714997451
419	R	A	0.7026452279934565
268	E	K	0.7021963924568038
343	G	A	0.7015962610960451
91	E	S	0.6977748324909292
419	R	G	0.6969074685844536
621	E	W	0.6951594036757773
271	M	T	0.6937847061672247
195	N	K	0.6923308876637491
87	E	S	0.6923215363925164
99	N	R	0.692141953991728
600	G	A	0.6912199886194171
124	P	H	0.6899319767536634
322	D	Y	0.6894276907553599
389	G	D	0.6893296853541901
358	I	G	0.6890341200878344
354	G	I	0.688857195858614
204	A	P	0.6880714059753305
429	R	Y	0.6877536033755611
528	S	F	0.6826907227970622
460	S	R	0.6824463854025999
224	A	Y	0.6791739182753801
700	A	M	0.6786040681001719
333	V	L	0.6785702573522499
361	F	M	0.678258676140016
597	G	Y	0.6782576705893052
193	L	G	0.6781222917374303
186	N	F	0.6781038068283947
276	N	K	0.678092150831352
212	P	H	0.6779950920779967
208	V	E	0.6777021968557235
309	I	H	0.6776675886786336
169	K	G	0.6771527577819889
648	E	A	0.6764710984780028
263	G	Q	0.6762740864416639
112	W	Y	0.6740975893566108
480	R	K	0.6739143684037991
80	N	C	0.6733830003116904
429	R	I	0.6703023208313077
198	T	A	0.669144183660928
655	K	R	0.6673716240859837
347	K	F	0.6664318456385286
403	Q	E	0.6658941370146498
465	T	K	0.6655743885067811
464	T	E	0.664734580942328
356	N	Y	0.6646868339678742
349	L	F	0.6642867234558052
500	R	H	0.6631475763910669
444	R	Y	0.6629159295572492
133	N	R	0.6622558273373043
110	S	C	0.6620750207585742
183	Q	A	0.6607122843979105
101	V	L	0.6596360664185053
224	A	E	0.6590154480592518
352	H	T	0.6584610068010479
206	P	Q	0.6577790388182846
464	T	K	0.6551590742309648
187	S	P	0.6544343309182058
184h	S	M	0.6539966960889082
465	T	H	0.6536918694674094
397	S	Y	0.6533508805164251
138	I	L	0.6531958850953059
356	N	S	0.6529131532857293
177	Y	C	0.6529001580209259
383	F	S	0.6528489953390968
178	R	P	0.6527299532456927
687	M	I	0.6522937899887791
505	V	L	0.6522573117157289
132	T	C	0.6517998580547637
230	D	L	0.6500817746667003
601	K	F	0.6498151485632238
226	L	I	0.6480396121282156
231	K	S	0.6476527041204234
461	T	P	0.6476283142136199
463	S	A	0.6475549588232901
319	A	T	0.6472477263637337
363	N	K	0.6442118013712307
350	R	N	0.6425566791198487
37	T	R	0.6422378434152385
31	A	D	0.6404517979477298
581	L	R	0.6375153575222112
231	K	G	0.6371031334241561
646	L	P	0.6370534072077663
166	R	F	0.6364836915979522
462	N	L	0.6359633663412443
504	R	S	0.6358573484557459
407	S	C	0.6355312651366019
615	S	A	0.6351229875383093
289	N	L	0.635073423634759
386	N	C	0.6349574752390372
334	S	I	0.6345695072142508
267	E	Y	0.6344938325757805
389	G	C	0.6338715765692771
578	A	G	0.6329539336254708
172	V	T	0.6319344806740472
184e	G	A	0.6306434787425053
388	S	F	0.6305438984106095
360	R	I	0.6301297722297173
621	E	V	0.629388894702416
307	I	V	0.6278874206539959
200	A	Q	0.6277160602125349
188	N	P	0.6264179355620314
560	E	D	0.6249232821955379
234	N	I	0.6226369935608316
293	Q	L	0.6223864091151371
698	V	T	0.6220864248290333
184b	E	C	0.6202832988119721
612	S	Y	0.6162836910678167
278	T	A	0.6161305850461478
194	I	L	0.6158980932551008
181	V	A	0.6155608186402381
516	G	P	0.6123130485136236
40	Y	C	0.6120758390261745
481	S	A	0.6104909909717258
309	I	Y	0.6084675758527205
152	G	E	0.6078226381993603
619	L	W	0.6072055325217744
517	A	V	0.6071309574755392
140	D	Y	0.6067299272810758
379	G	Q	0.6062741794921076
619	L	C	0.6060856522040249
202	T	L	0.6047106861175133
465	T	Y	0.6045352280946645
435	Y	S	0.6028952926108975
449	I	V	0.6028232277417871
396	I	N	0.5994700739744854
134	V	A	0.599150997363508
140	D	H	0.5975007186071868
196	C	R	0.5969781984614604
351	K	E	0.5964581695204767
261	L	V	0.5957625880601254
600	G	D	0.5942391627547414
520	L	V	0.59385530339921
172	V	D	0.5931527768386401
648	E	G	0.5926491944429699
347	K	A	0.5917947595406923
683	K	Y	0.5910325670963067
323	I	D	0.5910174967334623
110	S	H	0.5908907872315559
440	Q	I	0.5908449247002503
157	C	R	0.5907787244270443
249	H	N	0.5885889727774919
408	T	H	0.5870942163224863
49	E	Y	0.5853080173190318
82	Q	N	0.584980670719266
276	N	R	0.583816210967689
261	L	I	0.5838072272026695
446	V	N	0.5834068632653712
538	T	V	0.5831761312371908
327	R	L	0.5828332511275786
464	T	G	0.5823198979794199
612	S	N	0.5809889195494367
409	G	H	0.5808829839877833
333	V	D	0.5802766857698509
417	P	K	0.5800339300060804
413	S	M	0.5793750804231106
694	G	L	0.5792924489539684
121	K	T	0.5790393720045472
411	N	M	0.5783255535346867
601	K	Q	0.5779669057806087
655	K	S	0.5772417058160141
630	Q	I	0.5768812549390683
100	M	A	0.575765317993987
173	Y	H	0.5756597429075903
399	T	G	0.574672971332501
51	T	Y	0.5746039062438866
132	T	S	0.5743749031504382
350	R	M	0.5741589466759891
39	Y	M	0.5739446371527029
395	W	F	0.5737870624380337
350	R	W	0.5731495484963076
398	N	A	0.5731472640439923
115	S	F	0.57298048973449
396	I	V	0.5726261367784906
382	F	L	0.5725672051714492
642	I	T	0.5717585899720278
435	Y	H	0.5698064275825547
236	T	A	0.5697650644986303
475	M	R	0.5693774747654031
429	R	A	0.5692378611502298
287	Q	A	0.5675569398535678
528	S	T	0.5662899597836506
500	R	A	0.5661852726083373
535	M	T	0.5659231865198553
184e	G	R	0.5654301933687225
268	E	W	0.562943865620881
354	G	T	0.5627857982332214
238	P	T	0.562441863089199
184c	N	G	0.5616892421881989
343	G	Y	0.5614861575004154
168	K	N	0.5612092354190389
511	R	Y	0.5611899355320339
63	T	A	0.5608222701527925
356	N	I	0.5606807430893788
639	T	Q	0.5604328270652896
425	N	R	0.560384158719551
232	K	G	0.5598375917335545
588	R	W	0.5597657423477311
402	V	P	0.5595299207124793
184	I	S	0.5591126821098891
170	Q	A	0.5588302715755495
44	V	L	0.5583258486842553
335	K	S	0.5577286033161739
407	S	L	0.5572555544756392
510	K	V	0.5572337313859643
437	P	S	0.5565038592194308
444	R	W	0.5554404363537777
699	F	Y	0.5543357273666651
270	V	A	0.5542953478433941
88	N	R	0.5542234827045516
295	N	I	0.5539739728263173
523	L	S	0.553658300957188
504	R	P	0.5530004959316346
289	N	I	0.5527047329041466
273	R	L	0.5518934778067286
355	N	I	0.5516316430400026
315	Q	P	0.5505006983281096
34	L	G	0.5504122029045592
121	K	Y	0.5503318860700923
653	Q	K	0.5499369785664245
106	T	G	0.5496527471193231
34	L	P	0.5486520683596292
501	A	V	0.5485888749081763
268	E	L	0.5473602734752014
168	K	I	0.5473356715859821
239	C	R	0.5472983751405494
401	S	R	0.5470120753814371
55	A	G	0.5470035587201768
363	N	D	0.5469125448447367
396	I	K	0.5463762956381316
304	R	A	0.546205973467099
502	K	E	0.5456690988031621
402	V	E	0.5451167268562411
473	G	A	0.5444627978674745
397	S	I	0.5435491695095511
513	V	T	0.5433298325428599
335	K	G	0.5427792813918237
264	S	T	0.5425676984873735
692	L	S	0.5416930023525104
253	P	L	0.5413980840858383
442	V	A	0.5409933348039968
211	E	S	0.5409484616565959
186	N	S	0.5407056052058765
230	D	Q	0.5393417213692915
234	N	F	0.5392280457393985
652	Q	A	0.5388585052898298
115	S	T	0.538810739613661
337	T	A	0.5383010022002401
280	N	S	0.5382878608045336
252	K	I	0.5377414763012818
277	I	W	0.5377165128585076
184	I	L	0.5376634743673532
65	K	P	0.536594002571563
295	N	R	0.5361542809977351
396	I	E	0.5353441947998812
476	R	K	0.5352843660796811
184a	N	I	0.5343773046940707
38	V	F	0.534266705026721
504	R	I	0.5332486521459587
685	F	I	0.5326446101525489
351	K	H	0.5326071797360333
406	N	E	0.5318127800800577
204	A	V	0.531795799201974
235	G	E	0.5311539767866827
459	G	M	0.5301128170997698
354	G	R	0.5292328945215884
464	T	R	0.5290274083560673
102	E	V	0.5264390396559551
292	V	I	0.5258356462521845
612	S	F	0.5254092041481198
443	I	S	0.524869456204344
358	I	T	0.5247762485287761
297	T	G	0.5246931993686448
484	Y	S	0.5240889554154722
647	E	R	0.5233220384225683
240	P	D	0.5224703963032993
350	R	L	0.5220864285398888
350	R	S	0.521617290715207
388	S	P	0.5210287808264062
51	T	R	0.5200171801094191
394	T	D	0.5198222732981981
459	G	R	0.5197987118943103
356	N	A	0.5192296231124379
605	T	F	0.5182589375266878
402	V	R	0.5181995592356208
300	N	R	0.5181479658875119
589	D	S	0.5176143266217546
293	Q	S	0.5160768031578167
140	D	T	0.5159766826488377
609	P	C	0.5158939255306594
626	M	V	0.5153459168896151
450	T	A	0.5148960526182751
657	E	T	0.5137694892589582
699	F	L	0.5136348545746353
446	V	C	0.5126654423431334
141	D	P	0.5119956597248101
326	I	P	0.5116354078693355
351	K	S	0.5113303778327333
214	P	H	0.5103673581170797
583	V	M	0.5101379101567175
581	L	M	0.5100375116843829
320	T	F	0.5079020350758823
402	V	A	0.5076089637530972
399	T	Y	0.5075198296307761
516	G	V	0.5064723921358046
465	T	G	0.5057696121138167
531	G	C	0.5056784605674767
85	H	L	0.5034697912355626
238	P	L	0.5033593151575473
68	V	H	0.5032429557492569
51	T	E	0.5031146905586982
110	S	E	0.5030650122858384
112	W	N	0.5029634965726792
31	A	L	0.5029591226001129
116	L	Y	0.5028285431886171
36	V	C	0.5027965443345059
224	A	R	0.5026561467042269
52	L	A	0.5026524296579091
253	P	A	0.5025653833070494
657	E	G	0.5024954089417402
461	T	F	0.5008184171639316
355	N	T	0.4996594205832077
636	S	R	0.4981594303227645
612	S	E	0.4978039717820443
484	Y	H	0.4978019055537742
689	V	I	0.4960174406720468
193	L	I	0.4953205628259743
137	N	L	0.4949301164095021
466	E	Q	0.4949295834774181
356	N	R	0.4949206555744797
484	Y	N	0.4944727051360969
484	Y	F	0.4944727051360969
608	V	M	0.4941132196207038
337	T	W	0.493890684693068
61	Y	I	0.4935976681795452
671	N	Y	0.4934425756468918
327	R	S	0.4931559278069991
139	T	S	0.4931262742678674
121	K	V	0.4922278312053465
433	A	N	0.4917809386991948
460	S	D	0.49119587892137995
223	F	L	0.4906706919493946
289	N	T	0.4904744036341725
218	C	Y	0.4893354969102381
170	Q	K	0.4886541152187021
44	V	A	0.4882165252348049
273	R	H	0.4872290962622129
86	L	Q	0.4866852724795319
190	E	A	0.485927483950045
231	K	H	0.4858249948405161
240	P	W	0.4858114433504328
343	G	Q	0.4856401062716045
674	D	L	0.4855357346623681
186	N	C	0.4854587288859986
201	I	Y	0.4854243798773426
95	M	G	0.4854009195828149
198	T	L	0.485306273836099
628	W	S	0.4852728975098621
688	I	W	0.4852711947121072
171	K	G	0.4852330016063442
380	G	K	0.4852208256680181
688	I	S	0.4848820356993699
692	L	R	0.4848746158176202
702	L	H	0.484768880469858
672	W	T	0.4844411304778104
619	L	H	0.4840812508614192
677	N	F	0.4839984126802494
308	R	S	0.48389048724617206
464	T	D	0.483345188177122
487	K	R	0.4829400889050378
621	E	A	0.482830967249382
85	H	S	0.4826476303280256
644	G	D	0.482462960057501
197	N	A	0.482400784078861
195	N	Q	0.4823915671622251
355	N	L	0.4823168776626857
615	S	F	0.4822839801255383
102	E	G	0.4820441648879822
612	S	Q	0.4818013255794124
276	N	D	0.4817875975713748
91	E	L	0.4809167540788786
674	D	S	0.4806061609350221
240	P	A	0.4795618928542759
616	N	K	0.4793145359312985
335	K	T	0.4790247233474825
184d	Q	P	0.4780887033771583
68	V	A	0.4780815533397
629	L	T	0.4776829774413925
659	D	S	0.4774937716970606
184f	N	T	0.47710799724813996
41	G	W	0.4770489614430373
301	N	I	0.4769321446468743
201	I	V	0.4762018185914024
644	G	S	0.4759891075667718
138	I	H	0.4757395505268762
673	F	L	0.4756209153961849
404	G	W	0.4756108343524244
184g	R	T	0.4750751210245657
314	G	E	0.4745255568431073
184a	N	S	0.4742610207311463
484	Y	D	0.4739806740030731
593	L	M	0.4738969873554251
421	K	G	0.4738103949208661
421	K	R	0.473682477920681
254	V	A	0.4735500978895964
191	Y	H	0.4723510592062815
334	S	L	0.472323857908003
347	K	C	0.47232083608761294
89	V	M	0.4720579788827359
436	A	G	0.4717846547990235
344	K	E	0.4716532235321738
200	A	V	0.4715187102708262
285	L	I	0.470982791890659
404	G	R	0.4704676660207682
198	T	C	0.4701540742576775
276	N	V	0.4692499436187357
652	Q	H	0.4691179987700436
47	D	G	0.4689427030771934
216	H	E	0.4688816689060659
106	T	L	0.4679238403953284
600	G	Y	0.4677963868966888
585	R	S	0.4677946916029165
677	N	L	0.4672613086968782
232	K	Q	0.4672109703687553
229	K	V	0.4671918503404364
128	T	I	0.4671516336111737
628	W	G	0.4670168573682397
614	W	S	0.4668884478728126
649	S	R	0.4667613867173009
315	Q	T	0.4667139602354514
615	S	D	0.4661950583113244
62	E	H	0.4661313538989431
635	I	N	0.4654398630838819
131	C	S	0.4651919624051475
351	K	Q	0.4648294764400152
362	A	D	0.4644937028709262
552	Q	H	0.4644657812622398
336	A	L	0.4642540799617351
569	T	E	0.4642417514323045
269	E	I	0.4635529117142158
317	F	L	0.4633859944796733
90	T	Y	0.4633466045717804
343	G	C	0.4619308621950471
234	N	E	0.4615631433642169
130	Q	L	0.4615353753879105
493	P	S	0.4603330191003616
297	T	I	0.4590603550248649
497	A	T	0.4586170510689231
202	T	F	0.4585735860841162
115	S	G	0.4583346968996234
179	L	R	0.4579716830145885
184d	Q	F	0.4578542884454943
232	K	F	0.4569283716555689
682	I	T	0.4563706889742529
322a	I	S	0.4561336766374576
273	R	F	0.4556140214845579
541	A	T	0.4554445015220069
677	N	E	0.4553578459551274
48	A	L	0.454857265342884
236	T	I	0.4546779227158392
641	I	L	0.4535178589155199
446	V	R	0.45348863177862
508	R	G	0.453046151477103
203	Q	P	0.4527753688647049
277	I	F	0.452677785103592
242	V	L	0.4523544148579349
688	I	F	0.4520951547890046
460	S	K	0.45171226786810204
240	P	I	0.451535146191861
495	G	L	0.4514235989755792
40	Y	H	0.4513713353591765
444	R	N	0.4512338703725522
151	R	M	0.4506861903733426
87	E	D	0.4504909911741757
508	R	N	0.4494430180093414
243	S	N	0.4494363318451242
483	L	W	0.4493240961177616
231	K	D	0.44906248581856695
665	K	T	0.4489853332080644
334	S	D	0.4486247173453731
485	K	M	0.44755443691514796
485	K	P	0.4466953615560451
347	K	N	0.4464252967362131
335	K	L	0.4460965719476567
511	R	M	0.4452866609631794
590	Q	W	0.4449084819093467
398	N	S	0.4448845879127895
225	I	T	0.4444259708279696
588	R	K	0.444150358606284
216	H	N	0.4425634972815552
324	G	T	0.4417016481125181
657	E	N	0.4408253593632366
401	S	Y	0.4408109991791072
360	R	C	0.4405348219653617
578	A	S	0.44029727427849896
254	V	E	0.4399201264171565
644	G	N	0.4396616072973544
403	Q	V	0.4396367902442018
73	A	V	0.43767152482835336
237	G	V	0.437539462596598
249	H	D	0.4374402261961969
33	N	T	0.4366601222089909
231	K	Q	0.4363549150795458
112	W	Q	0.43596324583544505
97	K	H	0.4355766512345839
260	L	S	0.43447868601233136
407	S	D	0.4344526392326055
685	F	L	0.4341110810816606
289	N	F	0.4338389067811821
163	T	Q	0.43376017318489696
133	N	M	0.43370062640313933
114	Q	I	0.4336853020479538
339	N	G	0.43367792087510265
169	K	W	0.43328834540697175
184h	S	G	0.4330362100941318
612	S	I	0.4327058808960135
581	L	P	0.4326149163982773
491	I	V	0.43138097007104426
693	I	L	0.4310570039872225
67	N	Q	0.4310399907065151
633	K	M	0.43100990120010463
702	L	E	0.4309017535145658
305	K	V	0.4308161137936942
125	L	I	0.4306254972830417
227	K	M	0.4298297849566034
369	L	A	0.4289995779518051
152	G	I	0.427785562794908
315	Q	A	0.4277694690835492
319	A	V	0.4260505499121519
319	A	P	0.4259918931079832
670	W	M	0.42592802772747945
243	S	F	0.4251360712559055
273	R	Q	0.42510138064888103
462	N	H	0.4250066333180552
636	S	A	0.425003351847406
411	N	H	0.4248170208726775
192	R	I	0.4243600949349236
426	M	N	0.4235021735605589
648	E	N	0.4234977565621784
504	R	Y	0.4227244133995736
692	L	Y	0.4223006883002338
360	R	T	0.421947529849776
42	V	L	0.4218854483144343
357	T	R	0.42188110824275227
31	A	M	0.42187004348391055
267	E	N	0.4218481624894997
356	N	H	0.421496865466216
475	M	P	0.4214465430627128
464	T	Q	0.4211871226657203
493	P	R	0.4210094480079444
67	N	H	0.42087317993938295
142	M	S	0.42064267721621257
350	R	V	0.4202417817065407
297	T	A	0.4202238253952373
269	E	T	0.41956815504898376
474	D	A	0.4187526669300971
696	R	G	0.4179821423858599
124	P	S	0.4177366014908016
432	Q	V	0.4176469419563975
668	S	I	0.41761333712700616
340	E	I	0.4171869126107141
57	D	S	0.4168021199269392
134	V	F	0.4164192420630892
289	N	Y	0.4160697229407885
72	H	S	0.41605118266224667
686	I	M	0.4158747156429441
500	R	T	0.4147317647983899
110	S	G	0.41470605517770304
534	S	P	0.4146477127176734
162	T	A	0.4140971796844445
520	L	S	0.4137676052100004
129	L	I	0.4137086793758086
231	K	V	0.4136061290765439
276	N	T	0.4135025738823449
572	G	A	0.4133068115733334
294	I	V	0.4121723408528811
468	F	Y	0.4116991066306634
519	F	I	0.4115564802910341
668	S	N	0.4113881689751747
188	N	K	0.4106797909579092
84	I	Q	0.4100332142198117
441	G	V	0.4075789996690765
590	Q	S	0.40755382533931056
390	L	M	0.40643675010563934
630	Q	K	0.4062076682107277
654	E	Q	0.4062073389217225
636	S	F	0.40571527885137976
384	Y	S	0.4054463686830685
316	A	Q	0.4052436826136005
624	D	H	0.4050452300189905
397	S	R	0.40487218273044745
184h	S	R	0.4046009102405285
33	N	R	0.4044221850562867
648	E	L	0.4043621223141485
347	K	R	0.4041235298624076
665	K	A	0.4036792050083943
360	R	E	0.4035471017031084
483	L	V	0.40309913965333705
547	G	S	0.40233867871009904
606	T	N	0.4022803645815289
243	S	D	0.4022693548111673
524	G	V	0.4019768596668813
646	L	V	0.40165205639421336
638	Y	A	0.4015072891575866
103	Q	S	0.4012738676764935
184g	R	M	0.4011379507283478
85	H	Q	0.4006657145847943
538	T	S	0.4000957037129614
141	D	G	0.3998792090173718
422	Q	S	0.39943279406858817
326	I	L	0.3993262952621569
490	K	H	0.3993122637426414
297	T	K	0.3991623172847858
173	Y	C	0.3991281205061865
406	N	Q	0.3991009192657968
44	V	N	0.39902930440721307
184b	E	Q	0.3984384075258868
479	W	A	0.3983908656463266
196	C	Y	0.39816716332838265
440	Q	Y	0.3977381122036279
189	K	P	0.3974280754450994
637	N	R	0.3972496884415276
151	R	T	0.3968677727350684
132	T	H	0.3963623499199989
448	N	Y	0.3961826803174535
350	R	I	0.3960912699102276
696	R	I	0.3960051857436235
168	K	L	0.39533257814093214
619	L	F	0.3949936443855582
184	I	R	0.3946150013587896
396	I	F	0.3942588202434992
141	D	C	0.3941799489753401
210	F	W	0.39358339411244
331	C	G	0.3928564832964542
343	G	N	0.39242567341561335
324	G	R	0.3922551037954831
630	Q	N	0.3917946198257951
439	I	L	0.3912206073779088
398	N	R	0.3904849100701924
355	N	S	0.3904832540965565
412	D	V	0.3903683560380264
446	V	S	0.3901892711757173
75	V	I	0.3901716166893132
199	S	G	0.38987346784273297
463	S	T	0.3893869183486113
268	E	Q	0.3888585982103048
460	S	A	0.3887788876551249
634	E	H	0.3885874752401113
204	A	L	0.38853899906272427
386	N	S	0.3879229280011757
472	G	R	0.38790126931391455
46	K	E	0.3878650051295646
668	S	L	0.3878085505945465
269	E	N	0.3875865021852266
76	P	R	0.3871409260725095
399	T	N	0.3862366057193162
616	N	Y	0.386205131539817
181	V	I	0.3854620422414511
529	T	A	0.3854123151649264
308	R	P	0.3851814320021144
450	T	S	0.38507305786910095
460	S	C	0.3845502503525976
440	Q	A	0.38439404723282394
474	D	V	0.38403301574292203
471	G	L	0.3840044694833237
439	I	F	0.383776745897925
485	K	Q	0.38373383814976697
37	T	I	0.3820941860196836
185	N	L	0.3818901249231663
267	E	H	0.3814749069385545
495	G	N	0.38141355489910417
579	R	M	0.3806520801826609
507	G	L	0.3805059648875323
521	G	V	0.3802795135545367
99	N	S	0.3800603120043805
253	P	S	0.37960907449761744
229	K	M	0.3795945757602101
347	K	I	0.3793894539221823
86	L	N	0.3789565835389109
279	N	G	0.3783399437353063
624	D	S	0.3774655960131437
347	K	S	0.3769514469921225
249	H	P	0.3762907947055113
516	G	S	0.3759731974836057
154	L	V	0.3758165385567925
362	A	L	0.37494707631245466
348	Q	T	0.3743423453217029
471	G	I	0.37361406963222304
211	E	R	0.3731878177968302
609	P	R	0.3730059611752465
462	N	G	0.3709425702233761
695	L	S	0.3697999495039788
358	I	P	0.3693078462080085
325	D	H	0.36928505406441947
471	G	W	0.3688153393833246
463	S	H	0.3675263295007316
227	K	Q	0.36729980267725776
393	S	I	0.3660330404569233
698	V	Y	0.36594790055428456
650	Q	S	0.3658268743598795
396	I	P	0.36562449906363614
479	W	R	0.36540222113933374
198	T	I	0.3649313352415248
694	G	I	0.3646855671093333
583	V	I	0.3646536628414705
336	A	N	0.3645833462283701
620	S	H	0.3644143369229566
344	K	A	0.36439800672555495
581	L	H	0.36432292327021415
681	Y	C	0.36416320426772775
75	V	S	0.3637814081456818
67	N	K	0.3634053354347357
451	G	R	0.3633341173800888
493	P	G	0.3617381023231702
185	N	P	0.3614177486416185
141	D	N	0.3610443090197713
197	N	D	0.3604802395046413
599	S	A	0.360144714700644
293	Q	I	0.36004608473762834
103	Q	D	0.3599774618607636
567	K	A	0.3598998949863537
192	R	K	0.35908427206130994
84	I	D	0.35901182594338626
410	S	L	0.3587474068217361
406	N	Y	0.3586442548707352
114	Q	A	0.3581463856158202
99	N	K	0.35704299915124393
344	K	T	0.3566432072336244
319	A	S	0.35648012945537383
232	K	Y	0.35560750976444105
617	R	C	0.354763083178242
701	V	S	0.35459462825062243
424	I	G	0.3533080578507484
216	H	F	0.3531721996529096
689	V	A	0.35306372468430297
615	S	V	0.35284318656561564
103	Q	H	0.3527768803409094
526	A	T	0.3525686180501092
243	S	E	0.3521518621894265
33	N	D	0.3515400499495523
72	H	A	0.3515125930496419
178	R	G	0.3508988337607822
629	L	R	0.3507034309024792
135	T	G	0.34969457995276115
96	W	R	0.3490722076508926
89	V	I	0.3483159465053873
31	A	N	0.3477127247907181
38	V	A	0.3472094083500481
117	K	A	0.34676865878106555
206	P	T	0.3465489552066623
138	I	K	0.3465434776996536
268	E	S	0.3461842323544636
483	L	Y	0.3461316105679233
45	W	G	0.3458365296926439
202	T	I	0.3455933927320046
309	I	V	0.3454852180991034
407	S	E	0.3454822430056372
702	L	Q	0.3453047128796219
352	H	A	0.3450948099812863
437	P	Y	0.3447963044614277
575	Q	K	0.3447762586332687
474	D	G	0.34440289278341274
429	R	M	0.3438929923518396
162	T	P	0.3438456733771825
32	E	K	0.3436296025559231
32	E	I	0.3433877243668058
509	E	K	0.34299049892954153
374	H	A	0.3429185224511657
351	K	F	0.34288787770825746
80	N	T	0.34286609011292524
140	D	K	0.34137762699120755
620	S	I	0.34079754428479264
397	S	H	0.3406965370902265
470	P	H	0.34032110803489074
182	V	T	0.3401901448581817
136	N	Y	0.33995690739946105
512	A	G	0.33856927663220576
189	K	N	0.3385117945277017
471	G	V	0.33811848443651565
437	P	R	0.3378075323791355
553	S	R	0.3375521992737033
281	A	P	0.3374099558045364
391	F	Y	0.3366379186063456
188	N	I	0.3364146601888541
153	E	V	0.336307622922612
297	T	N	0.3356103347526824
691	G	V	0.33525367921621235
271	M	L	0.33483465248385885
115	S	V	0.3346871873903291
533	A	T	0.33441687264409464
431	G	M	0.3341306490572185
255	V	P	0.3341195836048552
542	R	T	0.3340139130799232
630	Q	T	0.3333431892655837
660	L	I	0.3332880192280619
336	A	S	0.3332383657252547
421	K	S	0.3329257513824919
164	E	F	0.3329113381523141
46	K	G	0.3317120307008654
354	G	E	0.3316301464824849
655	K	H	0.3311718704091018
684	I	G	0.3309955052369347
696	R	D	0.330015342533724
617	R	Y	0.3298149937719893
36	V	A	0.3293769191523177
156	N	Y	0.3293555206115441
463	S	D	0.3292869145930544
63	T	I	0.3290737108805006
188	N	Y	0.3289373340465304
42	V	I	0.3287494185669076
133	N	K	0.32868025303131354
231	K	M	0.3286706986869188
104	M	T	0.3285841221587202
184b	E	N	0.3280718318081528
232	K	E	0.32731696459155113
597	G	S	0.32721054072327355
465	T	E	0.3265894232143755
34	L	N	0.3263021549106511
87	E	P	0.3255820704170819
619	L	S	0.3249239875353002
592	L	I	0.3248217273473986
172	V	I	0.3242214747750834
91	E	I	0.3241323876928848
161	M	L	0.3240902103609961
154	L	R	0.3240843004252178
137	N	P	0.3237988017687023
270	V	P	0.32351336408451165
416	L	P	0.32325956265816386
462	N	A	0.3232315384050603
401	S	E	0.3229806111394501
248	T	A	0.3229460809573646
109	I	T	0.3218877710096214
40	Y	V	0.3217816351995046
675	I	K	0.32136256380124256
523	L	F	0.3206342225232
238	P	S	0.32059342418073666
524	G	F	0.320520673295352
536	T	S	0.3198789962917735
339	N	S	0.31938814621292605
127	V	A	0.31910213336726434
403	Q	K	0.31862791191909645
465	T	R	0.3181902449120717
629	L	N	0.3181396804431985
95	M	T	0.3179961791664946
677	N	S	0.3176650993924216
393	S	V	0.3175401665928147
612	S	L	0.3175235245510204
266	A	T	0.31720792575942164
409	G	K	0.3169753099451352
345	V	T	0.31692052958225025
356	N	P	0.3167635305475671
637	N	T	0.3164962853691512
313	P	T	0.3163766948939146
687	M	L	0.3162135411826241
405	S	A	0.31619838302818354
351	K	W	0.3161465060676905
602	L	F	0.3159556749735153
398	N	D	0.3158293570678543
320	T	Q	0.3158028482495629
240	P	Q	0.31560611989184983
637	N	F	0.3155526920541651
599	S	I	0.313737004495656
411	N	C	0.3130455610273099
231	K	N	0.3130354704680858
184h	S	F	0.31285646890809177
690	G	C	0.3128135663632265
362	A	S	0.3121426366409585
88	N	V	0.3112720034563765
184g	R	H	0.31105259747026864
655	K	E	0.31090874854178385
47	D	Q	0.31079231270104163
330	H	D	0.3106543036804135
217	Y	H	0.3103937537287345
44	V	C	0.3103471031646015
356	N	F	0.3102582865133999
65	K	H	0.3100270458408515
136	N	E	0.309335807012249
189	K	R	0.3090903631603056
166	R	H	0.3090508890735559
104	M	K	0.3089436607318935
131	C	G	0.3088027172720416
465	T	L	0.30873460314270496
151	R	Q	0.3087303762140897
493	P	T	0.3080904983581337
494	L	V	0.30802247993350657
185	N	Q	0.3073735390988566
630	Q	L	0.3069010635454455
223	F	H	0.3067520595529316
496	V	Y	0.30658166980555257
184a	N	Y	0.3062198960095393
328	Q	T	0.30601913798667985
169	K	S	0.3060020366323125
371	V	F	0.3043356887166171
45	W	F	0.30406216030327343
33	N	F	0.3039507642995586
477	D	G	0.3034649231760878
176	F	Y	0.3033056150988369
564	H	R	0.3032143790144483
34	L	E	0.3024648823864499
344	K	Y	0.30232387286188417
506	V	T	0.30225211538026475
49	E	T	0.3017735286299336
216	H	Y	0.3017488364978845
238	P	F	0.3016136056704933
493	P	Q	0.30135833402474954
114	Q	T	0.3011603502263249
326	I	N	0.3011141058523279
619	L	A	0.3007729379838903
481	S	P	0.2991132712067017
644	G	E	0.2990384767720759
301	N	S	0.2987123941694636
377	N	S	0.2984792558391636
647	E	F	0.2983186525430721
358	I	S	0.2975015356516346
633	K	R	0.2967662958300876
699	F	R	0.2964139464939193
535	M	L	0.2963117591189345
543	N	K	0.2962955719313705
222	G	D	0.29611561775341905
275	E	R	0.29578457314754364
258	Q	R	0.2953325094244966
97	K	G	0.29441644680864626
671	N	V	0.29440915563985737
298	R	K	0.29405514382116016
396	I	C	0.29359589529050584
600	G	V	0.2935613169576162
642	I	M	0.2934651613150062
393	S	D	0.2929416863278875
612	S	C	0.2928462917297143
56	S	T	0.2928426913305231
362	A	F	0.2928092516663443
188	N	H	0.2926554107213104
304	R	L	0.292651456339698
392	N	H	0.2923330312305267
410	S	E	0.2921562819138604
308	R	G	0.2921512526553084
351	K	D	0.2915990802322387
405	S	I	0.2914511627905674
322a	I	L	0.2913625934760719
610	W	R	0.2913624467059779
677	N	A	0.29135333473785346
626	M	Q	0.2911975737610997
186	N	I	0.2910158813157748
232	K	R	0.2910121326748367
671	N	T	0.29090028214314056
661	L	V	0.29088331731099365
209	S	L	0.2907518718679992
546	S	T	0.2901563078147583
551	Q	H	0.290113857332583
507	G	A	0.2899392349108428
212	P	T	0.28949295663783225
506	V	M	0.2893474761890664
194	I	C	0.2891364897130905
155	K	E	0.2885953976670059
571	W	G	0.28858856988375725
515	I	L	0.2884542150893313
696	R	N	0.28834707768688034
272	I	N	0.28818344496921705
324	G	E	0.2881438567890368
508	R	V	0.2878111411070504
319	A	G	0.28765893887407273
618	N	E	0.28746790933097044
243	S	A	0.2870638454628401
31	A	R	0.2867536448273245
358	I	A	0.286659331578661
668	S	A	0.2861949818669297
271	M	R	0.2860836184876731
669	L	Q	0.28597170088450385
694	G	F	0.28593893869378084
225	I	V	0.2858656466070666
230	D	E	0.28568278695022353
624	D	E	0.2852803003666212
263	G	A	0.2852191224593473
242	V	I	0.2851436497630745
184a	N	D	0.2850120446668948
399	T	L	0.28485752085442645
589	D	A	0.284227785568868
328	Q	Y	0.28391140115374675
235	G	R	0.2837030059359519
514	G	L	0.2833323070338203
274	S	L	0.28268193030796995
396	I	L	0.2825043798557149
624	D	F	0.2824848012896694
90	T	R	0.2823019258195124
82	Q	G	0.2822803288932594
227	K	I	0.28227845799957235
92	E	A	0.2821196428032723
166	R	W	0.2820042653997604
308	R	I	0.28191932682888265
410	S	A	0.281908321028404
697	I	F	0.28172123354667145
244	T	R	0.2817079746910458
621	E	I	0.28158062491797425
234	N	L	0.2814441015857393
275	E	V	0.2812856381632733
416	L	I	0.28122016112044473
162	T	I	0.2811922170105272
318	Y	S	0.281113722646271
664	D	N	0.28109897084815205
269	E	V	0.28070720728714155
68	V	M	0.2803902602655543
658	Q	F	0.2801777755129844
439	I	Q	0.280092648621028
619	L	M	0.28008460902585386
115	S	N	0.2799267864306522
364	S	H	0.2798529452127978
395	W	L	0.27971857641533104
283	N	D	0.27912617370319665
629	L	C	0.2791106889958737
526	A	V	0.2789920937217412
393	S	N	0.2781926359199228
318	Y	G	0.27804390267426504
320	T	V	0.2780276092520448
534	S	G	0.2777674681756961
283	N	I	0.2776029108164198
575	Q	I	0.2774622724985321
136	N	T	0.2770057674690483
360	R	Q	0.2768585623667106
269	E	A	0.2766664926009845
348	Q	E	0.2764213777084878
645	L	H	0.2763303983277011
229	K	Q	0.27616617517062403
294	I	T	0.27567070058650256
554	N	S	0.2756668579895529
375	S	G	0.27554438395176845
356	N	V	0.2753935344308308
623	W	Y	0.2752267193415668
354	G	P	0.2752029951185139
209	S	F	0.2749217442599195
214	P	S	0.2748776160239928
607	N	G	0.2745116407291765
609	P	Y	0.2744906709949885
643	Y	P	0.2743234861672689
601	K	T	0.2742234098103445
671	N	M	0.2741785533143989
442	V	L	0.2741201618750254
340	E	N	0.27409467743770044
640	Q	T	0.2740603777062061
287	Q	R	0.2738389085337668
98	N	S	0.2733958050290356
629	L	Y	0.2733797005659083
671	N	G	0.27329734676778233
314	G	S	0.2730272091856462
514	G	Q	0.2728421356281283
84	I	K	0.2726216057663981
341	T	E	0.2722999388488984
375	S	T	0.27194271812375304
184g	R	F	0.2718003911386542
322a	I	Q	0.2717912750588151
382	F	Q	0.2717594329827932
289	N	S	0.2715290491507201
636	S	Q	0.2714390759163767
601	K	Y	0.27140600790250863
232	K	A	0.2712259926320932
273	R	S	0.27109600480586965
197	N	K	0.270910792977115
33	N	A	0.2702062589555815
389	G	V	0.2699917416729144
278	T	R	0.269822008058168
292	V	A	0.2697864957758639
173	Y	V	0.2695952308337253
152	G	R	0.2694133347753405
634	E	M	0.26896222171250017
663	L	V	0.26870087003157445
591	Q	S	0.2679924330366506
278	T	F	0.26784699695112313
354	G	F	0.2677966630985053
139	T	G	0.2674623125208392
159	F	V	0.267356125401095
215	I	L	0.26725989058027344
490	K	L	0.2671397058511246
275	E	Q	0.2670910780892243
696	R	W	0.2668992219683823
260	L	Q	0.2668399522007585
425	N	A	0.26651361100535026
652	Q	F	0.2663070805569619
210	F	G	0.26624052317902985
650	Q	P	0.2658543835449579
184d	Q	Y	0.2652092105030981
285	L	A	0.2651711504055588
560	E	V	0.2651621880479373
272	I	L	0.2649956528333142
161	M	S	0.26478620708569234
348	Q	S	0.2647222219741915
289	N	R	0.2643721263203192
188	N	M	0.2638264993602823
152	G	F	0.26360250475639563
670	W	T	0.26358165233876585
301	N	G	0.2635350700294323
271	M	Y	0.2634793677092864
623	W	P	0.26347239577485193
289	N	V	0.2634558298488766
616	N	W	0.2633722403995051
189	K	M	0.2633541181276521
132	T	E	0.26334898124403083
303	T	L	0.26332456521872705
689	V	C	0.2633141352459857
167	D	G	0.2632901180370318
652	Q	P	0.2632898620048128
209	S	C	0.2632729278302753
162	T	G	0.2632574211364008
121	K	A	0.2632334805863297
278	T	Y	0.2632202764453942
672	W	D	0.26312684949822457
691	G	F	0.263108751015087
598	C	G	0.26307890653110844
242	V	C	0.2630765811134471
660	L	M	0.2630742478070161
284	I	W	0.26307322472336764
272	I	Y	0.26307209938376
233	F	T	0.2630625982161757
129	L	Q	0.2630449175735021
238	P	W	0.2630431346087471
651	N	M	0.2630343548876481
290	T	S	0.2630271179333027
530	M	S	0.263005608188104
398	N	W	0.26297790252084097
151	R	D	0.2629671018027193
335	K	C	0.26296148817028125
170	Q	L	0.2629557282713977
183	Q	F	0.2629495148316188
296	C	G	0.2629282367393944
251	I	Y	0.262915948345687
157	C	T	0.26289654891380143
174	S	E	0.2628749271468106
359	I	D	0.2628727978505153
623	W	E	0.2628497419670264
543	N	V	0.2628016205837019
689	V	E	0.26279744621076
290	T	Y	0.2627948370882213
615	S	M	0.2627525844578271
650	Q	W	0.2627242816032991
175	L	R	0.2626852669410502
379	G	V	0.2626818130841306
142	M	Y	0.26268104133349995
102	E	L	0.26266661135131475
375	S	Y	0.26260653885275703
644	G	H	0.2624623471723749
559	I	H	0.262423543707248
227	K	R	0.2623385170102216
543	N	I	0.2623352898734748
315	Q	D	0.2620195875973099
233	F	L	0.2617493040242868
442	V	I	0.2614268524600133
250	G	Q	0.2613906252030956
295	N	E	0.2611012233330309
587	L	V	0.26101491884198225
262	N	I	0.260343924406209
246	Q	T	0.2599173275471868
98	N	V	0.2595879289103053
492	E	S	0.2595367750050189
243	S	T	0.2595192003833165
240	P	H	0.2592003202787957
251	I	L	0.25889900147267125
476	R	N	0.2585515102046739
517	A	T	0.2582841403083811
173	Y	F	0.25799257744800697
40	Y	N	0.2578814929119129
425	N	L	0.25771772364752576
92	E	T	0.2576541507339417
250	G	S	0.2571661879459865
498	P	R	0.25707917556629273
651	N	V	0.2569533351539684
617	R	G	0.2569119288582459
508	R	F	0.2565481870534865
280	N	M	0.2563718164026235
114	Q	L	0.2560516081583452
350	R	G	0.2556949270401329
205	C	Y	0.2556717867709073
51	T	P	0.2553130724189381
181	V	L	0.2545801706889717
86	L	A	0.2544762635117462
405	S	L	0.25420727289509604
175	L	F	0.2540683149626825
668	S	R	0.2535233393925202
702	L	I	0.25261196884285353
409	G	Q	0.2521083770812033
401	S	C	0.2520956562487189
337	T	N	0.2513578257343466
362	A	T	0.2500270071179957
151	R	S	0.24989239784494394
549	V	A	0.24952069945159344
625	N	V	0.24931880790515784
667	A	L	0.2490214820849117
184	I	V	0.24834947479233235
132	T	A	0.24810226664826746
663	L	W	0.24785293898563596
304	R	M	0.24752675490977774
88	N	Y	0.24728793974009286
384	Y	F	0.2471512398964971
47	D	Y	0.2467644399685405
233	F	R	0.24673258575313045
257	T	L	0.24626527488554886
324	G	V	0.24624482252975974
616	N	G	0.2462230540344133
315	Q	V	0.246050420092156
672	W	Y	0.2457979119240951
217	Y	C	0.24559921999538706
307	I	C	0.2452303427514869
413	S	T	0.24470486057407845
188	N	C	0.2444331499132002
412	D	E	0.2442184778764707
185	N	Y	0.2439276040720083
120	V	S	0.24379188153121745
444	R	T	0.2435066608342208
325	D	S	0.2434107287005562
520	L	F	0.2431320449399684
588	R	M	0.2427067414337929
135	T	N	0.24262832061840775
489	V	G	0.24243321149826816
125	L	P	0.2422197750750999
442	V	E	0.242114908364274
478	N	I	0.2419836702230413
287	Q	I	0.2416378806945592
184e	G	I	0.2415880240182132
425	N	M	0.2415594143036485
153	E	D	0.24136212123240344
405	S	Q	0.2413160460775897
142	M	F	0.2409330432021563
155	K	S	0.2406936544984831
462	N	Y	0.2406785582894403
397	S	T	0.2404790880142653
206	P	S	0.24037175465158495
321	G	L	0.2403239926067145
275	E	S	0.23979955760632385
687	M	K	0.2392974885311405
460	S	T	0.23911468446085865
226	L	V	0.23863240166581015
600	G	L	0.2380830627938426
461	T	D	0.23778401133013774
35	W	L	0.2369106065889092
432	Q	L	0.2366606908956157
442	V	T	0.23574756026757496
86	L	V	0.2355804348312793
116	L	P	0.2352485222683399
78	D	E	0.23473971835880603
356	N	G	0.2347199586914316
617	R	T	0.2346651747862024
461	T	E	0.23439362256788146
279	N	T	0.2341241057257925
446	V	P	0.2338620138822328
412	D	C	0.23386039945536602
95	M	S	0.2336295948227833
669	L	R	0.23322941263377897
275	E	A	0.2332062376958507
249	H	G	0.2331504905267361
114	Q	W	0.2330791565278563
88	N	I	0.2329539778900455
36	V	S	0.2328775695243058
701	V	C	0.2327815581699625
650	Q	R	0.2327453437870893
403	Q	P	0.23271325935998285
665	K	I	0.2326979008319045
111	L	F	0.2325038379852953
279	N	K	0.2324926921089816
281	A	V	0.2323162232272877
308	R	H	0.2313961874990936
425	N	Q	0.2312897416574724
314	G	R	0.2305638559769548
84	I	F	0.2301660979264767
693	I	F	0.2295323478828739
340	E	Q	0.22909837651735646
607	N	K	0.2288914810191208
56	S	C	0.22866961972329705
183	Q	E	0.2286271761832811
332	N	D	0.2286264477637204
347	K	T	0.2277987599460066
47	D	R	0.2271272340183445
46	K	L	0.2267764515225412
603	I	V	0.22671231007820694
471	G	A	0.22645612319302305
82	Q	H	0.2263384946620603
637	N	V	0.2258430322846693
547	G	D	0.2256499400395442
43	P	T	0.2256283673416879
461	T	N	0.2255453014333878
228	C	Y	0.22506531340625816
220	P	M	0.22487603421467173
153	E	M	0.22476914175242751
216	H	M	0.2245982304222144
164	E	M	0.22440918683762165
169	K	P	0.2243932774266196
316	A	K	0.2240853959369379
320	T	A	0.22403167329354434
326	I	V	0.2239501702131962
246	Q	H	0.22372471522086693
153	E	Y	0.2234906620200253
626	M	I	0.2233595741210139
661	L	M	0.22286602432385044
135	T	K	0.22261097542291608
374	H	Q	0.22251132756652536
401	S	A	0.22236213399071106
374	H	T	0.22225740164022856
187	S	R	0.22218701696348594
409	G	C	0.22218076584237464
334	S	G	0.222179915260071
214	P	A	0.22214901245974344
688	I	K	0.2221151654100034
370	E	K	0.22162081105864265
467	T	L	0.22088622098666968
241	S	I	0.22086275713600176
524	G	E	0.218712585902821
100	M	T	0.2181659466423219
564	H	Q	0.2172789858838246
406	N	C	0.21725636895196584
402	V	S	0.21674236157084106
184h	S	L	0.2163788254848193
449	I	L	0.21613243773139032
681	Y	H	0.21585993002212076
246	Q	L	0.21584295499392575
491	I	H	0.2155101627596996
232	K	N	0.2151909866600011
62	E	A	0.21514220187850616
640	Q	V	0.2149222351764434
697	I	T	0.21478986387048746
609	P	G	0.21445044993668208
295	N	Y	0.2140691525486549
184a	N	H	0.21396726666973245
457	D	L	0.21364881659987486
461	T	V	0.21268827053067527
495	G	T	0.21251802061745687
241	S	N	0.21246168797497686
494	L	K	0.21226212418276771
293	Q	G	0.21220266407518884
164	E	S	0.21193893968389085
184e	G	C	0.21170693668163465
155	K	A	0.21168113901083774
127	V	K	0.21142427008464104
94	N	T	0.211143754609382
100	M	V	0.21107702991765712
500	R	L	0.21103939003450065
399	T	R	0.21072792074218646
453	I	T	0.21066605154750195
416	L	M	0.2106611353114739
672	W	C	0.20999769702893695
49	E	S	0.2098296252704352
327	R	C	0.20977177117790788
159	F	I	0.20962699169702131
171	K	L	0.20958132615447514
162	T	R	0.20955964768967095
465	T	V	0.20924112586028287
646	L	R	0.20800830950719765
452	L	P	0.2076550510690828
49	E	P	0.20729032110389814
336	A	P	0.20720893653128408
530	M	V	0.20692192533264572
428	Q	R	0.2066459121309801
594	G	N	0.20614819476201884
351	K	A	0.20560232276598286
462	N	C	0.20548372439694584
183	Q	L	0.20538009794429146
444	R	Q	0.2053533816166634
495	G	K	0.20508854408050145
452	L	T	0.2048637957783909
485	K	C	0.2046911552883656
184g	R	P	0.20459729309331615
184g	R	Y	0.20459729309331615
578	A	T	0.20416237339337973
422	Q	T	0.203993065596842
434	M	W	0.2038726440634777
478	N	P	0.20360068696830935
31	A	T	0.20357044046181672
433	A	C	0.20345633866438773
275	E	K	0.20343233030261376
256	S	T	0.2032586906038207
209	S	I	0.2030552282117968
496	V	T	0.20260967858403156
488	V	T	0.2023900721345666
281	A	C	0.20217695584591755
627	T	S	0.20203561765684785
641	I	N	0.20163953628856499
304	R	W	0.20143893842585567
448	N	R	0.20115092302569484
357	T	S	0.2011122512652204
221	A	S	0.19980106675725184
582	A	G	0.19939198725635165
464	T	F	0.19922690013064376
664	D	E	0.1981289433928489
107	D	T	0.1980098271111893
337	T	I	0.1978102580034954
231	K	T	0.19712026955365156
208	V	T	0.1967637657925695
134	V	P	0.19630668137499602
209	S	T	0.1962974745408347
267	E	K	0.19617541152504872
623	W	C	0.1954509609315636
369	L	G	0.1954283298586746
195	N	G	0.19507910141608686
507	G	P	0.19490390889869655
484	Y	G	0.1948931070192368
510	K	G	0.1948137966539024
630	Q	M	0.19444073352374025
47	D	S	0.19440866734132264
648	E	V	0.19419074453113835
134	V	T	0.19417502076189733
190	E	R	0.1941128289529681
163	T	R	0.19407301717966244
130	Q	W	0.19401612511637376
164	E	H	0.19385258747114914
173	Y	N	0.19385201883485206
396	I	G	0.1938254311838491
133	N	I	0.1937125110169316
293	Q	H	0.1935073698086355
630	Q	A	0.1932222001829496
312	G	T	0.19315495406601724
339	N	L	0.19233173838926315
354	G	A	0.19213542979572745
330	H	Y	0.19212409985192716
674	D	Y	0.1917945181114274
328	Q	K	0.19178361834982904
603	I	A	0.1915897235090039
686	I	L	0.19145039519768225
33	N	E	0.19049806111570936
136	N	I	0.19044336658362293
186	N	K	0.18992302575025832
574	K	E	0.18978561595043625
39	Y	W	0.18920945460001895
629	L	H	0.18916441534315104
84	I	Y	0.18908682450107395
592	L	R	0.18905263795908456
252	K	P	0.18877032569640267
589	D	I	0.18866615451034627
429	R	Q	0.18860434913119464
103	Q	A	0.18857058529047446
630	Q	S	0.188346511399524
326	I	G	0.18814472558725792
34	L	H	0.18784212351985125
436	A	S	0.18774962084232305
606	T	A	0.18760267935446492
463	S	I	0.18751392056080046
621	E	G	0.18722382010867064
696	R	K	0.1872042023692672
211	E	Y	0.18713905559596544
224	A	C	0.18701204348664824
437	P	M	0.18685273118833606
267	E	Q	0.1868112347842661
415	T	H	0.1864028203641632
695	L	A	0.18636131248974733
648	E	I	0.18629335260191512
483	L	T	0.18628969028396766
665	K	R	0.1860707825814545
90	T	K	0.18574583531691946
105	H	Y	0.1857244086733225
107	D	G	0.18572145823797315
95	M	K	0.18555702772226387
426	M	F	0.1855116475030358
402	V	C	0.18551135132547655
415	T	E	0.1854022178615524
406	N	H	0.18536876973954716
418	C	S	0.18526142466754555
434	M	V	0.18504537313530847
417	P	H	0.18503458759601493
252	K	E	0.1849468694912472
135	T	E	0.18487565674663348
408	T	E	0.1847330515887672
351	K	V	0.1847160871872756
397	S	G	0.18454571023730354
155	K	V	0.1845216417081081
435	Y	F	0.1844212268319169
528	S	N	0.18423393682285424
44	V	R	0.1840080253029476
625	N	S	0.18400150229045725
615	S	G	0.1836156149437214
88	N	S	0.18359409935585325
70	A	M	0.18354519887225645
481	S	F	0.1835186824822227
439	I	G	0.18294140784986432
362	A	C	0.1827179692614872
300	N	L	0.1826466345824031
84	I	R	0.1825305746472807
413	S	E	0.18217920194361145
351	K	I	0.1817342959886644
224	A	S	0.18133938849149936
171	K	F	0.18127797162628306
458	G	D	0.18093715498447885
340	E	Y	0.1804709815701194
465	T	D	0.18046420482115624
229	K	E	0.1802192635198729
640	Q	R	0.1797518416937127
467	T	I	0.17956547251034227
94	N	S	0.17930694155140595
600	G	P	0.17920166347589753
404	G	I	0.17908396411086547
471	G	R	0.17908042403359575
371	V	I	0.17905854399558285
407	S	A	0.17902578569107125
593	L	V	0.17889928571282535
94	N	R	0.17875638801455274
442	V	G	0.17858512773749388
257	T	I	0.17851602456755095
224	A	I	0.17816938382458114
321	G	T	0.17815410546589566
447	S	Q	0.17767335710112778
437	P	G	0.1776612103356683
62	E	Q	0.17759643136188955
594	G	M	0.1775721957216837
295	N	G	0.17746831647346895
421	K	H	0.17735940343212014
649	S	G	0.17701708092096688
433	A	M	0.17674293454243453
80	N	Y	0.17641144569239942
38	V	I	0.17605526146047085
397	S	N	0.17588768432890153
247	C	F	0.17572747653056314
287	Q	L	0.1751731761199771
636	S	N	0.17478794148037274
587	L	P	0.17378139576596702
271	M	A	0.17373164640584796
586	Y	V	0.17360903147014425
138	I	V	0.17325546625908686
249	H	T	0.1728134573671327
230	D	R	0.1726899700339354
412	D	F	0.17268692177191425
364	S	N	0.17231041551417928
699	F	A	0.17227679446116495
350	R	A	0.17216860393993316
585	R	H	0.17190814580017447
588	R	A	0.1716596204825664
537	L	V	0.17159330046164936
158	S	T	0.17158587189756186
90	T	D	0.17155478413508965
363	N	C	0.1712818594430701
241	S	L	0.17117554148086214
345	V	M	0.1707849567695629
621	E	R	0.17075399329206256
120	V	I	0.17062635285503622
90	T	A	0.17052459641402734
65	K	G	0.17049729489452767
591	Q	R	0.16989060409984294
35	W	S	0.16977062069056115
672	W	L	0.1697070652749587
44	V	I	0.16948916351602009
55	A	H	0.1693050659249341
123	T	I	0.16928939520933067
339	N	I	0.16910991474848452
118	P	M	0.16909506102715444
667	A	T	0.16856888203665407
609	P	A	0.16833557634943092
378	C	R	0.16798190689519582
161	M	A	0.1679223591773492
520	L	P	0.16767462904060465
360	R	V	0.16766629300679298
241	S	A	0.16727298453666972
218	C	S	0.16716444744079226
409	G	E	0.16671277221593786
117	K	T	0.16595152400582214
682	I	N	0.16509247996411056
137	N	S	0.16508910212658467
198	T	S	0.16507977425779266
660	L	F	0.16502135839978754
443	I	K	0.16498554143372568
50	T	I	0.16493230086614832
583	V	L	0.16469625692134532
499	T	S	0.1645073987417842
401	S	T	0.16408674384286648
234	N	V	0.16371115461372618
207	K	P	0.16361396365742562
240	P	L	0.16289275421590713
459	G	P	0.16268039320390287
408	T	M	0.1623149955227502
607	N	D	0.16217319822537654
71	T	S	0.16214445278101158
263	G	D	0.16213978197963405
636	S	E	0.16196894601361184
627	T	A	0.16191037974355413
510	K	R	0.16178457144285766
184e	G	V	0.1615673160755657
85	H	T	0.1612946808069885
615	S	N	0.1612400126608399
619	L	E	0.1611530836348991
487	K	N	0.16113083088338725
469	R	G	0.1609139441909013
600	G	T	0.16045063237432208
142	M	T	0.16023313305948195
89	V	A	0.16019700751465754
321	G	V	0.1600515578170342
634	E	Y	0.1600448350342724
412	D	T	0.16000252583031707
535	M	V	0.15998360689313604
47	D	V	0.15959611441411325
103	Q	G	0.15958731079100658
316	A	T	0.15949440635012987
197	N	S	0.1594053327094254
362	A	R	0.15922974290226086
79	P	F	0.15899523329945325
463	S	V	0.15874526390783847
117	K	G	0.15858561115604966
369	L	P	0.1584219528119307
119	C	R	0.15836664772355594
293	Q	R	0.15833157270637618
86	L	S	0.15814821082886385
410	S	D	0.15780456771943355
190	E	V	0.1574780268626313
374	H	V	0.1571542627437671
477	D	T	0.15684359561628686
401	S	D	0.1566234136304892
243	S	V	0.15638990258720828
329	A	T	0.15637754569496007
290	T	E	0.1561119140167909
678	W	R	0.1558303439523476
168	K	V	0.15525408874655047
550	Q	R	0.1551880918801616
88	N	K	0.15516823612827912
136	N	G	0.1551305001802562
255	V	L	0.15493625703250966
350	R	Y	0.15480109368772316
677	N	K	0.15478193552195718
626	M	F	0.15460725553710988
188	N	V	0.15447939355757273
282	K	Q	0.15441903632607992
636	S	H	0.15438856504590392
121	K	S	0.1538900283816313
357	T	P	0.15387440538812988
444	R	K	0.15376010851306274
652	Q	K	0.15369676100372165
184g	R	A	0.15365805320083614
185	N	I	0.1528971316256188
304	R	E	0.15283765174842787
466	E	R	0.15281675313573598
466	E	D	0.15281675313573598
303	T	R	0.15235459209548352
192	R	S	0.15225565941819955
37	T	S	0.15223954410997476
307	I	K	0.152116705987866
446	V	W	0.15188853518107626
109	I	V	0.15174296244806426
502	K	I	0.15168336048110545
373	T	Q	0.15167557655897146
408	T	N	0.1511773482782865
504	R	K	0.1510457866161214
34	L	S	0.15104144642206968
31	A	I	0.15087270381979004
139	T	A	0.15077874393364574
700	A	G	0.15056476789251486
433	A	G	0.15036642553167506
285	L	M	0.14989107664880907
344	K	L	0.14984170025978874
123	T	P	0.14974022342381996
629	L	P	0.14929852786092082
690	G	V	0.1490413001875541
393	S	T	0.14817385271276814
78	D	A	0.14776336622528807
48	A	T	0.1473350845134917
624	D	A	0.14686301345327835
303	T	I	0.1466585390654784
199	S	L	0.14645146236559456
162	T	S	0.1463923370623332
402	V	Q	0.1463530336794432
388	S	V	0.14631727051278873
439	I	M	0.14616747953163114
514	G	S	0.1461530483824633
496	V	E	0.14559721696312433
485	K	I	0.14539975966638236
626	M	R	0.14520936536031356
417	P	V	0.14505127327353556
492	E	K	0.14477695946759148
240	P	Y	0.14471134833432153
665	K	N	0.1446947918346121
383	F	I	0.1444042415481724
330	H	A	0.14432404592351258
461	T	I	0.14404052095220707
512	A	T	0.1438377792462296
509	E	G	0.14337274915041587
154	L	S	0.1430159300489005
620	S	W	0.14282488538710442
445	C	Y	0.1426720412656496
427	W	R	0.14247755350270153
425	N	G	0.14211709445305767
254	V	T	0.14204708197566346
651	N	A	0.1419857864986172
463	S	L	0.14194474085896114
404	G	A	0.14148833736229968
200	A	P	0.1413767228720611
241	S	Y	0.14121014909438642
106	T	V	0.14094591780455096
371	V	A	0.14077981074669085
531	G	S	0.14044196105522674
670	W	F	0.14020106578513716
50	T	N	0.14010101663945773
442	V	S	0.1399981788947802
388	S	G	0.13960010072262571
309	I	K	0.1395161952628691
137	N	T	0.13941810282847114
490	K	E	0.13910527367131514
407	S	Y	0.1390313655382106
280	N	Q	0.13887887186898906
436	A	P	0.13818414718700933
607	N	I	0.13786540420709525
360	R	L	0.1377177379134699
278	T	V	0.13750601202161702
672	W	P	0.13740093747706866
658	Q	M	0.13739529311939122
290	T	R	0.13703968498934696
441	G	L	0.1367883086624981
344	K	H	0.1364677862640916
612	S	G	0.13640104245548876
32	E	D	0.13634925208658644
335	K	F	0.1359972608821763
639	T	L	0.13598177579594298
600	G	W	0.1358744083490357
530	M	I	0.13565338138929414
505	V	D	0.1354475085690632
435	Y	W	0.13529073881894926
624	D	G	0.13505862240956235
312	G	S	0.1350341397414317
55	A	T	0.13500637885439876
184c	N	D	0.1349410099132451
456	R	H	0.13485883340192867
240	P	K	0.13474690273311904
100	M	L	0.13448947754568835
667	A	K	0.1344462908363751
201	I	S	0.13426068937488236
97	K	N	0.13395342848383884
301	N	D	0.13377234952351216
54	C	Y	0.13347634118891255
519	F	V	0.13288220932305694
503	R	G	0.13257765751685108
384	Y	M	0.13256323022895114
240	P	R	0.13244425392382814
485	K	E	0.13197056907133056
153	E	Q	0.13195146331933472
229	K	L	0.13143085341984553
352	H	K	0.13142944736529094
67	N	D	0.13134213816140405
589	D	G	0.131293348993342
454	L	F	0.13103028152670562
428	Q	A	0.13049015464954553
49	E	Q	0.13011573092805054
77	T	A	0.12978502646817314
381	E	K	0.12952311628383895
412	D	G	0.12947577692190276
619	L	P	0.12923053919294586
409	G	R	0.12904231491309018
670	W	C	0.1285872650012966
195	N	H	0.12817338834682698
409	G	D	0.12806608903628106
31	A	S	0.12801435485470258
277	I	L	0.12792228700206726
664	D	S	0.12771715034514933
643	Y	C	0.12771003506804313
117	K	F	0.1271296187206356
87	E	H	0.12688876252973455
302	N	Q	0.126856908332504
332	N	L	0.12679530279388065
165	L	I	0.1265533478273178
562	Q	K	0.12631056010881675
46	K	A	0.12568526964211366
74	C	S	0.1252330997707376
123	T	M	0.12504318975561826
301	N	R	0.12480509467416068
229	K	F	0.12458233895277937
388	S	H	0.12452095563081815
107	D	R	0.1242431306462986
691	G	N	0.1242313324620937
108	I	H	0.1242180259066593
305	K	T	0.12399486788035716
175	L	I	0.12396559000788017
358	I	H	0.1239648922930082
295	N	M	0.12381172281594445
48	A	S	0.12378891749667592
116	L	M	0.12364853709469582
440	Q	E	0.1235350994462092
668	S	V	0.12333988409208554
295	N	L	0.12330384282119393
241	S	T	0.12326360040520293
233	F	H	0.12324127128488932
257	T	V	0.1229941156370462
413	S	K	0.12295126258304155
600	G	R	0.12252193159652015
374	H	Y	0.12244523042432733
372	T	I	0.12154330172320855
648	E	D	0.1215382848196346
401	S	H	0.12145786655364085
509	E	R	0.12138638350075065
526	A	P	0.12136440667136685
110	S	F	0.12132198507717748
439	I	T	0.1212708208079595
360	R	H	0.12112811467113273
114	Q	D	0.120894555546114
171	K	N	0.12078451366921435
448	N	E	0.12071244142501936
508	R	Q	0.12062482235941373
435	Y	P	0.12047012643008145
100	M	I	0.12029823185393435
651	N	G	0.12015085649666404
531	G	D	0.12010353269788625
698	V	M	0.12008668458902765
665	K	L	0.12003216646325345
657	E	R	0.11989066821886347
346	V	L	0.1196989700137822
640	Q	S	0.1194150226061344
554	N	R	0.11928604395019254
609	P	F	0.11910434204156167
621	E	K	0.11907840987099892
462	N	D	0.11887968880310933
573	I	M	0.1186792133868176
142	M	V	0.11852928814933855
696	R	E	0.11842207624456795
190	E	Q	0.11838796105478967
621	E	N	0.11830686380402995
413	S	L	0.11826415323485005
186	N	M	0.11818943676257515
688	I	L	0.11817899548996537
612	S	A	0.11779649411105078
699	F	S	0.1175299832844176
211	E	I	0.11735224305103932
482	E	K	0.1173462113229296
652	Q	R	0.11730374541067785
415	T	F	0.1172970933344018
[truncated: 11,401 more rows]
