# Supplementary material for: High-resolution mapping of the neutralizing and binding specificities of polyclonal sera post-HIV Env trimer vaccination
Source: eLife. 2021 Jan 13;10:e64281. doi: 10.7554/eLife.64281 (PMC7864656; doi:10.7554/eLife.64281)
Supplement: Figure 2—source data 1. [file elife-64281-fig2-data1.zip › summary_2214-Wk0-medianmutdiffsel.csv]

site	wildtype	mutation	mutdiffsel
106	T	K	2.4200761426787114
450	T	I	2.243116969211122
440	Q	L	1.9544987184692804
326	I	G	1.947105844724314
276	N	D	1.8194189283257032
313	P	T	1.7724531150297334
304	R	M	1.752781626182616
390	L	P	1.7099003142789813
376	F	S	1.701615402295544
654	E	T	1.6782674718752817
90	T	H	1.6781713265012548
429	R	A	1.636985890094972
349	L	S	1.6330402287846146
323	I	D	1.613336165832696
389	G	L	1.6130667627632842
222	G	T	1.5850401458342724
581	L	P	1.5748043745734193
392	N	Y	1.5497028127864454
199	S	P	1.5380518327441652
670	W	R	1.5323877874200205
184e	G	V	1.5303335192054006
417	P	L	1.525977732962527
210	F	I	1.5232149582323438
236	T	L	1.5210271455940736
689	V	G	1.5198819239436063
135	T	G	1.511029354809222
617	R	G	1.5091492498813268
577	Q	P	1.4910040800645394
327	R	F	1.485861251583636
209	S	R	1.4855269486715341
298	R	G	1.474769179602368
587	L	P	1.4733134925344962
317	F	L	1.4721894282397658
492	E	V	1.4708630318188527
360	R	H	1.4542769298336111
121	K	H	1.4475033701928837
532	A	G	1.4458420580316589
207	K	A	1.4328625579687253
695	L	C	1.4322619149391622
279	N	D	1.4295853066412687
46	K	N	1.4017917575282834
655	K	E	1.4008249431362796
612	S	N	1.3919453366298409
339	N	Y	1.3837197566314856
655	K	S	1.3834226529553797
138	I	R	1.3807414577035422
698	V	H	1.3787420699807271
343	G	Q	1.378605569601641
186	N	S	1.3771021461137711
287	Q	K	1.3752211760079942
82	Q	K	1.3678305349193685
499	T	I	1.3647546056711035
334	S	I	1.3562305692895564
296	C	S	1.34857850016089
394	T	E	1.3421262697324998
215	I	F	1.341358055047885
672	W	F	1.3388308118171852
340	E	H	1.3367239991893474
586	Y	V	1.3357101699383236
479	W	I	1.3317815881539188
243	S	L	1.3266877430453992
667	A	E	1.3259736648489873
216	H	I	1.3137047341298564
615	S	A	1.3096985468936733
448	N	E	1.3071432762745658
213	I	F	1.3057745696342298
78	D	V	1.3029057138730378
306	S	L	1.3007911490512645
306	S	K	1.2951529973577638
308	R	C	1.2841808297833297
412	D	H	1.283383995223033
567	K	E	1.2819712691584613
129	L	P	1.2662291749991224
309	I	S	1.2633902381662565
508	R	F	1.263308090572505
313	P	F	1.263260108078701
197	N	W	1.2632098172772577
672	W	N	1.2630491364705851
364	S	Q	1.2629128699146652
269	E	W	1.2623616455037925
347	K	H	1.2616150189077475
369	L	M	1.260514549354589
380	G	N	1.2592366179652776
355	N	Q	1.2588768492128488
350	R	W	1.258248038224206
520	L	P	1.2572303643331062
103	Q	G	1.2551828501487434
102	E	P	1.2550179225296902
550	Q	A	1.2535608952963169
317	F	V	1.249562169602906
278	T	Y	1.2494043132611468
255	V	W	1.2493058398045316
313	P	N	1.2492604867179058
512	A	V	1.2408811724319688
282	K	I	1.2403068261996104
105	H	Q	1.2400032941350152
245	V	T	1.2385915611369236
435	Y	W	1.2380281301903842
174	S	V	1.2369842906740705
588	R	C	1.235203517426798
90	T	R	1.2299418348082118
173	Y	H	1.2284285780770734
507	G	T	1.2257018679800271
236	T	A	1.2245178391563218
241	S	K	1.2243466845068205
512	A	N	1.2201520617143762
415	T	G	1.2193937578733842
224	A	Q	1.2160610850637563
348	Q	S	1.2137364601287108
327	R	A	1.2093497809990317
701	V	C	1.2087261105898577
612	S	Q	1.2084574379604125
647	E	M	1.2084171046483616
351	K	E	1.2064313164952645
91	E	Q	1.2006224773111245
650	Q	Y	1.1994531783659157
299	P	S	1.1988538853718989
79	P	A	1.1978245280619348
346	V	L	1.1947498498529407
405	S	I	1.1903609966726665
229	K	M	1.1837696663502102
536	T	A	1.1811939710789685
612	S	H	1.1756051866053154
336	A	S	1.1747411653253577
542	R	K	1.171817995176708
85	H	K	1.1717950036665497
85	H	E	1.1717950036665497
433	A	V	1.1680561620948515
231	K	M	1.1669104593945374
553	S	A	1.1650580578277774
471	G	Y	1.1544826366320795
335	K	P	1.1544667750307032
47	D	G	1.1541766952013397
373	T	M	1.1539035205347306
295	N	A	1.1532198330383368
624	D	L	1.1527570566969678
513	V	Y	1.1526967530736347
215	I	Y	1.151387723922258
67	N	T	1.15002770229886
62	E	Q	1.1499162477316995
198	T	D	1.149804460335239
184g	R	P	1.148716606524483
133	N	Q	1.147905862942192
39	Y	M	1.1476493365051863
179	L	S	1.1459838919671272
173	Y	F	1.1459113030200851
156	N	L	1.1436508639496543
293	Q	F	1.1421109284459243
244	T	N	1.1420304628909583
194	I	N	1.141019770112029
236	T	H	1.1383937920512643
460	S	V	1.1378367150838251
380	G	M	1.1377598940051468
89	V	G	1.1377035049008433
54	C	I	1.1377017827004259
452	L	M	1.137608695314752
529	T	Q	1.1375724970995786
256	S	E	1.1375212299687447
349	L	P	1.1375045116642268
554	N	F	1.1374952193281238
490	K	P	1.137472493223748
370	E	I	1.1374672293064347
605	T	G	1.1374591849902465
456	R	W	1.1374132270055586
88	N	W	1.137350839357628
653	Q	S	1.1373433177908796
601	K	G	1.1372321685875029
369	L	C	1.1369020116079769
656	N	Y	1.132954138332405
689	V	E	1.1328588008343594
673	F	I	1.1328322457000142
677	N	A	1.1325657698652682
433	A	K	1.1320292607843718
490	K	Y	1.13159614754017
666	W	G	1.127202632607965
553	S	R	1.1262023892855533
378	C	Y	1.1249050377053862
507	G	F	1.1204349276356906
471	G	I	1.118891985158282
535	M	T	1.1146055161694817
565	L	M	1.1142365739652902
220	P	Q	1.1124931209021416
462	N	L	1.1113363706313806
76	P	T	1.1109617840163477
508	R	T	1.10598759380689
521	G	V	1.1051648101076037
578	A	L	1.1045362250116122
393	S	A	1.1033822825899091
155	K	R	1.1009516073877648
340	E	Q	1.1003540663984461
61	Y	G	1.0992124279752526
542	R	I	1.0946971553516742
610	W	R	1.094096358334916
68	V	L	1.0930288853643109
404	G	L	1.0919642548813084
166	R	W	1.0917335957618135
73	A	V	1.0914046558548822
377	N	A	1.0909363579482103
91	E	K	1.0900105621562408
368	D	N	1.0897645800804032
362	A	Q	1.089551337062717
241	S	H	1.089242133255431
347	K	N	1.0891774823074096
123	T	P	1.0875469706283063
220	P	T	1.0862341870859558
551	Q	L	1.084292709387148
306	S	C	1.0840102082874046
455	T	I	1.0829260559113263
560	E	V	1.082584512275326
612	S	C	1.081215006186819
301	N	D	1.0799727097511147
270	V	A	1.07974001956472
55	A	G	1.0780052998465028
523	L	V	1.0751137419794383
227	K	L	1.073997010613126
360	R	I	1.0734739555033666
379	G	E	1.0720408875780525
585	R	W	1.0703427286308782
590	Q	S	1.0702525017922029
252	K	M	1.0700531279935497
414	I	M	1.0697148521971556
667	A	K	1.0694922723172058
252	K	S	1.0684654068084418
316	A	D	1.0681992236642142
152	G	V	1.0673016568869516
162	T	I	1.06722129862604
435	Y	H	1.0664831596605056
301	N	L	1.0627951365432626
674	D	N	1.0579250363877108
214	P	H	1.0575126667743535
106	T	F	1.0560072305681574
691	G	V	1.0556802264111542
44	V	R	1.0555130880031545
82	Q	D	1.0552999499741158
108	I	L	1.0549894010183292
585	R	H	1.0533981976972877
372	T	S	1.0522280290414228
244	T	S	1.049766899236699
358	I	R	1.0486796450182936
438	P	R	1.04760368968367
319	A	L	1.0465472014384554
517	A	S	1.0459938087664251
184g	R	Q	1.0451391298284567
187	S	V	1.0448662513860896
693	I	M	1.0441676229740076
99	N	A	1.0413517847492724
627	T	A	1.039822307423583
327	R	C	1.0391715254017893
322a	I	Q	1.0389641297580685
658	Q	S	1.0385931503029633
472	G	V	1.0369957684636697
455	T	Q	1.036002815492724
132	T	S	1.0354469987997323
35	W	L	1.035109408584021
669	L	M	1.0350045965774712
684	I	V	1.0336869518459872
226	L	P	1.0336104721769628
82	Q	S	1.0332704538470705
622	I	L	1.0328019238015524
250	G	R	1.032434493236886
46	K	M	1.0323947526454818
575	Q	D	1.0309779058633082
592	L	C	1.0308324052429585
545	L	Y	1.0308003827033585
548	I	C	1.0307969665763512
604	C	A	1.0306597406732476
698	V	M	1.0293048865508283
634	E	M	1.0289124977302249
252	K	V	1.027282286150615
250	G	D	1.027085196215754
476	R	I	1.026956476868043
264	S	P	1.0268580958170843
184b	E	Q	1.026440427437021
184e	G	I	1.026112357989673
184f	N	A	1.0260061137546796
177	Y	C	1.0233275935960044
657	E	G	1.0232524599592228
319	A	Y	1.0225769139599767
594	G	M	1.0208843227953777
344	K	E	1.0183011984791124
685	F	I	1.0172354549258005
676	S	H	1.0169140066942817
624	D	P	1.0167763346159553
599	S	I	1.0159522909009353
419	R	A	1.015895465917854
352	H	V	1.0148136104333143
441	G	V	1.013684913786038
557	R	T	1.0126268331521024
47	D	V	1.005399874134447
451	G	W	1.0051929469461514
221	A	Q	1.0038376722084137
81	P	A	1.0037958925898578
178	R	Q	1.000663248418849
281	A	M	1.0006118638205113
462	N	C	1.0005030624606237
312	G	W	1.0004908962326469
312	G	Y	1.0004908962326469
103	Q	F	1.0004177671526149
542	R	L	1.0003674252808143
616	N	W	1.0003489696715542
189	K	G	1.0003165383726402
262	N	G	1.000299570340888
275	E	C	1.0002896980437002
208	V	E	1.0002521985758932
404	G	M	1.000250776346232
187	S	Q	1.0002487883398647
276	N	P	1.0002306391457314
188	N	E	1.0002065146784795
628	W	G	1.0001923446116991
292	V	G	1.0001781079502885
163	T	Y	1.0001740221190714
679	L	S	1.0001661296863391
679	L	R	1.0001661296863391
124	P	D	1.0001171680593892
442	V	M	1.0001148692478972
452	L	T	1.000105171564817
213	I	D	1.0001027687207735
125	L	R	1.000094322063216
552	Q	H	1.0000788094146953
443	I	W	1.000072858545025
617	R	W	1.0000675800601564
162	T	K	1.0000573110324984
127	V	G	1.0000415435080816
167	D	G	1.0000382169223512
421	K	G	1.0000211247046562
551	Q	N	1.0000125698395657
385	C	H	1.0000118876975703
434	M	W	1.000004892683387
228	C	Q	0.9999758774419748
79	P	V	0.9999555996383068
426	M	E	0.9999517539561372
367	G	T	0.999923226601737
75	V	N	0.999922340169304
431	G	D	0.9998995121847508
563	Q	A	0.9998621571273639
546	S	W	0.9998400472910568
211	E	N	0.9998261522783652
234	N	C	0.9997423769066824
638	Y	P	0.9995562637444496
285	L	M	0.9994528885987504
377	N	S	0.9989869193849984
561	A	D	0.996798750337464
303	T	A	0.9949791814605546
402	V	E	0.9939777570378728
78	D	S	0.9932938533975668
359	I	L	0.9915649496713558
649	S	G	0.9898748152098666
324	G	A	0.9882584147638984
300	N	T	0.985028981117938
283	N	D	0.9845081247537036
207	K	Y	0.9835055751301556
174	S	P	0.9831315926857752
655	K	N	0.9830895114665644
187	S	I	0.9821810443318176
79	P	F	0.980776581593762
61	Y	F	0.9806517415208851
259	L	V	0.9772952623567216
73	A	D	0.9760875736029612
323	I	R	0.9745575573553696
424	I	M	0.9745198825618726
693	I	K	0.9709457802810564
646	L	R	0.9685152230009976
126	C	R	0.9684056067314112
383	F	S	0.9682013665887842
357	T	P	0.9679079497461124
330	H	L	0.9676279703326172
136	N	K	0.9674496107909571
411	N	H	0.9670570671575216
230	D	N	0.966765217995602
610	W	G	0.9649776683952824
581	L	R	0.9623703521981261
464	T	Q	0.9612950060379728
425	N	A	0.959494199346294
438	P	L	0.958942131883359
309	I	F	0.9586614413597366
307	I	M	0.9582463984277196
640	Q	H	0.956972392801604
129	L	I	0.9561875454495171
237	G	W	0.9552363844843276
138	I	V	0.9545822304115748
609	P	H	0.9531456946607146
91	E	D	0.9528453802722158
122	L	F	0.9524199057027868
425	N	K	0.9514435544376356
534	S	C	0.951263104853862
90	T	K	0.9496506275808112
95	M	P	0.949512487582096
108	I	Y	0.9490607734491994
51	T	R	0.9489528514436628
337	T	H	0.9477969506556712
120	V	G	0.9471191309184612
673	F	V	0.9461557573480396
99	N	P	0.946059410403754
519	F	G	0.9458659146524206
239	C	R	0.9456722610799831
657	E	D	0.94563640575941
637	N	C	0.9446287912964186
568	L	T	0.9419814035655132
121	K	M	0.9416105011428832
304	R	G	0.9410830420845294
241	S	D	0.9392670904373824
404	G	W	0.9378528884549956
170	Q	V	0.9376959239766304
197	N	A	0.9372132645261008
395	W	F	0.9370598967735468
355	N	V	0.9361435665803992
436	A	D	0.9313677005546412
224	A	R	0.930853885630672
312	G	L	0.9302287221924336
262	N	I	0.9299965140855152
253	P	L	0.929332660425884
325	D	H	0.9292813663877144
409	G	W	0.9291436228015348
186	N	T	0.9285258608845394
112	W	F	0.9270485134901364
241	S	C	0.9255575513800012
650	Q	M	0.9235679520312624
659	D	S	0.9235299058095996
699	F	D	0.9228657114889224
691	G	H	0.9225731010783856
696	R	N	0.9224028876691766
651	N	G	0.9223067257803024
592	L	I	0.921306395089774
69	W	L	0.9210298597464891
698	V	L	0.9206825020195046
484	Y	N	0.9201744336050036
163	T	S	0.9197019776222044
430	I	R	0.9196167523268514
120	V	N	0.9178717264789208
686	I	T	0.9176586286224032
43	P	L	0.9161923394572808
436	A	P	0.9159203164133588
583	V	G	0.915444650465102
389	G	F	0.9138077652837644
357	T	Y	0.9133707461333672
398	N	M	0.9133699946537966
381	E	M	0.9133383156407804
153	E	D	0.913275247744428
355	N	E	0.9132565615143718
605	T	S	0.9120891768655504
590	Q	E	0.9116226847841764
476	R	T	0.9110791199573668
351	K	G	0.9078011184687164
699	F	L	0.9074784996431278
55	A	M	0.9074074697082852
120	V	P	0.9069347922204276
68	V	R	0.9068954111121684
116	L	R	0.9066135762622316
48	A	W	0.9065168213384842
108	I	F	0.9063899467822912
581	L	Y	0.905755273744202
193	L	S	0.9053785555677076
544	L	V	0.905180286210234
514	G	Y	0.905047521784502
607	N	F	0.9049901003167572
231	K	V	0.9027278974627154
303	T	V	0.9021846268907662
300	N	Q	0.9018299166828212
289	N	I	0.9017662384850836
252	K	H	0.9017514040667558
312	G	H	0.9016956810835848
309	I	A	0.9016215383639752
227	K	W	0.9014159812501304
304	R	N	0.9013384397651688
249	H	G	0.9013220474787432
248	T	V	0.9011918830137828
184h	S	H	0.901080045346071
251	I	W	0.901079354830011
192	R	F	0.9003642515310665
192	R	C	0.9003642515310665
176	F	V	0.8999232607924816
184c	N	H	0.8997097109888554
201	I	T	0.8996999325818829
612	S	R	0.8994478329629518
208	V	T	0.8985918193204191
161	M	A	0.8983425112153446
323	I	C	0.8971291318332872
168	K	M	0.8965811396189527
336	A	N	0.8965236881889245
392	N	I	0.8940746466145041
666	W	I	0.8926909163364803
654	E	L	0.8919356037289541
692	L	N	0.8917723694434295
677	N	Y	0.8915576703614733
652	Q	F	0.8911361072897138
421	K	I	0.8900202803832958
394	T	N	0.8898679431098603
255	V	T	0.8878332762559014
360	R	N	0.8857847497312892
327	R	Q	0.8854477695629409
394	T	P	0.8851024774554644
32	E	G	0.8842667817990445
551	Q	K	0.8839281543319258
231	K	T	0.8829015269470271
463	S	P	0.8824697898516056
31	A	N	0.8820709769905347
103	Q	H	0.8816602255157786
177	Y	H	0.8816099703123219
49	E	C	0.8809772555650868
65	K	H	0.8807906184211173
433	A	R	0.8786906091764419
406	N	M	0.8775998677678509
618	N	H	0.8771899087122922
643	Y	L	0.8761553793284528
184f	N	I	0.8757256892539002
125	L	P	0.8753703953981908
534	S	P	0.8751530161481591
403	Q	P	0.8743612682858584
327	R	T	0.873801305812624
647	E	K	0.8713634379461681
249	H	D	0.8688037352764121
304	R	F	0.8683322361419108
304	R	Q	0.8683322361419108
256	S	A	0.8682032971125837
241	S	E	0.8681945291231289
55	A	S	0.866981884205603
560	E	G	0.8652681609605986
58	A	Q	0.8645343049833014
66	H	I	0.8644737767760032
327	R	I	0.8643407796044847
72	H	S	0.8641015094304575
374	H	A	0.8638136055516729
184	I	L	0.8637474938378755
618	N	K	0.8634871603114422
690	G	R	0.8634851161806453
273	R	T	0.8611667621696226
585	R	A	0.8599392193737142
648	E	A	0.8592987408356549
609	P	S	0.8574672693575205
178	R	G	0.8553354974021421
667	A	H	0.8517977163272827
198	T	V	0.8491225488735834
610	W	A	0.8485688279560224
610	W	N	0.8485688279560224
312	G	F	0.8484878027875972
204	A	N	0.8484614865431049
130	Q	M	0.8484588840516594
250	G	H	0.8484540346469629
595	I	F	0.8484084463412354
574	K	H	0.8483792237846814
360	R	C	0.8483754084805026
360	R	D	0.8483754084805026
317	F	N	0.8483389706116833
377	N	E	0.8483314231344994
170	Q	L	0.8483285815627858
170	Q	E	0.8483285815627858
396	I	W	0.8482807105823459
383	F	H	0.8482801512731283
383	F	T	0.8482801512731283
598	C	G	0.8482668138456956
63	T	C	0.8482571371643796
416	L	P	0.8482544444446527
208	V	P	0.8482491051308434
249	H	I	0.8482420618185436
346	V	E	0.848211704476455
126	C	H	0.8482054972855687
129	L	R	0.8481994130134554
129	L	Q	0.8481994130134554
651	N	Q	0.8481446398884824
651	N	C	0.8481446398884824
657	E	W	0.8481369855243004
124	P	W	0.8481140746143395
261	L	H	0.8481095779631691
36	V	N	0.8480985162276907
572	G	C	0.8480931228762303
572	G	Q	0.8480931228762303
255	V	Q	0.8480765398614403
51	T	Q	0.8480727654003294
443	I	Q	0.8480697650999749
237	G	H	0.8480689369414128
167	D	F	0.8480351234773014
159	F	A	0.8480310601436042
314	G	N	0.8480242001055063
74	C	P	0.8480237656717886
202	T	F	0.8480152612016756
545	L	P	0.8480093353762126
538	T	W	0.8479996824053859
635	I	S	0.84798324911027
470	P	G	0.8479807679133085
205	C	N	0.8479729659674018
93	F	E	0.8479700180892384
665	K	D	0.8479609336830152
59	K	F	0.8479563300248096
212	P	F	0.8479538090743314
486	Y	I	0.8479499834089046
397	S	W	0.8479418677253626
488	V	Y	0.8479099897632845
180	D	E	0.8479022450624479
636	S	P	0.8478963736617592
596	W	D	0.8478909386351091
364	S	I	0.8478753706358216
37	T	Q	0.847868842147198
662	A	M	0.8478625835728104
278	T	P	0.8478432073997793
175	L	Y	0.8478353500253587
65	K	C	0.8478104711532719
353	F	M	0.8478076826010895
152	G	F	0.8477655753868809
548	I	H	0.8476859577910285
531	G	V	0.8476785446738424
682	I	H	0.8476359673779212
559	I	H	0.8476256236361046
470	P	L	0.8467990150594967
241	S	T	0.8467507725674849
50	T	N	0.8464346148573878
684	I	G	0.8463916641127509
615	S	R	0.8462324629863287
487	K	R	0.8461416125968888
281	A	P	0.8446452678847667
477	D	T	0.8438257601425263
323	I	E	0.8438109685575906
201	I	S	0.8431910843541931
33	N	Y	0.8429738881463176
499	T	G	0.8425844676515291
374	H	V	0.8425608332335937
506	V	A	0.8422419133539671
462	N	A	0.8420348793678811
339	N	L	0.8418005286993158
346	V	F	0.8415934249119694
677	N	D	0.8415182298064124
358	I	M	0.8413922837047332
594	G	Y	0.8411223243105177
334	S	V	0.8408585264037989
422	Q	K	0.8408550818336499
398	N	R	0.8398877655513571
68	V	D	0.8335849193541698
227	K	H	0.8327302092255935
583	V	H	0.8320554010119894
545	L	F	0.8308087014159147
601	K	F	0.8303783141127958
628	W	L	0.8293584454460446
209	S	F	0.8282956845248945
326	I	K	0.8270152009438262
57	D	G	0.8266424301437243
103	Q	T	0.8253789745227257
105	H	T	0.8249657948561717
178	R	H	0.8246467791212637
300	N	C	0.8245576310859846
300	N	P	0.8245576310859846
318	Y	N	0.8242096169315827
309	I	M	0.8240317529872514
276	N	R	0.8238138209901091
184g	R	H	0.8227467084920088
583	V	N	0.8223352460736205
184e	G	R	0.8221661818473727
602	L	S	0.8218894235968683
216	H	M	0.821716738663699
214	P	Q	0.8216426135865786
213	I	V	0.8214948970049383
594	G	D	0.8210454557122184
632	D	A	0.8203992078350456
207	K	H	0.8197311768523443
61	Y	I	0.8190732866774544
51	T	A	0.8190247176821236
375	S	G	0.8188097089838349
141	D	E	0.8181246562983551
174	S	T	0.8177134398692075
564	H	V	0.8152586042483216
350	R	G	0.8137287197996723
599	S	A	0.8131955824899992
510	K	V	0.8122190567945285
189	K	N	0.8112331405356548
308	R	K	0.8111774535843811
267	E	H	0.8099598559539096
347	K	A	0.8081332925934409
409	G	D	0.8077723403480889
394	T	D	0.807557348000318
702	L	D	0.8069395682331353
629	L	C	0.8069381862121353
462	N	I	0.8067228814603797
205	C	G	0.8067034873635097
110	S	H	0.8065348283464008
634	E	G	0.8065200763937768
39	Y	L	0.8064862071904855
209	S	L	0.8064622013317642
636	S	M	0.8063791314514985
663	L	V	0.8061116200803585
171	K	M	0.8058834952297922
133	N	H	0.8056283010332189
225	I	T	0.8047331861491854
417	P	Y	0.8045974325188239
669	L	Q	0.8044106460645726
407	S	M	0.8042610336440821
340	E	N	0.8034870563027527
252	K	W	0.8005139335379041
527	G	S	0.8000613421463186
467	T	A	0.8000325700530124
223	F	Y	0.7998281640242778
360	R	M	0.7983219084809499
653	Q	E	0.7982290801705212
351	K	F	0.7978627494298759
617	R	V	0.7969836787355551
166	R	L	0.7961050851022387
409	G	P	0.795347979733871
165	L	P	0.7945474880039335
267	E	S	0.7940322580282275
693	I	F	0.7934415696065369
507	G	P	0.7927424607039204
262	N	S	0.7902932532036
596	W	C	0.7902362267757576
339	N	M	0.7901058064357549
350	R	M	0.7896225684689739
356	N	L	0.7893942388935922
398	N	F	0.7892888887338358
302	N	T	0.7885563386788565
666	W	F	0.7861657147728981
63	T	P	0.7857649345025011
571	W	R	0.7856314074195103
363	N	C	0.7849221010121932
289	N	D	0.7840396511227141
699	F	A	0.7837387204155521
629	L	H	0.7827108682976427
576	L	T	0.7822322666541072
89	V	I	0.7821334608760424
636	S	F	0.7818379344582346
82	Q	I	0.7807328709954473
462	N	G	0.779425349152139
492	E	Y	0.7791113309095229
419	R	S	0.7790184131799043
433	A	P	0.7783835824908013
119	C	Q	0.7773659452533348
683	K	R	0.7766836049996828
359	I	F	0.7758580131911681
353	F	W	0.7756725907773445
524	G	H	0.7751816001547981
258	Q	R	0.774600275863798
124	P	A	0.7737499801889101
337	T	A	0.7731501833302263
553	S	V	0.7709489287872401
528	S	H	0.7708033034048946
265	L	V	0.7703614013724646
100	M	A	0.7693575473530625
69	W	M	0.7693489851005199
112	W	P	0.7693140072967806
560	E	W	0.7692317846861079
43	P	Q	0.7692098989850686
110	S	P	0.7689224418056889
561	A	W	0.7683880577544613
581	L	D	0.7682517499942672
524	G	F	0.7681490253431147
528	S	F	0.7680147276761439
590	Q	N	0.7677827229975155
548	I	A	0.7677625607425573
647	E	F	0.7667275556618778
696	R	E	0.7665678088880662
453	I	T	0.7664693696486995
484	Y	H	0.7663021407939662
57	D	H	0.7662367207991723
597	G	C	0.764931984426623
280	N	C	0.7648449412847639
570	V	T	0.7645096860928953
300	N	E	0.7643263929328863
275	E	F	0.7643000241036375
243	S	W	0.7641340988759395
318	Y	K	0.7640572626364052
318	Y	W	0.7640572626364052
316	A	C	0.7639805991460475
258	Q	P	0.7639210965270327
233	F	I	0.7638960830698267
225	I	A	0.7637248766102991
674	D	S	0.7637166414907065
230	D	P	0.7636929405621303
204	A	F	0.7633795433923554
269	E	M	0.7633736184729869
266	A	H	0.7630514096717602
217	Y	W	0.7630179466837764
219	A	I	0.7628804596321753
512	A	L	0.7627663075322542
165	L	R	0.7625976198983359
164	E	H	0.7625766556286624
211	E	F	0.7624280546243846
613	S	H	0.7621832179536726
305	K	I	0.7617254233699278
363	N	D	0.7615291023550577
231	K	R	0.7605473655417779
229	K	Y	0.7601678743762077
339	N	I	0.7601637355469214
245	V	S	0.7594988283261921
297	T	L	0.7593402593915214
124	P	H	0.7592233056826058
120	V	I	0.7591485199921362
230	D	I	0.7590845188033875
62	E	R	0.7588822120766985
132	T	F	0.7584445452452141
207	K	M	0.7581356089803861
399	T	N	0.7554836482605353
490	K	E	0.7542999015140902
264	S	I	0.7542630833849759
687	M	I	0.7541852558320041
696	R	W	0.7541842633865933
696	R	C	0.7541842633865933
66	H	L	0.7539717528804911
676	S	G	0.7538796008604879
686	I	W	0.7538299402772972
658	Q	I	0.7537764527476896
681	Y	N	0.7537301362469501
681	Y	L	0.7537301362469501
682	I	D	0.7534823192484252
511	R	M	0.7529819147234778
440	Q	D	0.7528648572996299
419	R	W	0.7528610600840604
488	V	M	0.7527039047140033
425	N	C	0.7526955560023159
505	V	P	0.7526317232382521
467	T	Q	0.7525633975830346
467	T	Y	0.7525633975830346
500	R	L	0.7524063190865842
485	K	P	0.7523530857616235
377	N	D	0.7521321062872057
655	K	L	0.7517031189333573
696	R	G	0.7516808089964431
323	I	V	0.7501329092855374
521	G	E	0.7477784899160055
54	C	Y	0.7470731054946743
184g	R	W	0.7466137816237741
639	T	R	0.7463084398923474
433	A	G	0.7454789062323328
468	F	Y	0.7453027213377219
667	A	F	0.7448825124107707
382	F	R	0.7440465376357963
366	G	R	0.743051931631129
505	V	M	0.7409949212013653
31	A	R	0.7407687081915739
702	L	K	0.7390406160534985
546	S	P	0.7385919778099221
455	T	N	0.7364425336338164
449	I	V	0.7358023291245688
425	N	R	0.7357946464371291
435	Y	S	0.7357154552847426
357	T	I	0.7356231337111636
481	S	M	0.7354633540122941
504	R	N	0.7353784019079581
202	T	I	0.7352149945445672
492	E	R	0.7347088391457822
690	G	E	0.733627588023654
534	S	G	0.7334491136024104
567	K	G	0.7325013833832593
196	C	Y	0.7299738041851741
304	R	I	0.7298397157703003
437	P	S	0.7291341317245359
243	S	C	0.7290197265767986
356	N	I	0.7286545803433148
462	N	F	0.7271159971716536
395	W	H	0.727075016302726
557	R	M	0.7262237463098986
102	E	N	0.7257444025439286
410	S	F	0.7257371914391745
119	C	W	0.7253539649069543
125	L	A	0.7250536274467517
481	S	V	0.7250438190442544
122	L	A	0.7249949703165627
688	I	M	0.7249570570230905
97	K	D	0.7247942793252564
213	I	T	0.7237678686799414
93	F	Y	0.7230663434545378
428	Q	R	0.7216776805188734
585	R	V	0.7210907105523277
117	K	N	0.7206885563567993
323	I	G	0.7205081362528492
656	N	E	0.7204945567402098
378	C	L	0.7204095650429495
346	V	H	0.7198774118821409
396	I	E	0.7198376763861922
355	N	W	0.7193155848926859
353	F	C	0.7192230985665726
660	L	F	0.7183226413624105
414	I	Y	0.7180647774975784
642	I	V	0.7180174343031355
184a	N	A	0.716716177938868
598	C	Y	0.7161446830649072
606	T	I	0.7153915194615736
43	P	T	0.7135841541266752
73	A	G	0.7133122704923619
156	N	S	0.7132482880925263
268	E	S	0.7130900696068594
347	K	V	0.7130531394966109
206	P	S	0.7130477238738107
83	E	S	0.7128559086062712
168	K	E	0.7115398111138966
637	N	V	0.7112961392056565
236	T	N	0.7105529587585769
273	R	Y	0.7105001889496738
305	K	T	0.7103173194686824
319	A	F	0.7101891957050506
226	L	F	0.7095701471444589
453	I	L	0.7084976616049485
103	Q	A	0.7084434341533684
68	V	M	0.7080540372703108
51	T	W	0.7079447519398679
109	I	C	0.7079260104566667
34	L	G	0.7077162619289474
97	K	H	0.7076351928347281
634	E	K	0.7075937289939049
39	Y	W	0.7075831083906586
72	H	A	0.7075292851314636
71	T	L	0.7074878654312415
136	N	L	0.7072890315691891
650	Q	L	0.7072095517447299
271	M	V	0.7068445693698828
331	C	G	0.7064868973235472
701	V	L	0.7063163998663045
332	N	D	0.7062082536465273
380	G	Q	0.7061436368403434
620	S	T	0.7061378275366211
556	L	V	0.7055553948709767
585	R	L	0.7054748942769806
336	A	G	0.7049694629221115
343	G	H	0.7049521751022068
351	K	W	0.7047533450383945
83	E	Q	0.7046334222983922
332	N	V	0.7044419606519117
332	N	R	0.7044419606519117
301	N	K	0.7039049890368271
369	L	N	0.7037968808392556
519	F	I	0.7033177077088505
243	S	T	0.7032003769223516
622	I	M	0.7026195344318331
403	Q	H	0.7017773366505613
99	N	I	0.7012490201927766
112	W	V	0.7011031931740364
49	E	P	0.7010842600699183
239	C	Y	0.7008732819100074
88	N	K	0.7001400912018505
252	K	F	0.6987843320977521
264	S	H	0.6986143572567032
305	K	S	0.6985817294205388
99	N	L	0.6982760387290001
271	M	H	0.6981573938245609
253	P	R	0.6981125995987187
303	T	G	0.6980471704796748
38	V	F	0.6977220060483273
578	A	T	0.6973368712434578
223	F	A	0.6972405730914524
524	G	L	0.6971790881535248
215	I	S	0.6964519170357442
164	E	L	0.6963861080755187
169	K	P	0.6963312482893695
165	L	F	0.6961493666397396
135	T	F	0.6961369876969985
590	Q	T	0.6958692747932759
154	L	R	0.6958665946244107
398	N	S	0.6950103596314634
442	V	L	0.6947933871689922
406	N	I	0.6936296994838838
170	Q	R	0.6934879904889375
130	Q	V	0.6932811366298813
275	E	A	0.6924841418102783
172	V	I	0.6915190006847118
485	K	T	0.6911231141816178
419	R	K	0.6906746866940171
169	K	R	0.6893560505489362
670	W	G	0.689095880208896
407	S	W	0.6877805830706107
656	N	H	0.6869179318272745
698	V	Y	0.6856766934659635
114	Q	L	0.685462648822774
635	I	V	0.6854298507188226
405	S	T	0.684738583778512
106	T	E	0.6844513693226506
694	G	I	0.6842266771115749
65	K	E	0.6841501158706266
66	H	A	0.6839015311341822
684	I	Q	0.6837607088850985
465	T	Y	0.6833556964343007
638	Y	T	0.6830952990487691
665	K	C	0.6829439332877618
297	T	A	0.6827692744167541
188	N	I	0.6823997944708644
541	A	T	0.6820606277781385
680	W	L	0.6820303859814251
684	I	F	0.6817892426775797
231	K	L	0.6816211674295162
252	K	G	0.6814095838592948
690	G	C	0.6813652259332197
470	P	A	0.6808196980643935
490	K	N	0.6798430118920231
461	T	D	0.6798241989343303
495	G	N	0.6798205744252018
210	F	V	0.6795634999251885
543	N	L	0.6795557933195302
455	T	G	0.679554390282959
415	T	L	0.6795152473904901
428	Q	F	0.6794710393764654
484	Y	F	0.6791663341012086
439	I	L	0.6791448208141553
224	A	Y	0.6791119392564102
478	N	A	0.6790992517674921
426	M	N	0.6790949970149578
437	P	G	0.6789967392493058
439	I	P	0.6787340534996484
238	P	W	0.6786325211651665
639	T	W	0.6786009517262075
204	A	H	0.6785364851007927
250	G	C	0.6785290332046505
429	R	W	0.6785147894915755
419	R	M	0.6784976169701555
389	G	E	0.6784969255482975
339	N	P	0.6784917229243336
198	T	G	0.6784901653473921
587	L	W	0.6784514929565764
587	L	N	0.6784514929565764
542	R	V	0.6784393303934521
700	A	P	0.6784246784853307
528	S	R	0.6784230771104043
560	E	H	0.6784142407193404
494	L	R	0.67841417646357
334	S	W	0.6784033048857859
239	C	P	0.6783772114135814
262	N	M	0.6783714754535259
413	S	K	0.6783629152300579
684	I	E	0.6783456460919353
508	R	D	0.6783455898513486
615	S	D	0.678339875751015
108	I	P	0.6783376574676747
428	Q	C	0.6783225121347551
249	H	F	0.6783170603762312
677	N	W	0.6783151251485362
179	L	C	0.6782987572087519
313	P	H	0.6782976073575444
156	N	Y	0.6782877252272568
156	N	V	0.6782877252272568
156	N	G	0.6782877252272568
346	V	Y	0.6782867030341425
126	C	N	0.6782804958432564
188	N	M	0.6782784197911171
184	I	C	0.6782727912017148
670	W	D	0.6782725302491727
54	C	D	0.678270164063129
654	E	R	0.6782674718752814
591	Q	I	0.6782628067027412
298	R	I	0.6782478163916225
197	N	Q	0.6782473165561015
484	Y	D	0.6782449009158714
484	Y	K	0.6782449009158714
157	C	E	0.6782442955251067
157	C	K	0.6782442955251067
280	N	Y	0.6782430693955901
679	L	C	0.6782380347989767
69	W	N	0.6782343257248591
233	F	Q	0.6782336856263883
134	V	H	0.6782274902278125
322a	I	C	0.6782250507336005
651	N	F	0.6782196384461698
418	C	W	0.6782049017846865
418	C	L	0.6782049017846865
124	P	C	0.6781890731720271
261	L	Q	0.6781845765208565
92	E	P	0.6781795935039487
448	N	I	0.6781795471540586
52	L	P	0.6781653476039543
303	T	D	0.6781531958829399
222	G	C	0.6781495502257538
443	I	E	0.6781447636576625
104	M	C	0.6781437855484136
258	Q	F	0.6781429237926592
43	P	V	0.6781417841732456
96	W	K	0.678136848521383
423	I	N	0.6781362930795665
423	I	G	0.6781362930795665
177	Y	A	0.6781308451806752
162	T	H	0.6781292161451361
586	Y	M	0.678125755718402
299	P	K	0.6781197824948724
466	E	H	0.6781140801346152
127	V	H	0.6781134486207191
487	K	P	0.678110004971302
544	L	R	0.6781083669531365
623	W	V	0.6781074175255737
458	G	H	0.6781062723371835
159	F	M	0.6781060587012917
368	D	H	0.6780992978733551
107	D	I	0.6780981852317763
94	N	C	0.6780978954479195
111	L	F	0.6780914598755013
404	G	R	0.6780902915695115
161	M	Y	0.6780876792465012
242	V	S	0.6780813611574781
376	F	H	0.6780771942680597
395	W	K	0.6780725340468607
395	W	V	0.6780725340468607
338	W	T	0.6780697415017034
338	W	P	0.6780697415017034
568	L	Y	0.6780689152919017
531	G	F	0.6780681747675157
76	P	I	0.6780670829952373
457	D	S	0.6780603382586055
635	I	R	0.6780582476679575
643	Y	E	0.6780564031944325
498	P	I	0.6780513289958963
228	C	V	0.6780477825546123
614	W	V	0.6780477026268026
254	V	W	0.6780450255387336
370	E	N	0.6780356106691379
473	G	L	0.6780293459312625
212	P	H	0.6780288076320189
38	V	R	0.6780051191943213
505	V	K	0.6779994971505188
558	A	M	0.6779949722847203
555	L	F	0.6779932144335811
519	F	E	0.6779888823251619
287	Q	D	0.6779787819267193
142	M	D	0.6779552016223656
114	Q	I	0.6779527250745979
364	S	M	0.6779503691935094
273	R	W	0.6779469599388839
164	E	N	0.6779058486077648
444	R	Y	0.6779017369964968
184d	Q	M	0.6778862000928765
353	F	H	0.677882681158777
459	G	K	0.6778809453773518
481	S	E	0.6778332032515624
692	L	R	0.6778176638846174
160	N	W	0.6777924380146679
589	D	K	0.6777760430395289
184b	E	C	0.6777479488006533
694	G	K	0.6777199576760667
469	R	L	0.6777090080707859
599	S	D	0.6776921788576329
372	T	Y	0.6776769600615952
285	L	K	0.6775247937113879
528	S	G	0.6770163910134848
388	S	I	0.6750673837906935
384	Y	M	0.6743391325585819
334	S	K	0.6740412344169184
394	T	M	0.6738234344010925
392	N	L	0.6736398064437392
396	I	K	0.6725372714003603
354	G	K	0.6719349130402816
192	R	K	0.6719225872712
171	K	R	0.6709681659465525
550	Q	L	0.6695471064373792
388	S	P	0.668023281864855
436	A	G	0.6672282333250874
397	S	R	0.6661607391368632
448	N	D	0.6644880298986802
565	L	A	0.6643601762465307
517	A	P	0.6639581121549725
413	S	L	0.6638535188718667
166	R	Y	0.6632620570870325
135	T	C	0.6630324482542722
221	A	K	0.6628007543733471
49	E	S	0.6624115882285848
86	L	Q	0.6615367470797686
254	V	A	0.6603097488439529
629	L	T	0.6598906560757244
95	M	G	0.659456011493378
141	D	L	0.6575608846448053
140	D	G	0.6568548685609901
41	G	R	0.6568255556501996
300	N	K	0.6560865304374787
31	A	E	0.6560759565812844
239	C	S	0.6557195264975973
556	L	Y	0.6556051781635728
591	Q	G	0.6554524820397464
585	R	Y	0.6553052293520346
546	S	A	0.6551191742312359
436	A	S	0.6550491817936723
204	A	T	0.6546413978591097
415	T	N	0.6540010333238084
265	L	P	0.6533907559742641
241	S	G	0.6532348365662493
381	E	I	0.6526744968190674
350	R	A	0.6525839282612634
339	N	R	0.6514644538230774
504	R	K	0.6504370955918772
102	E	V	0.649678482538691
320	T	A	0.6494642684077577
305	K	L	0.6493371127326135
629	L	A	0.6488034460887109
668	S	L	0.648385963617808
234	N	I	0.6480849341814894
351	K	Y	0.6473228565629137
247	C	R	0.6472339763854811
198	T	A	0.6469343362980038
489	V	A	0.6465965895613729
319	A	P	0.6461953498348504
265	L	R	0.6460816991942641
184b	E	N	0.6455721238457994
615	S	N	0.6447531142833383
665	K	S	0.6445560876354287
339	N	G	0.6442420310470286
362	A	C	0.644137443433253
402	V	Q	0.6435545311061158
381	E	V	0.6434500235331257
335	K	G	0.6433715596913934
214	P	Y	0.6429962916822738
155	K	I	0.6429326908811687
184d	Q	P	0.6427433188902598
116	L	P	0.6426732282279204
255	V	Y	0.641613903359619
659	D	M	0.6408041047377699
33	N	D	0.6396466762783466
403	Q	E	0.6380829987743823
590	Q	I	0.6372930945160964
595	I	T	0.6370546043292475
433	A	S	0.6370302716081437
496	V	E	0.6369756337779561
649	S	Q	0.6369013432230319
386	N	L	0.6366414480094822
359	I	Y	0.6365106269090186
240	P	K	0.6362505054757719
39	Y	F	0.6357238756415684
675	I	T	0.6357009736893313
697	I	S	0.6350005822988296
455	T	A	0.6346421243907885
496	V	F	0.6331288487428826
429	R	H	0.6326163747333766
417	P	V	0.6322840008385562
238	P	S	0.6319355860854724
430	I	G	0.6318691345930652
103	Q	R	0.6317401514493763
178	R	L	0.6311015645670107
280	N	D	0.6303860483523943
238	P	I	0.6300278657637548
472	G	A	0.6279872975013611
574	K	N	0.6278724992989466
584	E	V	0.6277243675996376
185	N	P	0.6276659719314412
607	N	K	0.6268422325257285
136	N	P	0.6267567317808517
36	V	F	0.6262094787072259
625	N	D	0.6257612893156497
229	K	T	0.6254993121096419
52	L	V	0.6247287007274711
360	R	Q	0.6242019312759237
334	S	M	0.6240648110116562
359	I	K	0.6238549197461183
691	G	P	0.6236970918223658
379	G	M	0.6236163648279103
376	F	N	0.6236128902942709
616	N	E	0.6235251205099521
325	D	C	0.6230487018565382
530	M	I	0.6226673821239742
699	F	G	0.622624900019772
279	N	T	0.6224824001428919
645	L	I	0.6222239255854927
394	T	R	0.6221340493667781
616	N	V	0.621541337163811
639	T	H	0.621447550512958
108	I	V	0.6213947695900874
629	L	M	0.6210300191061497
474	D	C	0.6210078972489159
428	Q	M	0.6209450722330816
667	A	C	0.6208727312217934
304	R	A	0.620622911136272
378	C	S	0.6205867593559067
595	I	L	0.6203744882923665
87	E	P	0.6203256047592065
443	I	K	0.6200331530085148
328	Q	H	0.6188118680169432
691	G	S	0.6187928788251678
75	V	S	0.6187816357811132
104	M	S	0.6183866171440298
96	W	G	0.6183689486842624
374	H	Q	0.6178520800775716
139	T	N	0.6175886361880846
92	E	I	0.617515862014584
92	E	H	0.617515862014584
50	T	D	0.6174460761698998
50	T	L	0.6174460761698998
75	V	Y	0.6173834056059113
76	P	Y	0.6172828298031998
114	Q	F	0.6171598287045978
281	A	L	0.6171327684568039
550	Q	I	0.616130974681025
591	Q	M	0.6159753390906078
430	I	P	0.6154959872484778
591	Q	R	0.6154328204384938
561	A	F	0.6153073929529506
55	A	T	0.6146935637970428
590	Q	C	0.6142279283233483
591	Q	K	0.6139711723392247
574	K	E	0.6138565037903002
639	T	L	0.6137390613007593
197	N	I	0.6133877576261559
224	A	M	0.6127625951910529
224	A	C	0.6127625951910529
236	T	Y	0.6125180475765819
250	G	I	0.6120476969369102
265	L	E	0.6118824286813462
291	P	G	0.6118516688065923
276	N	Q	0.6118338777195811
259	L	T	0.6118140540261983
184h	S	Q	0.6115734281510861
254	V	K	0.6115086457057256
295	N	P	0.6114075294540129
671	N	V	0.6113112340884935
184g	R	F	0.6112136057448961
472	G	E	0.6112001631279451
195	N	Q	0.6110803136619497
187	S	P	0.6110701691505134
187	S	K	0.6110701691505134
185	N	E	0.6110291906256013
202	T	L	0.6109585233176511
200	A	I	0.6109182733775497
184	I	S	0.6107632389232748
174	S	H	0.6107385292714622
205	C	P	0.6107055574119922
214	P	C	0.6105413492218149
128	T	H	0.6105000925231747
128	T	Q	0.6105000925231747
161	M	C	0.6103901902976044
184d	Q	G	0.6102526035427687
462	N	K	0.6099940264010089
402	V	R	0.6099091847885579
394	T	G	0.607712414039547
374	H	T	0.6076337094615734
664	D	E	0.6075687890324328
392	N	H	0.6069601328206821
300	N	S	0.6057790259459407
426	M	K	0.6055231736085707
343	G	K	0.6054165015512921
355	N	G	0.6053365090051925
322a	I	L	0.605292992530172
566	L	M	0.6052314527234008
295	N	D	0.6046813505459692
168	K	N	0.6040597906339932
224	A	L	0.6040483976518624
96	W	R	0.6035247860808091
243	S	H	0.6033893793973504
659	D	F	0.6032911044852509
321	G	N	0.6030835909152696
459	G	L	0.6029201285484687
650	Q	D	0.6028501385476354
190	E	R	0.6027323973521355
645	L	E	0.6021485471920589
617	R	F	0.6019061078601777
280	N	M	0.6018128495626336
490	K	L	0.6018111267590329
465	T	W	0.601782503790011
661	L	V	0.6015733430803558
363	N	A	0.6015365676227462
433	A	F	0.6015145440855919
189	K	V	0.6012850574628571
36	V	A	0.6012780183842552
460	S	K	0.601122891455022
496	V	Y	0.600983716290995
564	H	Q	0.6008752803454529
417	P	I	0.6007795896280104
486	Y	N	0.6006008141644472
491	I	H	0.6005476464049084
475	M	N	0.6005085792177383
436	A	K	0.6002485159118383
179	L	Q	0.6000943302013919
173	Y	R	0.6000520884644536
191	Y	D	0.6000458156563829
184d	Q	A	0.5992904373830024
649	S	W	0.5986621831011913
89	V	L	0.5977752178683007
695	L	E	0.5974099519227253
695	L	R	0.5974099519227253
695	L	Q	0.5974099519227253
36	V	T	0.5972560426429763
689	V	I	0.5969660494931646
647	E	R	0.5968025542195654
33	N	Q	0.5965231465870435
640	Q	V	0.5952954696515783
629	L	F	0.5948098049262764
562	Q	K	0.5947940530677827
98	N	H	0.5935266626913028
354	G	S	0.5918245774386006
581	L	H	0.5915507896525902
60	A	N	0.5915361628454671
363	N	G	0.5912124497604447
42	V	A	0.5902122205416862
151	R	T	0.5869230108599749
182	V	A	0.5858493083770866
90	T	L	0.5858418355832402
518	V	A	0.5850592431351973
92	E	K	0.5835878909565575
377	N	P	0.5834159365500036
654	E	G	0.5833783479450902
569	T	Q	0.5833412086948027
130	Q	R	0.5830845471273665
395	W	G	0.5824323976242585
389	G	T	0.5823642528823902
385	C	L	0.5821005496572778
210	F	L	0.5820222090608573
334	S	D	0.5820211118001054
344	K	D	0.5819580498208097
343	G	N	0.5819543888533455
381	E	H	0.5818787103613394
561	A	G	0.58056338309683
367	G	V	0.5804237819983187
179	L	I	0.5802419223690993
535	M	Y	0.5794314441405108
601	K	Q	0.5792994485625393
529	T	N	0.5792926941120919
507	G	S	0.579119345234705
117	K	D	0.5787872486953198
520	L	F	0.5782665554806405
339	N	V	0.5781474073149497
382	F	S	0.5779623207972691
85	H	Q	0.5773458369633642
649	S	M	0.5768083777362121
342	L	V	0.5766107849366698
240	P	R	0.5763580903142107
651	N	I	0.576145798794433
359	I	T	0.5759286734007122
571	W	L	0.5751458967086174
188	N	S	0.5749427410364217
518	V	F	0.5747287535742017
275	E	P	0.5747044395341762
251	I	L	0.5739808969132532
463	S	Q	0.5730641034344227
431	G	M	0.5723919692682569
420	I	R	0.5722764185508082
178	R	A	0.5719559378717256
571	W	G	0.5718330168371588
84	I	C	0.5710934447540781
69	W	R	0.5710815750786182
698	V	T	0.5706545152321358
276	N	G	0.5706274168985315
516	G	S	0.5705307129721184
47	D	K	0.5704894218283483
107	D	V	0.5703834830547657
280	N	T	0.5703720076733665
70	A	W	0.5702592873648029
302	N	G	0.5702104281233482
586	Y	I	0.5701754235753465
607	N	T	0.5700714323738592
583	V	I	0.5690209951781955
65	K	Y	0.5689951284997321
578	A	G	0.56861137613889
83	E	P	0.5684659992710963
563	Q	T	0.5681195663841145
217	Y	F	0.5680410226914999
552	Q	N	0.5679527139811573
194	I	S	0.5679370454218762
545	L	Q	0.5677742955821211
142	M	R	0.5677371344526823
605	T	Q	0.5676008262023673
269	E	H	0.5675708485728383
587	L	V	0.5673108741332171
260	L	F	0.5666637940175973
204	A	P	0.5651831722044889
184f	N	L	0.5651711152648637
412	D	I	0.5650992561094725
130	Q	G	0.563521348649684
695	L	H	0.5633641250384509
632	D	Y	0.5630200001270487
133	N	I	0.5629433622210358
287	Q	R	0.5626052299888216
553	S	G	0.5625462824044591
301	N	Q	0.5622399953447237
198	T	Y	0.5619282547547837
224	A	K	0.5617961291385555
338	W	R	0.5616952563494738
375	S	A	0.5611366897872141
265	L	S	0.5609361620614899
232	K	C	0.5607529699348368
646	L	F	0.560324383435743
662	A	G	0.5598246626857368
242	V	F	0.5597525904111155
108	I	T	0.5594978738845356
645	L	P	0.5594754467637036
236	T	I	0.5594559093995346
184e	G	A	0.5591317760135788
460	S	A	0.5590054625471874
156	N	W	0.5586883632284982
216	H	E	0.5586823328299052
208	V	G	0.5586727775783658
194	I	G	0.5586624397877163
135	T	D	0.5586334639470636
131	C	G	0.5585834865635753
183	Q	T	0.5585078620019828
475	M	A	0.5579674289230483
31	A	K	0.5574666757761542
362	A	K	0.5566746021829133
616	N	I	0.5562635058567575
68	V	G	0.5561951516816503
80	N	V	0.5561239908410087
326	I	R	0.5559972087891085
99	N	G	0.5559249575790307
52	L	T	0.5554695673899912
566	L	F	0.5554069295770051
110	S	F	0.5551810100666484
695	L	A	0.5551791544174101
67	N	Y	0.5549141316838403
475	M	T	0.5548955181629449
257	T	A	0.5545327354916127
647	E	A	0.5544116604830661
308	R	P	0.5543062805905209
102	E	G	0.5538700241311476
47	D	Y	0.553466599845974
497	A	T	0.5532542094597985
579	R	G	0.5529705435208644
388	S	G	0.5517267100141325
699	F	R	0.5499877936416933
102	E	R	0.5495046042094816
380	G	L	0.5494181375148297
557	R	W	0.549394161537715
187	S	R	0.5491925763580118
133	N	Y	0.5490215204934026
702	L	V	0.5489905395915187
360	R	E	0.5487671430911383
664	D	W	0.5485963150320124
534	S	T	0.5485259439616248
334	S	A	0.5485103523330594
510	K	I	0.5480903406350941
329	A	E	0.5466986055528607
459	G	D	0.5456352936635596
650	Q	S	0.5450563287775327
612	S	G	0.5439484300748907
185	N	T	0.5437902453408514
322a	I	V	0.54348785217243
661	L	Y	0.5432522015657228
433	A	M	0.5423925436134484
423	I	S	0.5423876641122574
461	T	C	0.5423206751843952
191	Y	H	0.5422292022127838
471	G	M	0.5422003808710548
512	A	M	0.5420801566017383
211	E	T	0.5418963073706735
429	R	Y	0.5418043023834781
413	S	P	0.5417203454677137
197	N	L	0.5415950971599768
437	P	M	0.541493215499371
437	P	W	0.541493215499371
437	P	Y	0.541493215499371
425	N	W	0.5414846915145084
435	Y	K	0.5413989950487523
491	I	Y	0.5413776048437895
420	I	Q	0.5413306006251833
502	K	Q	0.5412198342926413
485	K	I	0.5411470239910361
441	G	Y	0.5410568691945229
240	P	V	0.5405120097789137
665	K	I	0.5399137880903445
568	L	F	0.5397882117235782
619	L	M	0.5390499517706016
559	I	T	0.5383565338365754
578	A	S	0.5381017407501137
699	F	Q	0.5377394631781938
648	E	M	0.5370776630136653
690	G	S	0.5367619471973164
619	L	C	0.536405748207786
397	S	D	0.5363056702777984
641	I	A	0.5340180106062311
168	K	V	0.5340002208365264
428	Q	T	0.5335194618079643
164	E	W	0.5334259908709824
106	T	C	0.5333972083199361
62	E	M	0.5331908281254614
112	W	H	0.5330679209640445
508	R	P	0.5330443591940405
123	T	W	0.5329396584107073
97	K	G	0.532794554883526
48	A	C	0.532754881810796
214	P	G	0.5326008357197707
466	E	K	0.5323766125376764
424	I	F	0.5319399506518295
184e	G	S	0.5318600192471148
256	S	L	0.5317683945638595
107	D	T	0.5313451067166302
478	N	K	0.531267994764236
112	W	Q	0.5311781917317242
122	L	I	0.5309999499438074
592	L	R	0.5309612695455626
602	L	R	0.530764091518062
80	N	F	0.5306699827963002
83	E	T	0.5306162255653075
564	H	F	0.5305990293908639
402	V	N	0.5303454950961216
534	S	M	0.52982091753567
636	S	Y	0.5298077071886306
543	N	H	0.5295180573622651
616	N	R	0.5289327228506576
402	V	L	0.5284661431854359
103	Q	K	0.5273164474444823
610	W	L	0.5253704414385327
322	D	E	0.5253352178023485
232	K	M	0.5249765894990734
413	S	R	0.5246359776106132
287	Q	F	0.5228380734974917
34	L	M	0.5226108162205236
388	S	R	0.5224274531542594
282	K	H	0.5223760817596764
292	V	E	0.5223436189260369
494	L	P	0.5220267466155382
622	I	T	0.5220214133275429
221	A	T	0.5219947378553742
516	G	N	0.5218087115744954
198	T	H	0.5217732377221969
659	D	N	0.5215048292827249
307	I	V	0.5210104755323541
243	S	F	0.5207432745285681
258	Q	S	0.52071293309361
319	A	C	0.5206644677509915
600	G	A	0.5206434437651086
321	G	I	0.520442189223243
304	R	D	0.5204089327216042
336	A	V	0.5197877666236288
315	Q	T	0.5197149288469521
437	P	T	0.5193574468163569
184g	R	I	0.5189008394812583
350	R	V	0.5187060737274339
348	Q	I	0.5182641796597776
200	A	Q	0.5181172221761414
89	V	A	0.5179986709921036
241	S	L	0.5177422810138457
138	I	H	0.5175888042714757
252	K	N	0.5174963837852324
153	E	N	0.5174375019463943
137	N	P	0.5173152112680295
347	K	G	0.5173125438536397
160	N	P	0.5169834206336268
410	S	V	0.516475197958308
632	D	S	0.5158957403408697
321	G	W	0.5153483307793483
46	K	E	0.5150330284090341
78	D	G	0.5146023937191275
485	K	M	0.5139929842377663
318	Y	C	0.5139327415637496
648	E	S	0.5136661681129131
618	N	G	0.5131031425812798
56	S	H	0.5129588759529609
75	V	L	0.5129543804784316
677	N	K	0.5123520045462
300	N	L	0.5121569715337368
94	N	R	0.5110785418106758
259	L	I	0.5110439422485036
232	K	G	0.5109645568746797
269	E	D	0.5103565567782227
493	P	L	0.5102737027531079
70	A	H	0.5098012204950689
46	K	S	0.5097041644709441
85	H	A	0.5088299909441203
636	S	A	0.5084076845683685
501	A	V	0.5082741026953075
36	V	L	0.5076560032321249
576	L	Q	0.5072260352421392
198	T	N	0.5071209459278284
439	I	F	0.5070142218058351
184e	G	L	0.5067707345981853
268	E	H	0.5057501569015836
335	K	T	0.5056556984536846
404	G	A	0.5052749946139901
77	T	P	0.505243546705451
254	V	H	0.5052067228976123
272	I	T	0.5041988094224208
507	G	L	0.5037538825773464
592	L	V	0.503721754874779
698	V	N	0.5037134535270649
639	T	A	0.5035013006051776
120	V	D	0.5028342272000769
58	A	Y	0.5026918704101788
123	T	K	0.5025844699071499
34	L	N	0.5024538545237345
547	G	C	0.5023290489211296
631	W	S	0.5020684643284596
281	A	G	0.5016555510368679
502	K	T	0.501590609897119
675	I	K	0.5013693888105109
319	A	V	0.5010492513940046
630	Q	E	0.5003283575798174
574	K	R	0.5001641672726491
700	A	D	0.5001083734619458
692	L	C	0.4989865479970016
398	N	Y	0.4988876961589387
420	I	G	0.4988507463352481
467	T	L	0.4988441468650446
546	S	H	0.4986004204287899
649	S	F	0.4984335074889154
493	P	A	0.4983324223040676
351	K	H	0.4983024675709679
579	R	Q	0.4981805660412662
616	N	C	0.4979942384260934
696	R	D	0.4978913382013803
341	T	V	0.4978558300504219
341	T	H	0.4978558300504219
671	N	M	0.4978206773131335
633	K	M	0.4977647199279345
617	R	A	0.4977517113834577
687	M	Q	0.4977477572563224
134	V	L	0.4976505809870712
660	L	S	0.4959869480620766
433	A	N	0.4957596114034117
407	S	K	0.4954999667474566
466	E	D	0.495280197921471
511	R	L	0.4952106304554167
419	R	N	0.4949005036553101
444	R	V	0.4946700357445447
431	G	H	0.4946687979787507
415	T	E	0.49458473868828995
364	S	F	0.4940253158971064
180	D	Y	0.4937071876414973
434	M	V	0.4923301315544932
178	R	K	0.4919074548823068
388	S	H	0.4915007054537796
66	H	S	0.4909859133158409
279	N	H	0.4909858513054122
513	V	P	0.4908384272177112
586	Y	F	0.4907576227873801
360	R	T	0.4898285428989933
318	Y	E	0.48907286233858005
275	E	L	0.4886045536378531
504	R	S	0.4885952021436166
320	T	H	0.4884399033914359
385	C	G	0.4882967368005481
297	T	K	0.4879077966644769
238	P	E	0.4876155855735258
256	S	G	0.4874378032800493
268	E	N	0.4873665872253296
254	V	M	0.4869894988604746
465	T	S	0.4869852391457245
236	T	C	0.4863170954715712
693	I	N	0.4862851348523949
207	K	D	0.4862590608837774
318	Y	H	0.4862583719318352
55	A	C	0.4861159808308825
184e	G	F	0.4861043698215777
455	T	M	0.4859578048478976
440	Q	C	0.4859036320323614
231	K	W	0.4858923530890744
689	V	P	0.4858713786540298
650	Q	W	0.4858634636293567
327	R	W	0.4858612515836361
327	R	E	0.4858612515836361
583	V	R	0.4858325438537648
542	R	D	0.4857942524510562
553	S	D	0.4857940525017535
186	N	C	0.4857913298632188
631	W	N	0.4857895931998252
329	A	R	0.4857876738548338
309	I	P	0.4857826595027042
700	A	M	0.485779600542935
494	L	Y	0.4857690985211743
317	F	P	0.485768891226975
317	F	E	0.485768891226975
317	F	M	0.485768891226975
460	S	Y	0.4857600185041322
417	P	C	0.485745998130053
215	I	E	0.4857454820741359
42	V	D	0.485735265963029
121	K	D	0.4857284835584645
200	A	Y	0.4857230601248629
200	A	F	0.4857230601248629
301	N	W	0.4857222899322883
383	F	Q	0.4857100718884199
122	L	M	0.4857034063907123
527	G	L	0.4857022528933468
527	G	T	0.4857022528933468
508	R	W	0.4857005119089528
326	I	W	0.4856983932893855
598	C	A	0.4856967344609875
622	I	A	0.4856900531778895
622	I	S	0.4856900531778895
192	R	N	0.4856817467023449
450	T	V	0.4856810670190541
316	A	W	0.4856780742784604
472	G	K	0.4856555571337906
472	G	P	0.4856555571337906
472	G	C	0.4856555571337906
179	L	G	0.4856536792663562
313	P	Y	0.4856525294151488
322	D	W	0.485649265924178
493	P	F	0.4856450433895447
513	V	C	0.4856428616055524
156	N	P	0.4856426472848612
346	V	K	0.4856416250917468
479	W	H	0.4856397209510527
647	E	H	0.4856378111633855
165	L	A	0.4856316439035808
427	W	Y	0.48563154152679494
579	R	C	0.4856302688790571
184	I	W	0.485627713259319
670	W	Q	0.4856274523067766
305	K	D	0.4856263113343421
305	K	G	0.4856263113343421
54	C	M	0.4856250861207331
289	N	C	0.4856227954246812
654	E	N	0.4856223939328854
654	E	H	0.4856223939328854
654	E	Q	0.4856223939328854
382	F	W	0.4856200207641388
382	F	Q	0.4856200207641388
382	F	C	0.4856200207641388
628	W	M	0.4856191717819408
628	W	H	0.4856191717819408
628	W	F	0.4856191717819408
628	W	I	0.4856191717819408
701	V	N	0.4856126950658262
220	P	F	0.4856063890690406
298	R	M	0.4856027384492268
298	R	E	0.4856027384492268
688	I	E	0.4856026014882278
197	N	Y	0.4856022386137056
501	A	F	0.4855980578915359
679	L	E	0.4855929568565807
307	I	A	0.4855903568346082
307	I	F	0.4855903568346082
69	W	P	0.4855892477824632
134	V	M	0.4855824122854164
134	V	W	0.4855824122854164
566	L	I	0.48558049861565294
566	L	N	0.48558049861565294
566	L	A	0.48558049861565294
322a	I	N	0.4855799727912047
83	E	Y	0.4855784753389722
398	N	W	0.4855779547996738
495	G	H	0.4855728142202442
221	A	E	0.4855708898685434
521	G	C	0.4855675888756276
521	G	H	0.4855675888756276
476	R	F	0.4855652785078125
420	I	C	0.4855636378560722
414	I	C	0.4855600086204081
153	E	W	0.4855598317312322
418	C	G	0.4855598238422909
265	L	C	0.4855593069758242
41	G	C	0.4855582480960948
128	T	Y	0.4855527686316322
139	T	D	0.4855523521129309
532	A	W	0.4855461432228521
261	L	C	0.4855394985784608
261	L	T	0.4855394985784608
518	V	N	0.4855338992934757
213	I	W	0.4855295958910156
36	V	E	0.4855284368429826
209	S	K	0.485526948671534
90	T	F	0.4855262485588588
125	L	G	0.4855211492334579
393	S	K	0.4855188968222932
259	L	D	0.4855186553437321
669	L	H	0.4855099088186498
697	I	K	0.485505979227219
540	Q	T	0.4855017777661838
602	L	E	0.4854998116794425
237	G	N	0.4854988575567047
237	G	V	0.4854988575567047
656	N	F	0.4854910260968389
673	F	D	0.4854902176690963
288	F	D	0.4854899656606802
517	A	M	0.4854860227744336
177	Y	T	0.4854857672382794
331	C	Q	0.4854849491519605
162	T	D	0.4854841382027403
162	T	G	0.4854841382027403
162	T	F	0.4854841382027403
477	D	P	0.4854831068636113
168	K	Q	0.4854829312118115
390	L	C	0.4854814941640681
127	V	F	0.485468370678323
167	D	L	0.485465044092593
167	D	A	0.485465044092593
487	K	L	0.485464927028906
544	L	G	0.4854632890107404
623	W	A	0.4854623395831776
623	W	Q	0.4854623395831776
623	W	P	0.4854623395831776
593	L	K	0.4854614274980778
458	G	W	0.4854611943947877
107	D	K	0.4854531072893804
217	Y	T	0.4854510511261994
202	T	H	0.4854451818169672
100	M	D	0.4854427865511362
199	S	I	0.4854420698805761
272	I	R	0.4854397169690435
385	C	T	0.4854387148678122
242	V	W	0.4854362832150821
434	M	N	0.4854317198536287
434	M	C	0.4854317198536287
538	T	E	0.4854296030206778
137	N	T	0.4854290645317728
395	W	D	0.4854274561044649
395	W	T	0.4854274561044649
338	W	Y	0.4854246635593075
338	W	V	0.4854246635593075
537	L	Q	0.4854238018772114
193	L	V	0.4854230701575716
248	T	P	0.4854159407760392
374	H	E	0.4854100349102437
498	P	V	0.4854062510535001
474	D	M	0.4854033252315965
228	C	G	0.4854027046122165
614	W	K	0.4854026246844068
223	F	K	0.485401416243033
490	K	F	0.4853957966440546
665	K	W	0.4853908542983069
131	C	T	0.4853907658599925
503	R	T	0.4853895229314842
59	K	A	0.4853862506401014
245	V	M	0.4853838984873138
79	P	D	0.4853824268085486
604	C	I	0.485378328291519
35	W	H	0.4853753695948559
35	W	V	0.4853753695948559
328	Q	D	0.4853726867066581
416	L	Q	0.4853721303059141
64	E	L	0.4853710222333166
439	I	E	0.4853704140586799
680	W	A	0.4853641767406596
680	W	D	0.4853641767406596
270	V	Q	0.4853633223257687
257	T	R	0.4853620237226405
38	V	K	0.4853600412519255
324	G	P	0.4853562933221876
505	V	Y	0.4853544192081228
367	G	C	0.4853500537719788
367	G	F	0.4853500537719788
56	S	Y	0.4853499867223123
56	S	R	0.4853499867223123
56	S	W	0.4853499867223123
75	V	K	0.4853491673395459
40	Y	L	0.4853483291154334
519	F	P	0.4853438043827661
597	G	P	0.4853423662504048
98	N	V	0.4853419687965365
182	V	M	0.4853386805813978
182	V	H	0.4853386805813978
287	Q	P	0.4853337039843234
184a	N	F	0.4853329092008728
183	Q	M	0.4853277485015036
72	H	C	0.485327703751571
72	H	E	0.485327703751571
154	L	E	0.4853275424036821
342	L	T	0.4853259968448982
627	T	G	0.4853231512167636
286	V	Y	0.4853192219896947
365	S	H	0.4853176724435719
271	M	W	0.4853105942111491
661	L	C	0.4853100295016286
475	M	H	0.485308755687306
584	E	I	0.4853070987036549
291	P	T	0.485303226014561
563	Q	W	0.48528898429760603
151	R	D	0.4852767453752035
315	Q	C	0.485271558414559
580	V	P	0.4852707549349916
660	L	W	0.4852682548105375
345	V	G	0.4852657141324923
175	L	R	0.4852652706406504
444	R	W	0.4852566590541008
206	P	C	0.4852398927218449
430	I	C	0.4852325663939792
60	A	C	0.485226403049034
468	F	M	0.4852221184036369
389	G	D	0.4852217158028682
664	D	C	0.4851899393926138
562	Q	M	0.4851839418421216
246	Q	W	0.4851786290127521
692	L	D	0.4851725859422216
333	V	S	0.4851724696361419
195	N	R	0.48516893560537605
601	K	P	0.4851554720078097
482	E	V	0.4851544085715108
160	N	M	0.4851473600722721
676	S	D	0.48514264524782597
115	S	P	0.4851316743534553
694	G	H	0.485074879733671
260	L	S	0.4850675180646403
682	I	G	0.48506588799321293
240	P	D	0.48504411897928706
480	R	N	0.4850440908141091
480	R	C	0.4850440908141091
446	V	F	0.4850286442559029
446	V	N	0.4850286442559029
502	K	D	0.4850131529250902
663	L	E	0.48499414798988
663	L	T	0.48499414798988
516	G	Y	0.4849541544638572
516	G	W	0.4849541544638572
447	S	M	0.4849500715477506
266	A	P	0.4847275064010874
152	G	A	0.4843533395434396
169	K	F	0.4841190768628415
131	C	S	0.4841118618461263
132	T	H	0.4840627621476651
221	A	Y	0.4840335374552806
153	E	V	0.484020095179853
31	A	S	0.4839650955935755
187	S	G	0.4837127844994396
141	D	H	0.4831736749289598
283	N	S	0.483135702623116
183	Q	L	0.4831073399295712
587	L	S	0.4830011573577542
244	T	K	0.4814844568692218
646	L	P	0.4814560023946768
134	V	A	0.4810224588861629
640	Q	G	0.4808597954437168
203	Q	K	0.4802997560116522
78	D	T	0.4797834759571172
457	D	Y	0.4790583680146196
700	A	T	0.4790215907118796
432	Q	L	0.4785847131761552
335	K	E	0.478049588378877
80	N	M	0.4778042101034474
500	R	S	0.4775698845134023
513	V	I	0.4774032768352376
586	Y	G	0.4772253888320569
573	I	E	0.4769039769305214
440	Q	P	0.4765938359969941
668	S	A	0.4765414665175733
443	I	L	0.4763270087136509
351	K	V	0.47572160835855104
117	K	A	0.4754258248842469
336	A	T	0.47518569764746205
69	W	I	0.4746399124649978
[truncated: 11,401 more rows]
