# Supplementary material for: High-resolution mapping of the neutralizing and binding specificities of polyclonal sera post-HIV Env trimer vaccination
Source: eLife. 2021 Jan 13;10:e64281. doi: 10.7554/eLife.64281 (PMC7864656; doi:10.7554/eLife.64281)
Supplement: Figure 2—source data 1. [file elife-64281-fig2-data1.zip › summary_2423-Wk0-medianmutdiffsel.csv]

site	wildtype	mutation	mutdiffsel
360	R	I	2.356061827156274
390	L	P	1.89398189307998
82	Q	K	1.815089946941185
106	T	K	1.8133165528465545
691	G	V	1.79462317765968
298	R	G	1.7686946712268496
264	S	C	1.7686128080533658
83	E	K	1.7583556012539192
499	T	I	1.7247615687255011
326	I	G	1.6841638479225696
95	M	G	1.6170148382096292
313	P	T	1.6005388442285546
207	K	A	1.5968078247895747
561	A	D	1.5866409474166423
96	W	R	1.5865394269448332
209	S	K	1.5851195020993765
199	S	P	1.571055054680675
443	I	Q	1.5577841898791085
595	I	T	1.542772729797666
184f	N	A	1.5426531354780897
185	N	Y	1.5422826600396902
177	Y	C	1.531697809070019
433	A	K	1.516127383195046
212	P	Q	1.5028313270140097
223	F	M	1.5006389785555785
285	L	M	1.4850187324935542
434	M	W	1.4762700596637253
186	N	D	1.4614649775656268
433	A	N	1.461081474309949
300	N	K	1.4567229488267588
43	P	L	1.4491718078635658
42	V	T	1.4478127874710751
585	R	L	1.4431389941791055
262	N	S	1.4359910679901733
184e	G	R	1.4297661167232445
490	K	N	1.42831285679247
273	R	L	1.4197091711092618
450	T	I	1.4186690081516875
583	V	G	1.414347931111282
409	G	H	1.4073743783416064
306	S	C	1.3927528839487586
336	A	S	1.385155240181506
347	K	M	1.3790870283401346
343	G	Q	1.3785307401443172
309	I	H	1.3784817541012948
251	I	Y	1.3784316241281784
699	F	D	1.3772321717888922
340	E	Q	1.3720038737250126
360	R	Q	1.3658959143745273
244	T	R	1.3599108457111553
213	I	V	1.3477070608870505
492	E	V	1.341472253651072
601	K	T	1.3390240075329414
443	I	S	1.331259712685532
207	K	M	1.324022745800639
490	K	E	1.3234269950728446
372	T	R	1.323248686529641
398	N	D	1.3181131527658063
339	N	T	1.3152750673925826
441	G	A	1.31054055637499
293	Q	R	1.3064742765229524
535	M	T	1.2985486161201332
639	T	M	1.2974005267569804
686	I	T	1.2960368416980943
433	A	F	1.2956658087957849
377	N	D	1.2783830699514973
656	N	Y	1.2779846013820122
619	L	H	1.2776969924341934
683	K	Q	1.2776748522364614
114	Q	I	1.2745700824062225
192	R	I	1.2736458966108672
129	L	I	1.2733572990147852
37	T	C	1.2731165245162532
65	K	T	1.2729818461990543
304	R	M	1.2680666684365072
438	P	L	1.2635161838007696
172	V	C	1.2633606910910815
209	S	R	1.2631914072120138
551	Q	L	1.2617362558160097
194	I	N	1.261048998094413
349	L	S	1.259955130592771
678	W	C	1.259126160241908
87	E	S	1.2568708880640171
224	A	C	1.2539467979178778
244	T	N	1.2534573216792055
337	T	A	1.2443079551925826
612	S	R	1.2428305551015286
305	K	I	1.2418829766987285
430	I	G	1.2404046843776655
618	N	K	1.2398383931618442
449	I	V	1.2312839430663578
321	G	H	1.2307709271372536
390	L	R	1.230582815862733
498	P	L	1.2300609616074036
357	T	S	1.225576691382468
351	K	E	1.2243564559194702
302	N	T	1.2240210977836192
47	D	V	1.2191170915999716
618	N	Q	1.2162246705638209
358	I	S	1.215938580773916
579	R	G	1.2150120973150105
184b	E	L	1.2144860319653734
64	E	A	1.2082758774021556
394	T	N	1.2056313336762468
657	E	T	1.2037901698270228
327	R	T	1.2035393756673334
40	Y	H	1.2001985932770092
70	A	H	1.197248627409457
609	P	F	1.1959587369756857
655	K	M	1.194842116791679
152	G	A	1.184626876070626
157	C	R	1.1802401038472852
184e	G	K	1.176292040155895
384	Y	A	1.175138832283592
274	S	I	1.1745451524109758
168	K	L	1.1680493379648764
431	G	H	1.1674893286654258
168	K	E	1.1654379266649677
301	N	I	1.1650951827136755
101	V	H	1.164115766508833
578	A	G	1.1633820991452979
628	W	L	1.162601642464643
204	A	D	1.1619691169321722
386	N	C	1.1595167669288975
190	E	S	1.15564199401095
303	T	G	1.1543615649212955
575	Q	K	1.1517079596800377
620	S	T	1.1501465214656943
574	K	E	1.1484939651019992
316	A	C	1.1469636139538393
443	I	A	1.138103960778576
213	I	W	1.1379755100676774
322a	I	Y	1.1379237900899488
312	G	Q	1.137797000828073
281	A	H	1.1376573589386103
395	W	T	1.1376337343166012
273	R	W	1.1375196691447471
246	Q	N	1.1373663363869315
516	G	W	1.1372829266658584
565	L	A	1.1342043984076962
139	T	A	1.133346546982903
398	N	R	1.1327021914430866
393	S	T	1.1324974433258417
34	L	T	1.1298152664409509
475	M	S	1.1290150026412389
615	S	R	1.1286980935561446
119	C	Q	1.1282247746959726
581	L	P	1.1281834245540685
227	K	L	1.1279885282794466
648	E	N	1.127228528321279
440	Q	L	1.1267258920321643
453	I	Q	1.126725433958781
115	S	K	1.1233958810592446
694	G	I	1.1229974789463966
237	G	R	1.1225146955601073
439	I	L	1.1214541842878187
79	P	F	1.1213997526554922
424	I	M	1.1209412648879524
250	G	V	1.1203207747152313
162	T	I	1.1173896069639948
43	P	T	1.1153338502978607
168	K	T	1.1149131851692566
252	K	G	1.1127964403352626
118	P	M	1.111892467641948
128	T	I	1.1078968831722165
209	S	L	1.106816747150522
327	R	S	1.1051708869526284
254	V	A	1.104049240402637
665	K	H	1.1007446772654552
392	N	Y	1.1003565535882571
345	V	I	1.0993828002916248
629	L	N	1.098618060828961
640	Q	D	1.096307414489394
409	G	Y	1.0954915990792942
460	S	V	1.0945324564041137
508	R	Q	1.0942606785956828
413	S	K	1.093225090781734
546	S	H	1.091471269863874
41	G	R	1.090832086250877
567	K	E	1.0885258540147156
196	C	Y	1.0826120770033296
464	T	Y	1.0782868020166656
103	Q	A	1.0761512647921532
471	G	M	1.0746197478472197
506	V	I	1.0734066856042257
304	R	Q	1.073013696545073
269	E	A	1.0728850081429095
414	I	M	1.0719332033120483
696	R	Y	1.07013953402775
377	N	G	1.0700768387251618
317	F	L	1.067648607321817
379	G	V	1.064543298044631
616	N	K	1.0628797630153517
239	C	R	1.0617007791167374
451	G	W	1.0612510926203114
487	K	T	1.061111819485174
665	K	L	1.0609882311988454
357	T	P	1.060334754066104
362	A	E	1.0603300019485968
33	N	F	1.058687756980516
152	G	V	1.0567369063499452
689	V	G	1.0556057265055223
635	I	C	1.0553375767987938
334	S	I	1.0550880561443088
429	R	A	1.0533679261277045
268	E	S	1.0496095568741888
670	W	R	1.049603634172927
97	K	G	1.0456700978944518
162	T	N	1.0451453893728215
529	T	A	1.0449087061107798
360	R	H	1.043967819487165
322a	I	Q	1.0436108560121178
355	N	E	1.0432439793678574
186	N	F	1.0397748504282696
184	I	S	1.0389155566908357
155	K	S	1.0382846875350105
644	G	S	1.03740645566312
401	S	W	1.0364886521011314
673	F	V	1.0349384998373992
662	A	K	1.0345935027191693
229	K	P	1.0320481622764277
249	H	G	1.031491708220388
335	K	G	1.0314542101709592
352	H	V	1.0313963195018412
609	P	S	1.0299616220888048
49	E	P	1.0288491519710263
699	F	L	1.028119177635984
561	A	G	1.026690500678747
116	L	I	1.0264673271458833
327	R	I	1.025780020040895
102	E	N	1.024831410009871
65	K	Q	1.023008263545892
231	K	G	1.021986337500655
308	R	C	1.0200289560643383
95	M	T	1.019775897486108
60	A	N	1.0138204792009518
114	Q	F	1.0115356765724284
75	V	Y	1.0114266817663644
627	T	A	1.0110515451184807
336	A	N	1.0064852479628763
398	N	F	1.0063960482064327
378	C	Y	1.00203106881881
151	R	S	1.000863469536891
583	V	R	1.0002271096287887
303	T	D	1.0002121592300692
701	V	K	1.0001299141893225
218	C	G	1.0001264435113293
646	L	D	1.0001191697389853
329	A	L	1.0000519656863358
137	N	T	1.0000407092818149
366	G	Q	1.0000359634802385
662	A	Q	0.9999890221649671
589	D	K	0.9999816807468048
309	I	G	0.9999701308475653
270	V	N	0.9999391182153244
211	E	N	0.9999382520867368
313	P	F	0.9999130281219728
569	T	E	0.9998559733296424
290	T	C	0.9996091904953012
183	Q	F	0.9995409364422688
693	I	K	0.9994017996548671
213	I	F	0.9961240600886192
491	I	N	0.9920715462012829
249	H	Q	0.9916416681442529
612	S	N	0.9891288689306756
379	G	E	0.9880874149686836
512	A	Q	0.9879269930746384
114	Q	Y	0.9865492649493152
52	L	A	0.9852307456316058
82	Q	D	0.9850265943054649
167	D	V	0.9848083213743294
681	Y	R	0.9824757274750646
326	I	H	0.9818012789275404
343	G	H	0.9817971641449752
330	H	L	0.9816895233325756
285	L	W	0.9810312492339136
442	V	M	0.980731401272246
512	A	C	0.9804692748478384
500	R	H	0.9804526864225585
485	K	F	0.9797700445820814
289	N	H	0.9795407500095522
124	P	R	0.9794548423434633
586	Y	G	0.9786918454103344
404	G	R	0.9779927062877031
394	T	E	0.9778546475572142
608	V	I	0.9754895492601168
455	T	I	0.9696923858659784
255	V	F	0.9678130893749064
57	D	H	0.9676758472412398
229	K	M	0.9675332481429793
592	L	C	0.9675045461013458
593	L	F	0.9673688405910604
593	L	T	0.9673688405910604
590	Q	D	0.9668970922450733
402	V	Q	0.9650824227462558
505	V	M	0.9642336377107776
198	T	Y	0.9621154255559552
631	W	L	0.9616915768233396
170	Q	T	0.9607093200308674
140	D	G	0.9599958618090778
452	L	A	0.958239090819984
196	C	R	0.957901170347898
88	N	F	0.954440207386296
85	H	Q	0.9543348144651708
119	C	W	0.95300294996739
350	R	I	0.9503148215717654
282	K	I	0.9487598525811856
350	R	W	0.9486452687821773
322	D	L	0.9485723543872744
301	N	Q	0.94849895860297
216	H	I	0.9480281308972028
262	N	D	0.9472939624921628
319	A	L	0.9471926350263796
695	L	P	0.9426755039890784
624	D	I	0.9424685679592144
655	K	S	0.9417181547507842
347	K	R	0.941678755574895
456	R	I	0.9407705585595494
688	I	A	0.94065423341296
513	V	Y	0.9405629010413434
254	V	H	0.9404846418573668
559	I	T	0.940354587592228
618	N	F	0.9396329635583986
581	L	C	0.939452164477136
165	L	P	0.938964149935666
624	D	M	0.938320835008655
697	I	C	0.9380482773421293
464	T	Q	0.9365880781032994
615	S	F	0.9360530156137488
344	K	A	0.9349089386625788
652	Q	F	0.930393113811049
695	L	C	0.9300451735542192
677	N	A	0.9298595164956474
397	S	I	0.9297182493400756
594	G	K	0.929553921612082
449	I	T	0.9288955276188662
46	K	A	0.9288827212408924
521	G	V	0.9280781550409802
86	L	W	0.9276521850347202
698	V	P	0.9266061849080164
373	T	N	0.9246182474923742
184f	N	P	0.9237269666598728
118	P	L	0.9231136589688768
695	L	F	0.9216910990734029
458	G	C	0.9197944912543576
104	M	R	0.9191277534210128
256	S	L	0.918872179189246
377	N	V	0.9183942108492464
264	S	I	0.9183239681334694
87	E	F	0.9180475393562564
124	P	D	0.9172891735967986
373	T	P	0.917286965556672
89	V	C	0.9168187468557704
102	E	F	0.9164770878513008
71	T	E	0.9158297393534386
71	T	Y	0.9158297393534386
126	C	A	0.9154721069087371
69	W	N	0.9152810763992141
252	K	C	0.9152501261524748
295	N	E	0.915211719646382
52	L	R	0.9151839275681564
122	L	M	0.9151769079411948
652	Q	V	0.9144161222269132
164	E	A	0.9134857872569364
156	N	Q	0.9134453494580198
336	A	P	0.9134290349168528
157	C	L	0.9133897556990066
638	Y	C	0.9122027313846626
491	I	Y	0.9111694614666892
280	N	D	0.9107357706115092
432	Q	V	0.9106739987977932
410	S	L	0.9102782500223979
481	S	V	0.9100121579553708
652	Q	H	0.9094516787118684
687	M	I	0.9085888458569028
392	N	E	0.9077114756458616
347	K	N	0.9067344162449524
286	V	C	0.9066447877470049
355	N	Q	0.906551627543142
304	R	N	0.9064766374075921
227	K	W	0.9062819695068284
334	S	G	0.9057772632754452
250	G	D	0.9057560463462964
655	K	L	0.905701692066488
645	L	Y	0.904996295332694
577	Q	P	0.90264817917241
103	Q	G	0.9017717302070554
114	Q	D	0.9016828401596614
46	K	N	0.9014132839713749
236	T	R	0.9012042247392577
392	N	I	0.9011891587103966
121	K	H	0.9010135361978414
116	L	R	0.9007271172731832
40	Y	W	0.9003596167719833
351	K	V	0.9003409830528315
117	K	N	0.9001834054479426
630	Q	N	0.9001046681545471
696	R	E	0.900019964881367
628	W	S	0.8999164400046592
39	Y	M	0.8998742016695633
524	G	T	0.898487421339208
184a	N	I	0.8980156078426859
220	P	T	0.8966903810664067
127	V	K	0.8962065440301122
130	Q	D	0.8962032566476521
318	Y	F	0.895960795218617
403	Q	E	0.8944793578890162
84	I	L	0.8941670363019464
461	T	H	0.8935761264257884
197	N	D	0.8924197534373508
392	N	V	0.8923699544471015
366	G	R	0.8917898019438023
618	N	H	0.8907382206978455
51	T	F	0.8902074886541289
338	W	R	0.8887385892804243
646	L	P	0.8887095425739827
389	G	C	0.8883663123158531
665	K	N	0.8862859040495444
136	N	A	0.8856319309453763
698	V	F	0.8854614257555566
433	A	V	0.8846027253318943
299	P	R	0.8845275550073579
667	A	E	0.8841484876832828
92	E	L	0.8838901934898431
72	H	L	0.8819793679742851
302	N	L	0.8816249962766599
315	Q	T	0.8783779610313271
507	G	T	0.8763269569792815
85	H	P	0.8762203657580574
120	V	M	0.8761011804450318
323	I	V	0.8756683714896231
686	I	N	0.8740512774876338
510	K	N	0.8726730730372634
312	G	V	0.8709327953251327
307	I	M	0.8705989194793207
136	N	K	0.8682379397083353
275	E	G	0.8639768937724884
224	A	R	0.8618108124508996
31	A	S	0.8613563593380205
494	L	P	0.8607229158694504
425	N	A	0.8604352344711284
403	Q	I	0.8580143184408235
651	N	D	0.8577395583253424
484	Y	C	0.8576490079470724
234	N	L	0.8568038931804473
508	R	W	0.8566003159488144
450	T	V	0.8565440930154943
429	R	W	0.8564455845089971
431	G	D	0.8564088179949065
511	R	V	0.8563545164167747
388	S	R	0.8563032339660711
380	G	N	0.8561096703329917
425	N	P	0.856043415398455
331	C	G	0.8560184384746351
420	I	C	0.8558404320953443
430	I	D	0.8557389649366858
322	D	K	0.855462949995793
93	F	Y	0.8553016852508568
387	T	P	0.8543659852978032
669	L	M	0.8540635204244168
410	S	E	0.8526874852879889
184h	S	I	0.8489728398028864
263	G	A	0.8484770102912653
213	I	D	0.8484688928726924
166	R	P	0.8482468114341379
138	I	Y	0.8482052542702903
162	T	V	0.8481785531578185
262	N	G	0.8481772975024258
262	N	P	0.8481772975024258
670	W	T	0.8481626658715163
643	Y	E	0.8481514116391309
280	N	H	0.8481201540237451
167	D	G	0.8481102650215057
530	M	G	0.8480985579680649
684	I	H	0.8480904446937201
684	I	C	0.8480904446937201
261	L	H	0.8480860130022615
261	L	T	0.8480860130022615
277	I	R	0.8480774204904259
202	T	H	0.8480585337650121
289	N	V	0.8480429016689284
673	F	M	0.8480329021869046
220	P	F	0.8480303659115478
551	Q	P	0.8480250002210012
653	Q	S	0.8480227750574157
222	G	T	0.8480167126742842
343	G	M	0.8480160234455373
669	L	F	0.8479939323796402
346	V	Y	0.8479868946392822
650	Q	W	0.8479819609280258
316	A	W	0.8479760923114833
309	I	S	0.8479670374025152
364	S	M	0.8479011508935342
666	W	S	0.8479002970217495
307	I	Q	0.8478811976914695
206	P	M	0.8478544398411062
287	Q	Y	0.8478469604589427
257	T	R	0.8478286528495673
142	M	Y	0.8478213963975687
536	T	A	0.8478017188083871
372	T	Y	0.8477830816067462
260	L	S	0.8477548095239811
384	Y	P	0.8475967795868042
664	D	E	0.8469304304501009
500	R	V	0.8459874029157605
229	K	R	0.8449977120582903
510	K	V	0.8448680244782953
171	K	Y	0.8428387601820898
702	L	T	0.8423836894361849
702	L	H	0.8423836894361849
637	N	V	0.8410226786190169
688	I	V	0.8404027461443611
141	D	H	0.8387367951592479
91	E	G	0.8351150049365407
512	A	L	0.8330153399538315
584	E	G	0.8327104629176015
289	N	F	0.8326367097292524
236	T	P	0.8320318914870607
385	C	G	0.8319626710994015
237	G	S	0.8317974865603897
270	V	D	0.8317662643964796
243	S	L	0.8313819576446057
560	E	W	0.8305821486120201
557	R	E	0.8304134734326203
596	W	M	0.8300654148222608
604	C	T	0.8295527046182759
543	N	I	0.8293600364749771
701	V	C	0.8282679648641764
661	L	G	0.8276590321903841
134	V	F	0.8269905560219888
210	F	I	0.8269645095957002
279	N	D	0.8258636084149943
230	D	N	0.8250298736397647
322a	I	T	0.8248043141933168
140	D	Y	0.8245027539217015
79	P	A	0.8243796804475954
303	T	V	0.8230502556437417
273	R	Y	0.8227285935132322
305	K	V	0.8226240058886487
489	V	E	0.8216590660387901
410	S	F	0.8205235234373753
411	N	C	0.8197354363930774
373	T	Y	0.8194640768885328
460	S	I	0.8188712200801684
260	L	P	0.8171080520047498
634	E	N	0.8170948382839468
232	K	Q	0.8157336272704403
546	S	R	0.8145628155055527
378	C	F	0.8141971795258522
85	H	S	0.813978432575853
484	Y	N	0.8127490140356675
437	P	Y	0.812623750927078
393	S	V	0.8124495604533729
322	D	I	0.8120705527017019
442	V	L	0.8112431621583359
207	K	Q	0.8110078503386929
31	A	N	0.8106082686286742
246	Q	T	0.8104948650104671
82	Q	I	0.8085417324711525
102	E	A	0.8056358422152531
442	V	S	0.8052089650716472
478	N	K	0.8047580898886787
640	Q	H	0.8045614344174267
662	A	G	0.8032632019467454
114	Q	V	0.8029498406513723
585	R	Y	0.8027875524195707
585	R	W	0.8027875524195707
534	S	M	0.8019665642538937
40	Y	V	0.8012165214109259
202	T	P	0.8010137032447879
389	G	L	0.8007045986099355
365	S	C	0.8003815234027969
362	A	Q	0.8001157010761641
551	Q	K	0.799340522979827
328	Q	W	0.7990541816695677
156	N	K	0.7986296183329062
67	N	K	0.7985239701002478
105	H	Q	0.797430332668522
135	T	G	0.7972528124885094
270	V	A	0.7970801598559769
151	R	M	0.7958494195370257
576	L	T	0.7947141923043943
259	L	M	0.7943067097869543
72	H	Q	0.7936796131111967
48	A	C	0.7935537353234516
65	K	H	0.7928275783883385
184h	S	L	0.7925620618171213
673	F	I	0.7924985182202113
701	V	F	0.7924598932728898
585	R	V	0.7924443038090371
190	E	Y	0.7920431585864124
325	D	H	0.7916537561866351
588	R	C	0.7914736808356859
87	E	H	0.7913312279497859
514	G	N	0.7910200457869319
640	Q	W	0.7900793467568122
699	F	Y	0.7899603990239771
136	N	G	0.789590484118772
179	L	S	0.7895878463480064
152	G	E	0.7892474175844815
699	F	G	0.7892473712114765
137	N	I	0.7890305132583353
106	T	F	0.7885961775590842
626	M	H	0.7885954470930221
121	K	Y	0.7884375388569815
77	T	D	0.7884272012795782
70	A	M	0.7882141504688687
355	N	H	0.7880633865079608
462	N	H	0.7879774578739955
31	A	M	0.7879474192516888
52	L	C	0.7879177285954779
189	K	N	0.7877062775793638
56	S	E	0.7875323023963137
105	H	Y	0.7862646143573884
458	G	D	0.7846325326462549
298	R	S	0.7846206614964659
550	Q	H	0.7839161982598075
62	E	H	0.7824677802833694
107	D	A	0.782284342248202
68	V	R	0.7821895624056081
111	L	S	0.7819935097137729
50	T	Q	0.7818932368320571
51	T	E	0.7818499389008425
83	E	F	0.7812968820414621
616	N	I	0.7808413771752107
357	T	F	0.7807552687623922
395	W	A	0.7806087778085113
395	W	I	0.7806087778085113
350	R	N	0.7805748801625494
412	D	M	0.7803135569979249
359	I	F	0.7801866001177153
342	L	R	0.7798052659444921
223	F	P	0.779798515198302
428	Q	T	0.7792839971629725
316	A	D	0.7784863839239509
462	N	I	0.7783395927977947
86	L	E	0.7780745012532406
184b	E	H	0.7771535977543241
190	E	H	0.7771303707572202
668	S	I	0.7769381818461097
202	T	L	0.7768356003103343
184g	R	L	0.7765757745014024
200	A	I	0.7765609600433967
219	A	I	0.7762221620948402
211	E	F	0.7761276011093088
390	L	Q	0.7759637757579665
128	T	G	0.7758960182549319
157	C	V	0.7758862319490717
132	T	C	0.7758331766504329
153	E	I	0.7756155814418886
184d	Q	G	0.7755364773929239
396	I	K	0.7748517125982477
88	N	W	0.7746118434038494
98	N	V	0.7740727908836521
114	Q	M	0.7738018269791502
75	V	N	0.7736374422382868
58	A	C	0.773267332116157
125	L	R	0.7730688896607033
45	W	T	0.7729048279989331
72	H	C	0.7729030872156597
360	R	T	0.7728444217111786
40	Y	L	0.7727854021587564
278	T	D	0.772739683865039
38	V	R	0.7727250978947988
275	E	I	0.7726034775225896
168	K	N	0.7724889432124001
386	N	Y	0.7722036366325333
320	T	G	0.7717270146089303
176	F	I	0.7711927541105325
177	Y	H	0.7710417091144811
438	P	T	0.7708885007677505
299	P	V	0.7707467535839219
56	S	A	0.7690885739705711
536	T	K	0.7688318365800574
635	I	V	0.7687743945534813
253	P	I	0.7686183956924135
231	K	F	0.7684404253118959
585	R	I	0.7683752083804739
276	N	Q	0.7683164629296443
318	Y	K	0.7682722870720802
468	F	I	0.7681360117098092
254	V	F	0.7681097943012447
580	V	A	0.7673694377865347
641	I	A	0.7639352292920454
134	V	A	0.763059826359652
119	C	Y	0.7620924801904091
501	A	V	0.7619070923008573
655	K	E	0.7604181463971582
297	T	I	0.7596830089997155
325	D	W	0.7595618085757145
415	T	L	0.7592935186573757
166	R	L	0.7592852733264388
690	G	S	0.7589313643814461
464	T	R	0.7585528095237688
57	D	L	0.7580269434090348
392	N	C	0.7570607362683047
41	G	V	0.7567918116407751
407	S	C	0.7560304063692582
352	H	E	0.7553514874766205
453	I	T	0.7551200532904252
433	A	R	0.7539761021023329
665	K	C	0.7528213738451482
642	I	V	0.751689097427524
678	W	R	0.7512370935352958
274	S	A	0.7496433829608635
606	T	I	0.7488757368205855
629	L	C	0.7481986856822913
661	L	Y	0.7479564859495392
636	S	M	0.7479046657367083
197	N	V	0.7462788599887338
644	G	E	0.7456529083945921
322a	I	V	0.7453606450154261
136	N	L	0.7436911254649322
381	E	V	0.7430543699833623
56	S	N	0.7406475604337404
635	I	N	0.7402532880776583
181	V	I	0.7397534909319661
457	D	E	0.7396869503939005
513	V	L	0.7372877874760783
634	E	R	0.7371420867946288
600	G	E	0.7367785241243152
302	N	F	0.7362079826792256
659	D	S	0.7351891027923144
202	T	K	0.7351180144774004
357	T	L	0.7343734276414354
360	R	G	0.7338341666432195
372	T	S	0.7326723760994895
171	K	R	0.7317719261557627
649	S	G	0.7307539010471438
535	M	K	0.7294064785364425
48	A	S	0.7292639665400976
476	R	F	0.7265013822969146
110	S	C	0.7247657618074546
394	T	V	0.7247616166958579
381	E	I	0.7247000074242502
111	L	H	0.7241969756464606
72	H	S	0.7237382607558982
490	K	F	0.7236482017455306
347	K	E	0.7230989348883404
495	G	M	0.7223453309009957
475	M	G	0.7222487574044345
467	T	R	0.7222473146287813
494	L	R	0.7219489557978276
501	A	C	0.7216687533054214
445	C	D	0.7215334719132034
466	E	P	0.721512651467702
460	S	M	0.7214009574254463
460	S	Y	0.7214009574254463
484	Y	D	0.7212757446837507
462	N	C	0.7212596129377437
449	I	F	0.721250335494168
446	V	F	0.7210981282168927
172	V	Q	0.7210703658766531
426	M	D	0.721045321716754
419	R	V	0.7209389268398249
454	L	R	0.7208421036361279
421	K	G	0.7207524053519927
439	I	E	0.7207244173044218
447	S	F	0.7207239329038257
416	L	Q	0.7205222781384275
169	K	A	0.7196330660062841
156	N	L	0.7193869963325948
465	T	W	0.7193629355428242
184c	N	D	0.7193058990719639
142	M	G	0.7191384850478035
322a	I	L	0.719038524640425
230	D	L	0.7189286942003108
517	A	P	0.7188398191780248
252	K	S	0.7188276014889968
483	L	M	0.7183589619620645
332	N	V	0.7183110166544587
493	P	N	0.7182388053447966
399	T	C	0.7180593725196349
95	M	S	0.7178339090233231
104	M	V	0.7175449420894868
486	Y	N	0.7174844968065055
164	E	G	0.7174294711768705
440	Q	F	0.7168608011632909
485	K	P	0.7167356387482876
439	I	A	0.7166509523324363
163	T	S	0.7166157828192844
422	Q	S	0.7165838292483606
420	I	F	0.7164836560784067
417	P	H	0.7164282199947908
413	S	M	0.7162593962846885
467	T	F	0.7158092042513299
397	S	D	0.7150075132978766
451	G	S	0.7148303081585275
500	R	E	0.7146162833099292
484	Y	F	0.7143678747286197
404	G	L	0.7141370934191986
444	R	N	0.7138287611352512
133	N	Y	0.7136404160465739
489	V	A	0.7136208145358062
351	K	G	0.7133469698793237
359	I	T	0.7132286585989065
48	A	Y	0.713022450089356
203	Q	P	0.7129787145399201
672	W	A	0.7129772144656199
616	N	E	0.7128314677431647
621	E	S	0.7127668155538534
696	R	D	0.7127156736924798
658	Q	S	0.712550453993964
506	V	G	0.71250524964211
639	T	Q	0.7124380260358241
34	L	N	0.7121641691045701
480	R	V	0.7121114142888717
381	E	S	0.7117790271745807
426	M	N	0.7101376176433121
54	C	R	0.7093959377985495
429	R	H	0.7089502076821685
574	K	R	0.7089343211684027
465	T	V	0.7087264937156623
462	N	A	0.7082574214502808
511	R	I	0.7076050031579062
646	L	H	0.7073191357715647
184a	N	L	0.7071523319239685
463	S	L	0.7069605160302423
694	G	L	0.7067765138415263
227	K	Y	0.7066304564905261
305	K	S	0.7066088649083637
224	A	K	0.7064140947150519
572	G	V	0.7063413509723431
241	S	D	0.7062251329336513
326	I	T	0.7061684332753793
612	S	C	0.7060353150076475
187	S	L	0.7060332855875227
698	V	S	0.7059175094429797
238	P	H	0.705795961651605
599	S	A	0.7056130334316435
625	N	Q	0.70537230968802
592	L	H	0.7034835866609557
414	I	L	0.7029987576243442
188	N	S	0.7023957489541508
370	E	K	0.7017332200923019
217	Y	F	0.6985336256164583
665	K	A	0.6984489369888771
105	H	K	0.6983874535914625
72	H	T	0.698170814037026
63	T	F	0.6981633791147949
107	D	L	0.6980593386477822
211	E	R	0.6978806766788933
132	T	G	0.6962844735867705
91	E	Q	0.6941888647487469
255	V	T	0.6941620046614871
388	S	P	0.6937273998285065
121	K	T	0.6922245272662451
407	S	Y	0.6907432006502537
330	H	F	0.6901017482077705
358	I	R	0.6886359554167112
652	Q	L	0.6884612184152656
649	S	D	0.6881443716892388
686	I	M	0.6872865773369463
66	H	R	0.6867007897615474
247	C	Y	0.6863208429070113
253	P	Q	0.6857237907384044
695	L	W	0.6855246789178956
517	A	T	0.6854482457512436
389	G	V	0.6852273811899996
323	I	D	0.6849251747157983
412	D	W	0.6840976575169329
334	S	K	0.6840842147349409
330	H	I	0.6840279396385726
324	G	V	0.6838079440410443
352	H	K	0.6837697201481647
645	L	T	0.6834259267874425
696	R	Q	0.6831164109185027
570	V	H	0.6828192177242358
241	S	T	0.6821457314458828
320	T	F	0.6819270631189583
95	M	P	0.680349254097375
92	E	M	0.6797073983913365
92	E	S	0.6797073983913362
123	T	D	0.6796365229366919
71	T	L	0.6789089226330881
644	G	H	0.6787980169173486
357	T	D	0.678634306084031
586	Y	V	0.6786153773710721
327	R	E	0.678534144703715
327	R	F	0.678534144703715
204	A	H	0.6785000340284663
204	A	N	0.6785000340284663
322a	I	N	0.6784921714526515
322a	I	E	0.6784921714526515
253	P	Y	0.6784879915572775
236	T	G	0.678473291527207
236	T	C	0.678473291527207
603	I	A	0.6784569550504778
247	C	N	0.6784503028907378
247	C	E	0.6784503028907378
542	R	V	0.6784281160402214
542	R	H	0.6784281160402214
186	N	C	0.6784257095516883
645	L	D	0.6784111649731125
378	C	P	0.6783908772794727
249	H	W	0.6783406755797656
128	T	K	0.6783338958938625
602	L	R	0.6783334716903977
610	W	I	0.6783327183463164
192	R	V	0.6783106837971218
628	W	F	0.6783089926193991
184b	E	C	0.6782973502056029
156	N	F	0.6782926752468422
631	W	F	0.6782719851811079
134	V	N	0.6782624995892601
675	I	P	0.6782513836762941
317	F	M	0.67823813553679
566	L	A	0.6782356288500397
566	L	W	0.6782356288500397
382	F	W	0.6782298602028842
643	Y	N	0.6782264101968186
374	H	M	0.6782168768215773
324	G	C	0.6782145555010795
395	W	V	0.6782021156793041
395	W	N	0.6782021156793041
393	S	K	0.6781994584627218
280	N	Y	0.6781951525814326
177	Y	S	0.6781893943767485
381	E	W	0.678185787726731
279	N	G	0.6781827487431527
544	L	T	0.6781588528382441
152	G	F	0.678149700223287
292	V	G	0.6781445928582619
292	V	Y	0.6781445928582619
584	E	I	0.6781339672579887
202	T	D	0.6781335323226996
664	D	C	0.6781320301282524
553	S	H	0.6781189978411952
679	L	Y	0.678112889561581
679	L	Q	0.678112889561581
178	R	Q	0.6781112757964954
697	I	N	0.6780962336984611
601	K	P	0.6780949393823119
228	C	G	0.6780900864260815
338	W	E	0.6780897939998198
184a	N	C	0.6780799499351089
363	N	M	0.6780722468614379
267	E	W	0.6780698889906505
555	L	I	0.6780679893217831
346	V	E	0.67806189319697
309	I	R	0.6780420359602028
585	R	M	0.6780291784879823
193	L	T	0.678013544587375
217	Y	D	0.6780135416973351
270	V	W	0.678011023327962
314	G	Y	0.6780104288344915
288	F	M	0.6780049290443424
592	L	I	0.677997928906361
296	C	L	0.6779943716747289
187	S	Q	0.6779921464170456
313	P	H	0.6779849332346104
693	I	H	0.6779678740750708
693	I	R	0.6779678740750708
591	Q	W	0.6779505474274161
246	Q	W	0.6779347177496342
278	T	M	0.6779328232163286
271	M	W	0.6779286796020325
159	F	R	0.6779178718175087
260	L	A	0.6778298080816689
548	I	G	0.6777683404682415
365	S	W	0.6777453652903807
354	G	Y	0.6776709159564546
566	L	V	0.6775769576615454
544	L	A	0.6775010997278464
114	Q	S	0.6774189585675134
556	L	A	0.6773614668917864
594	G	D	0.6773470341224226
564	H	F	0.6771384518544628
587	L	T	0.676800056778638
608	V	S	0.6765837736466742
542	R	I	0.6762935939172574
581	L	I	0.676275759901036
219	A	G	0.6761349089345619
590	Q	T	0.6759956706595145
567	K	T	0.6746837314087389
195	N	K	0.6743131085603384
657	E	G	0.6743131065819523
214	P	V	0.6738859555015999
137	N	L	0.6735532958383992
200	A	P	0.6732216059174776
112	W	L	0.6727034511707574
127	V	S	0.6715071882746919
213	I	P	0.6707270342181613
308	R	S	0.669804997008624
201	I	T	0.669735722033426
622	I	M	0.6696153447725421
268	E	Q	0.6691475538185986
674	D	N	0.6691062215571628
656	N	E	0.6675953679721791
267	E	S	0.6674719842927759
234	N	A	0.6660972107534999
412	D	H	0.6640488724585186
106	T	H	0.6625112375683294
80	N	V	0.6621022625817259
691	G	L	0.6617751466844937
591	Q	H	0.6603464119718534
247	C	R	0.6602507093011735
329	A	I	0.6599188442480168
287	Q	F	0.6593698135412351
511	R	K	0.6592352408784502
282	K	G	0.6585278954915348
671	N	K	0.6579924992528852
675	I	T	0.6575736338360602
231	K	M	0.6571192622343838
258	Q	S	0.6565853167204045
241	S	E	0.6564451961417292
697	I	T	0.6563199529114694
102	E	R	0.6561143021453995
234	N	F	0.6560544448032228
430	I	P	0.6554421836565095
141	D	E	0.6550828353226241
115	S	C	0.6540987357662317
474	D	H	0.6532013547303764
114	Q	P	0.653170027022284
48	A	R	0.6530146726556647
58	A	P	0.6528784143341373
71	T	M	0.6527953335196448
50	T	L	0.6523304648548571
72	H	V	0.6521719334768987
73	A	G	0.6519236059011946
83	E	I	0.6517961375285578
67	N	V	0.6516245948147689
504	R	F	0.6515770766047729
417	P	A	0.6514256156375897
367	G	E	0.6513410568364637
306	S	L	0.651262267602068
656	N	C	0.6511906848364047
241	S	L	0.6509054947253428
700	A	G	0.6507703104485375
695	L	A	0.6506058874965129
82	Q	H	0.6503117973824494
388	S	Y	0.6498523564986447
323	I	E	0.6496207550501185
32	E	D	0.6488059230463923
233	F	L	0.6483455559003064
398	N	H	0.6470909041868194
261	L	I	0.6464500138510456
594	G	R	0.6463989021645233
698	V	C	0.6459389538641629
639	T	L	0.6457259053493472
333	V	D	0.6451257108435478
58	A	Q	0.6448072953955375
121	K	A	0.6447831232351016
120	V	G	0.6445611975022493
55	A	T	0.6443850813283556
66	H	I	0.6440410480629675
82	Q	C	0.6439852579564516
467	T	L	0.6433078821176774
699	F	M	0.6410988212614496
615	S	G	0.6409079188465846
652	Q	N	0.6408864966160642
696	R	W	0.6406392307075126
672	W	Y	0.6405171451397143
626	M	Q	0.6404128223307433
677	N	Q	0.6403528993006625
306	S	I	0.6403336666350583
178	R	N	0.6398169856098314
190	E	L	0.6396801737668016
611	N	F	0.6395320493120811
249	H	Y	0.6383884234448816
376	F	L	0.6377233438990723
378	C	R	0.637513897029957
152	G	D	0.6371390807681325
401	S	P	0.6370337970224141
155	K	V	0.6358595482891245
160	N	E	0.6358550576364849
353	F	V	0.6358250770234101
616	N	G	0.6357885394132317
229	K	S	0.6357717371006469
417	P	V	0.6348742566917078
49	E	K	0.6340066265922266
336	A	L	0.6331134442650135
47	D	G	0.6329544199082351
571	W	C	0.632541833550019
659	D	N	0.6325282431126175
295	N	R	0.6321668103200504
293	Q	L	0.6318094074773539
504	R	I	0.6310240859187677
659	D	E	0.6307903040175202
463	S	A	0.6306521487746025
500	R	C	0.6291813588476235
325	D	C	0.6284726283421362
334	S	M	0.6282757571533804
510	K	H	0.6281855251741301
359	I	K	0.6281835066726653
337	T	M	0.6281203616871331
376	F	S	0.6280721682599429
396	I	Q	0.6280238694861605
351	K	Q	0.6279893267017734
119	C	T	0.62757874931337
57	D	S	0.6271352723261259
276	N	D	0.6259781764227642
56	S	V	0.6251703430138044
184h	S	H	0.6251656467323807
184b	E	Q	0.6251505043092738
578	A	T	0.6251242875852775
172	V	N	0.6249465509122792
168	K	A	0.6247991280484072
115	S	Y	0.6247895204467436
204	A	Q	0.6247832697397457
204	A	M	0.6247832697397457
192	R	H	0.6246738518457127
123	T	P	0.6244343473352805
119	C	K	0.6244263606959257
201	I	R	0.6241944077582101
180	D	V	0.6241939882013802
164	E	P	0.6239791700619515
179	L	T	0.6239435744503878
179	L	E	0.6239435744503878
137	N	M	0.6236894362358227
137	N	A	0.6236894362358227
137	N	F	0.6236894362358227
194	I	F	0.6236190774791215
504	R	S	0.6234886997390805
161	M	F	0.6233815496691717
161	M	C	0.6233815496691717
135	T	M	0.6233229930498392
346	V	L	0.6224576033453249
698	V	T	0.6222363156413663
474	D	C	0.6221147803425535
496	V	T	0.6218635214130814
394	T	P	0.6216276954840542
471	G	C	0.621419019679005
178	R	I	0.6214095205536039
499	T	G	0.6212382926349505
392	N	H	0.6206646277007375
506	V	A	0.6203518624800435
360	R	N	0.6198310055408518
677	N	S	0.6196554762231987
434	M	S	0.6195480963044895
186	N	S	0.6195235379101083
425	N	L	0.6194492612863519
322	D	T	0.6194254747593061
279	N	A	0.6194127309475679
415	T	W	0.6191221711096095
352	H	F	0.6188243296128287
325	D	P	0.6187884132582899
615	S	T	0.6184086410729319
637	N	E	0.6182114064044466
598	C	R	0.6181297254182213
336	A	V	0.6173949154853745
286	V	T	0.6171381705520199
153	E	K	0.6170253471606677
87	E	T	0.6170033836362643
272	I	A	0.6168857893425617
284	I	Y	0.616871892772052
91	E	M	0.6168542215311399
289	N	I	0.6168268072309885
459	G	I	0.6167924205315454
317	F	V	0.6165933967929933
273	R	P	0.6165395127667033
78	D	Q	0.6165206789097908
249	H	K	0.6164542089415442
95	M	Q	0.6164138903741709
275	E	L	0.6163924908213539
90	T	H	0.61638971970039
610	W	L	0.6162760959685412
265	L	H	0.6162600324609839
296	C	S	0.6162527832791471
294	I	Y	0.6162089061435571
226	L	H	0.6160445042319236
245	V	H	0.615980467758541
92	E	P	0.6159156290074213
236	T	N	0.6158495577044489
48	A	N	0.6157741846393161
690	G	E	0.6157599661491295
297	T	G	0.615743872412547
55	A	C	0.615734141886251
100	M	D	0.6157332768220241
74	C	A	0.6156105242916785
93	F	V	0.6155653288024096
108	I	W	0.6155616314392545
227	K	A	0.6155258805317401
110	S	W	0.6153208374428674
113	D	C	0.6153100230089885
64	E	L	0.6152672531463246
96	W	I	0.6152328022944735
350	R	V	0.6151760568937423
125	L	C	0.6151092807362757
65	K	C	0.6150857881671008
69	W	P	0.6150839869251545
69	W	E	0.6150839869251545
225	I	M	0.6150265256395673
51	T	D	0.6150227724649631
51	T	Q	0.6150227724649631
63	T	L	0.6150055690362978
77	T	W	0.6149422984391012
122	L	Y	0.6149390130228911
35	W	H	0.6148324329523699
276	N	S	0.6147289349961031
234	N	G	0.6146829366846895
118	P	R	0.6140250792529951
266	A	E	0.6137249885387381
407	S	E	0.6130760809203656
346	V	S	0.6130137365731938
691	G	N	0.612912121820595
374	H	A	0.6118736833851683
615	S	A	0.6117658659659997
204	A	L	0.6112784496294641
513	V	A	0.6108711635721057
461	T	C	0.6103508401598965
622	I	T	0.6102237936554643
648	E	A	0.6099978992750358
500	R	A	0.6089949851687961
512	A	N	0.6089932924826136
108	I	L	0.6088372906547334
99	N	I	0.6082183565188359
687	M	V	0.607850054937923
195	N	L	0.6075258426792756
186	N	A	0.6074302904821591
56	S	Q	0.6072617320372452
44	V	N	0.6072312039435646
591	Q	K	0.6065200460595717
440	Q	V	0.6054751141625911
581	L	T	0.6053794077066217
221	A	Q	0.6053100267737925
130	Q	G	0.6050755319608683
130	Q	Y	0.6050755319608683
623	W	F	0.6030195348184622
568	L	F	0.6029591268816569
85	H	R	0.6017905113464022
318	Y	C	0.6009316984206962
536	T	R	0.6005585424230986
185	N	L	0.6001673904473439
476	R	N	0.599487409961109
406	N	I	0.5991467194044364
241	S	G	0.5985409307563659
91	E	L	0.5984782281156958
513	V	T	0.5981503940030237
210	F	V	0.5965901595381222
119	C	R	0.596487887426139
327	R	A	0.5962962920207161
84	I	D	0.5960503033240254
64	E	T	0.5958585704153624
173	Y	H	0.5958418874493485
60	A	M	0.5950018603967216
475	M	F	0.5947170730574696
357	T	V	0.5945937550787248
339	N	I	0.5944825477233489
358	I	M	0.5937778947131866
460	S	Q	0.5937530269230699
508	R	H	0.5935659101150206
508	R	Y	0.5935659101150206
428	Q	I	0.5935375720592158
511	R	N	0.5933201105829808
482	E	R	0.5932895532546184
73	A	T	0.5931854939259334
419	R	L	0.5931731077912727
421	K	V	0.5930310993095378
435	Y	W	0.5927328129812164
104	M	A	0.5920237634895531
554	N	V	0.5920047913192782
432	Q	L	0.5919493660604496
677	N	K	0.5902745274442291
360	R	Y	0.5901928704941798
393	S	P	0.5898791025397324
350	R	E	0.5898328987885321
396	I	E	0.5894476991389126
344	K	D	0.5893031214270462
640	Q	T	0.5888896559192052
590	Q	S	0.5882868273799482
541	A	D	0.5878545724704867
165	L	I	0.5877910848909582
611	N	E	0.5876980513858483
664	D	R	0.5872303812622628
48	A	L	0.5872266749793997
61	Y	I	0.5867443423922405
253	P	S	0.5865732180264722
624	D	L	0.5844237225853637
404	G	A	0.5840460231022379
267	E	K	0.5839400903106152
363	N	T	0.5838046816035071
372	T	K	0.5837077282225367
184g	R	Q	0.5832646291079087
189	K	A	0.5828421606993742
425	N	S	0.5828079642991585
542	R	K	0.5825444482340998
646	L	F	0.5824210099022438
164	E	F	0.5821893188144818
174	S	V	0.5820143755153493
166	R	H	0.5819590566626887
215	I	S	0.5819220068152121
252	K	Q	0.5815871024004475
161	M	R	0.5812641506746479
133	N	E	0.5811156901095188
410	S	R	0.5804305286110965
418	C	R	0.5799008351205819
468	F	M	0.5789461831851126
242	V	F	0.5786175311528715
482	E	G	0.5752125250390494
423	I	L	0.5742971695700438
490	K	H	0.5739033021683102
498	P	D	0.5726722115732681
480	R	N	0.5724745317966732
442	V	W	0.5723306901928764
451	G	L	0.5722012334180899
445	C	N	0.5721292671671415
506	V	Y	0.5721289312461122
363	N	V	0.5721191005901396
452	L	T	0.5721039560420544
486	Y	R	0.5720211858463946
479	W	H	0.5719978511192712
479	W	A	0.5719978511192712
479	W	P	0.5719978511192712
508	R	D	0.5719156453032033
448	N	I	0.5719127544828702
427	W	F	0.5718817069795907
450	T	L	0.571860650615784
489	V	K	0.5717668635595037
511	R	T	0.5717600011243549
426	M	E	0.5717563170032334
340	E	N	0.5717421553845478
456	R	W	0.5716734777516581
419	R	C	0.5716627295699289
419	R	Q	0.5716627295699289
260	L	M	0.5716159663737135
434	M	C	0.5714986905849709
369	L	K	0.5714676809796249
63	T	S	0.571444224458761
510	K	F	0.5714142112054913
424	I	W	0.5712146697896707
502	K	F	0.5712126219085543
323	I	M	0.5710200434542592
501	A	S	0.5703475094780504
670	W	S	0.5702427604229873
644	G	Q	0.5702278946840466
487	K	E	0.5700057986775479
382	F	I	0.5697608806090859
564	H	A	0.5697224033922592
303	T	Y	0.5693990642001395
300	N	C	0.5690843993656725
300	N	P	0.5690843993656725
253	P	G	0.5689593864247631
258	Q	N	0.568839380134744
256	S	V	0.5687449267556568
699	F	E	0.5686891624465672
429	R	I	0.5686747210992339
674	D	Q	0.5685641796836531
245	V	T	0.5683690639363923
609	P	V	0.5677401358811397
640	Q	M	0.5676869254203645
629	L	H	0.5674308998768082
392	N	S	0.5669075326612976
571	W	R	0.5666264556969542
86	L	M	0.5659423605692611
615	S	N	0.5658793115791849
464	T	S	0.5657149390107938
94	N	R	0.5655792721168426
230	D	Q	0.5654533036281952
318	Y	S	0.565343415247574
254	V	E	0.564672624413272
299	P	S	0.5645169923225939
411	N	I	0.5642817670942599
221	A	L	0.5637841106558944
491	I	V	0.5637363512330754
325	D	R	0.5633800477074016
94	N	V	0.5628206612545904
416	L	I	0.5614703147785787
89	V	H	0.5610946003965624
119	C	E	0.560809573975389
109	I	C	0.5607191064170995
141	D	N	0.5606063154862007
394	T	M	0.5605781989920375
46	K	S	0.5603781341595411
601	K	I	0.5602688100047408
48	A	F	0.5601706054472395
105	H	I	0.5601582165123278
108	I	Y	0.5601094843360988
84	I	C	0.5599634253316013
53	F	S	0.5599117241568933
411	N	A	0.5596737137224743
625	N	D	0.5595927750521307
50	T	E	0.559500815495609
388	S	I	0.559470677909337
323	I	C	0.5593942926319393
36	V	C	0.559379797486338
69	W	Q	0.5593737231437278
72	H	A	0.5592980057943433
97	K	F	0.5592369820552172
369	L	F	0.5592345781362382
67	N	H	0.5587441367779649
161	M	S	0.5587360441413842
328	Q	Y	0.5580460821657728
35	W	L	0.5578885643403114
378	C	S	0.556899602892156
230	D	Y	0.5558069533532429
112	W	S	0.5551849786002926
668	S	D	0.5546295525596779
367	G	W	0.5545107170585262
700	A	S	0.5539981700292367
484	Y	H	0.5537327726306417
688	I	K	0.5536311103037126
229	K	F	0.5533019015389817
374	H	Q	0.5530182520800148
348	Q	T	0.5527282349976125
319	A	Y	0.5525486570530406
652	Q	C	0.5521750707278636
614	W	S	0.5521167348453534
643	Y	W	0.5513267675968625
552	Q	T	0.5508157874821823
528	S	Y	0.5506592699367274
172	V	G	0.5505718395687195
594	G	F	0.5503770852909577
184g	R	I	0.5503253114707872
195	N	P	0.5499813320978101
48	A	E	0.5499704128981905
47	D	T	0.5497259429073211
49	E	S	0.5489684163522492
281	A	V	0.5488996935758157
82	Q	S	0.5487177607944582
132	T	F	0.5482981547101995
171	K	W	0.5482434299318997
160	N	R	0.5477546798804673
40	Y	C	0.5469769472294499
59	K	I	0.5462969021925965
207	K	V	0.5462329784814576
106	T	V	0.5457994127246064
499	T	S	0.5452360425953169
248	T	K	0.5445126514787235
213	I	T	0.544330221100704
240	P	I	0.5438038292226139
507	G	W	0.5435196039694334
117	K	A	0.5426230288406932
110	S	V	0.5424344314249019
140	D	N	0.5418832609145698
277	I	M	0.5418493603758736
419	R	S	0.541772411364865
440	Q	G	0.5417633913110083
392	N	T	0.5417191986954907
422	Q	H	0.5415116224984393
424	I	Y	0.5413307194106998
31	A	D	0.5412646209980723
223	F	I	0.5404412803759899
591	Q	G	0.5403500390924787
410	S	V	0.5401620988718248
545	L	R	0.5390228795946285
674	D	L	0.5386543753820976
123	T	Q	0.5380575378376842
117	K	V	0.5373253064823836
627	T	R	0.5370498167145803
647	E	F	0.5369230893218947
347	K	A	0.5369108892274759
298	R	K	0.5368543253723517
184c	N	V	0.53631275877389
122	L	I	0.536128351997041
97	K	Q	0.5360809709254146
386	N	L	0.5359793261060843
329	A	V	0.5358327340817423
543	N	K	0.5352380271934594
393	S	I	0.5352236031203744
520	L	P	0.5351177131656228
681	Y	C	0.5349728605043353
365	S	I	0.5343372734603249
347	K	F	0.5334805407871518
221	A	T	0.5334543298418131
302	N	I	0.5329662809917739
304	R	G	0.5320217577661699
478	N	D	0.5320144861933479
236	T	L	0.531161541442575
256	S	A	0.5309294622654567
276	N	V	0.5308584026607214
45	W	L	0.5305270458228482
263	G	Q	0.5304848530422299
74	C	S	0.5303221979204269
138	I	V	0.5298270416644209
98	N	A	0.529297576650536
123	T	K	0.5290737445288373
501	A	E	0.5287942544297595
267	E	Y	0.528519852729203
316	A	K	0.5284405589422029
188	N	L	0.5280405006076785
569	T	I	0.5276556942019455
231	K	S	0.5276134804106042
65	K	P	0.5276049031442591
465	T	N	0.5275907369215314
108	I	V	0.5275192513181546
97	K	D	0.5273644761010122
566	L	S	0.5272874179055425
409	G	N	0.5270870836201885
200	A	D	0.5265197661768879
318	Y	R	0.5261690868287221
585	R	H	0.5256011543710783
524	G	M	0.52532346620855
551	Q	F	0.5253010128292637
496	V	E	0.5251899351132452
563	Q	T	0.5251166451963725
605	T	W	0.5248164178259186
477	D	T	0.5248105954484811
582	A	C	0.5247521724909394
588	R	F	0.5247181185086571
519	F	W	0.5244642571091434
655	K	N	0.5238759182301562
648	E	F	0.5234215347132993
589	D	V	0.5233229184858439
101	V	A	0.5231223968861414
69	W	L	0.5230087266266648
466	E	D	0.5222606996519578
334	S	R	0.5219851895775798
363	N	K	0.5219245030827273
448	N	H	0.5219068777132665
444	R	V	0.521183683192855
31	A	R	0.5211016514336888
171	K	Q	0.5209106652947276
102	E	S	0.5208706704719632
191	Y	H	0.5207978378816043
184d	Q	A	0.5206334451381323
153	E	V	0.5205879928444206
581	L	V	0.5204747489364383
436	A	E	0.5204377419862479
52	L	S	0.5202725216073305
549	V	A	0.5198460252844105
442	V	A	0.5198024735324973
140	D	K	0.5189599581320608
59	K	N	0.5184431543265582
461	T	E	0.5181846370144798
323	I	P	0.5181285169352177
619	L	Q	0.5180798632063788
272	I	T	0.5180578549954338
553	S	R	0.5172685314442869
443	I	L	0.5171221572122573
604	C	R	0.5170086511022662
505	V	C	0.5169374040582383
612	S	F	0.5169263553201873
484	Y	G	0.5159408640248352
630	Q	D	0.5154016000922745
289	N	D	0.5153613231723237
671	N	V	0.5151644343854411
281	A	L	0.5142101903722323
437	P	H	0.5139659571053263
412	D	Y	0.5132421994415615
250	G	E	0.5131057286779193
360	R	M	0.5129158016243398
345	V	T	0.5126778967597142
512	A	V	0.5124855669010736
347	K	W	0.5123889754177391
347	K	Y	0.5123889754177391
394	T	Y	0.5123610684145136
355	N	G	0.5123521205317474
358	I	K	0.5120637556741137
409	G	K	0.5118626977858008
332	N	R	0.5118601391870321
399	T	H	0.5116084950522088
88	N	C	0.5115774375700555
38	V	A	0.5113711984791487
98	N	Y	0.5110383850498583
92	E	I	0.510989715501146
48	A	D	0.5106753682487799
74	C	L	0.5105956191707798
105	H	W	0.5105141896104091
112	W	P	0.5103766282499763
113	D	F	0.5102671106358014
113	D	P	0.5102671106358014
68	V	C	0.5101962996592817
96	W	A	0.5101718265147861
120	V	P	0.5100041643637443
45	W	G	0.5098704221651396
45	W	I	0.5098704221651396
80	N	W	0.5098684663900452
46	K	M	0.5097460859837284
82	Q	M	0.5097128324602959
59	K	H	0.5096758292719259
391	F	L	0.50963944868078
325	D	F	0.5094503642704817
350	R	Q	0.5094446810336856
118	P	N	0.5094021868477416
569	T	L	0.5089642368305547
480	R	S	0.5088894016406784
602	L	N	0.5082426042633033
575	Q	D	0.508181750182644
591	Q	C	0.5081440915547702
587	L	F	0.5080390180427594
587	L	D	0.5080390180427594
581	L	E	0.5080082807309652
581	L	K	0.5080082807309652
579	R	L	0.5078725676367696
561	A	W	0.5077410528224132
407	S	F	0.5076064306243271
608	V	G	0.5076046946314734
552	Q	C	0.5075880677019453
515	I	H	0.5075147305280219
405	S	T	0.5074523350404351
599	S	Q	0.5074099467629698
548	I	C	0.5073792849760632
565	L	Y	0.5072447775658859
290	T	S	0.5070844505094358
93	F	S	0.5069526299461276
62	E	T	0.5063914954504526
80	N	F	0.5061381542383618
207	K	L	0.5061170931994103
140	D	E	0.5060223014340846
515	I	M	0.5060038923707397
184a	N	S	0.5056569991331366
244	T	Y	0.5056360802314117
108	I	T	0.5049933474808881
675	I	M	0.5047715927424099
300	N	S	0.5044142058547405
82	Q	E	0.5035816200539649
642	I	T	0.5028740857331011
459	G	D	0.5022777084601029
264	S	Q	0.5010611908313688
90	T	A	0.5006744768866798
268	E	N	0.5003672105592186
306	S	K	0.5003126657648361
534	S	A	0.5000073488098742
320	T	P	0.4999471074441336
257	T	V	0.4998042050375082
409	G	F	0.4994930222167233
209	S	T	0.4992328423876618
277	I	L	0.498802034983154
173	Y	N	0.498686889953095
136	N	V	0.4986088078361292
215	I	F	0.4986054937774122
206	P	I	0.4984046423679637
166	R	Y	0.4983826764126639
303	T	R	0.4980892882352079
630	Q	R	0.4980371927750626
163	T	R	0.4979870143121145
592	L	F	0.4978807735118538
517	A	D	0.497477286256211
342	L	M	0.4969749721119949
423	I	S	0.4966464824113592
653	Q	E	0.4963252333931158
461	T	F	0.4962777502295069
495	G	N	0.496247928562221
463	S	W	0.4961699763403813
453	I	L	0.4959259546255877
476	R	W	0.4958652213188904
694	G	A	0.49544364318011
506	V	E	0.4951072098579952
542	R	A	0.494918581035919
484	Y	Q	0.4948577532659227
364	S	G	0.4948217224445288
102	E	T	0.4943166933110911
335	K	I	0.4941669376222701
430	I	R	0.4939867570275467
259	L	V	0.4936451780867719
661	L	S	0.4934382748631352
207	K	P	0.4924711649748394
169	K	S	0.4906505169524186
428	Q	P	0.4897019788785852
356	N	S	0.4896835322912755
392	N	K	0.4889175774701989
275	E	A	0.4883647349615155
702	L	I	0.4882461820701296
267	E	P	0.4881506877891115
429	R	G	0.4872894600507822
94	N	Y	0.4867793914004065
618	N	V	0.4864879139779804
360	R	D	0.48621718715882706
112	W	H	0.4861135349994701
168	K	F	0.4860497813688977
47	D	Q	0.485982232706759
691	G	W	0.4859103575000656
691	G	F	0.4859103575000656
204	A	E	0.4858549560860706
404	G	M	0.485809456396241
61	Y	F	0.4858069864533841
247	C	V	0.4858052249483418
247	C	G	0.4858052249483418
127	V	G	0.485794009846717
542	R	D	0.4857830380978255
172	V	M	0.4857531124275295
593	L	A	0.4857381450192407
698	V	H	0.4857262010738366
698	V	Q	0.4857262010738366
312	G	W	0.4857203042483797
312	G	I	0.4857203042483797
312	G	Y	0.4857203042483797
219	A	Q	0.4857008613078045
219	A	H	0.4857008613078045
231	K	W	0.4856961057306728
578	A	N	0.4856882194550568
610	W	N	0.4856876404039205
610	W	K	0.4856876404039205
595	I	R	0.485684895060198
558	A	M	0.4856830466034677
196	C	Q	0.4856818940058228
181	V	G	0.4856801058412714
628	W	G	0.4856639146770034
390	L	N	0.4856588926816559
390	L	G	0.4856588926816559
130	Q	M	0.4856332184407297
631	W	M	0.485626907238712
237	G	T	0.4856256912449599
170	Q	L	0.4856199607823243
690	G	Y	0.4856128454224607
587	L	H	0.4856100790100871
579	R	N	0.4856091385878346
262	N	E	0.4856072181177176
334	S	W	0.4855973886494073
317	F	K	0.485593057594394
317	F	E	0.485593057594394
317	F	A	0.485593057594394
670	W	Q	0.485592586486808
197	N	Q	0.4855878252969413
529	T	V	0.4855859252943548
374	H	P	0.4855717988791816
305	K	W	0.4855700546670856
218	C	T	0.4855532706815712
218	C	P	0.4855532706815712
681	Y	W	0.4855531063212534
167	D	F	0.4855401856367977
167	D	A	0.4855401856367977
608	V	P	0.4855352997552584
377	N	E	0.4855340097253052
530	M	A	0.4855284785833565
129	L	T	0.4855261273131258
672	W	K	0.4855247432577939
684	I	A	0.4855203653090119
185	N	C	0.4855198148928592
185	N	M	0.4855198148928592
286	V	K	0.4855139637974413
286	V	Q	0.4855139637974413
544	L	R	0.4855137748958482
639	T	W	0.485511418031007
132	T	M	0.4855065505631696
642	I	P	0.485505293647544
292	V	K	0.4854995149158661
139	T	P	0.4854965623825245
139	T	E	0.4854965623825245
560	E	M	0.4854947571643202
683	K	I	0.4854927115068259
349	L	R	0.4854844393220205
184	I	C	0.4854831608876178
174	S	M	0.4854822139543796
549	V	K	0.4854800967112002
173	Y	M	0.4854800353801124
329	A	Y	0.4854787928565781
572	G	C	0.4854757270213794
376	F	H	0.4854702443915894
376	F	C	0.4854702443915894
380	G	M	0.48546802182026
679	L	V	0.485467811619185
679	L	H	0.485467811619185
596	W	N	0.4854636696681551
366	G	T	0.4854627906504805
366	G	Y	0.4854627906504805
537	L	Q	0.4854564523761278
552	Q	H	0.4854515448135818
697	I	D	0.4854511557560654
304	R	E	0.4854484454771828
223	F	Q	0.4854360211483242
239	C	M	0.4854340912908452
205	C	W	0.4854285901463267
205	C	V	0.4854285901463267
189	K	C	0.4854266306231822
189	K	Y	0.4854266306231822
528	S	Q	0.4854082699353371
623	W	E	0.4854060991355683
623	W	G	0.4854060991355683
264	S	M	0.4854054864821973
198	T	G	0.4854026056143594
614	W	D	0.4853965468839609
614	W	V	0.4853965468839609
576	L	R	0.4853955964299286
208	V	E	0.4853869393870341
176	F	A	0.485381357513688
193	L	V	0.4853684666449791
193	L	N	0.4853684666449791
193	L	G	0.4853684666449791
554	N	P	0.4853668293724396
265	L	C	0.4853665091496489
270	V	K	0.4853659453855663
523	L	E	0.4853655927970783
288	F	R	0.4853598511019463
187	S	D	0.4853470684746495
385	C	K	0.4853318541482133
364	S	Q	0.4853310715088261
527	G	Y	0.4853242721502194
680	W	N	0.4853221622211718
680	W	T	0.4853221622211718
215	I	D	0.4853208269581786
307	I	S	0.4853111183067612
307	I	D	0.4853111183067612
676	S	K	0.4853045116836165
676	S	D	0.4853045116836165
651	N	C	0.4852934021839101
361	F	M	0.4852803241469967
361	F	Q	0.4852803241469967
159	F	M	0.4852727938751129
257	T	D	0.4852585734648589
257	T	L	0.4852585734648589
131	C	T	0.4852580063765771
242	V	S	0.4852566874130404
142	M	N	0.4852513170128606
142	M	D	0.4852513170128606
518	V	H	0.4852450215556586
518	V	Q	0.4852450215556586
184d	Q	M	0.4852281576429391
154	L	Q	0.4852238486794767
654	E	N	0.4852175453936667
647	E	H	0.4851980987779426
315	Q	M	0.4851958453276076
556	L	W	0.4851825843419711
291	P	T	0.4851725948350522
291	P	D	0.4851725948350522
160	N	M	0.4851721537281837
539	V	N	0.4851193560945135
263	G	E	0.4850904172266932
263	G	H	0.4850904172266932
597	G	T	0.4850844640261718
597	G	W	0.4850844640261718
538	T	V	0.4850737984687232
375	S	Y	0.4850597670014537
462	N	G	0.4849577038660643
348	Q	F	0.4849085702184425
579	R	M	0.4843779207713747
172	V	I	0.4841620830173202
427	W	R	0.4836775822229065
613	S	M	0.4836368961503
112	W	F	0.4822815457515029
377	N	T	0.4815999272459834
681	Y	D	0.4815807306973057
494	L	V	0.4811804968537298
113	D	A	0.4810673900157504
125	L	P	0.4803720317190287
129	L	P	0.4801975800074712
362	A	C	0.4798330200516959
362	A	K	0.4798330200516957
404	G	N	0.479428004596615
344	K	G	0.4790989970434689
210	F	H	0.4790722884606344
496	V	F	0.4787584731104118
413	S	L	0.4787230369555648
287	Q	A	0.4786528936313343
328	Q	I	0.4785481249286586
373	T	F	0.478427159053466
323	I	F	0.478252380357368
582	A	G	0.477900728350308
363	N	D	0.4771663966080219
71	T	A	0.4766763226216674
462	N	L	0.4761459759851965
402	V	M	0.476013949067505
290	T	L	0.4752087803602501
316	A	Y	0.4751550210904267
500	R	T	0.4747170001553254
446	V	A	0.4746284653067685
174	S	P	0.4737067059502699
90	T	L	0.4734072587852225
497	A	G	0.4727728837041752
472	G	V	0.4722595873747703
659	D	F	0.472157663451308
516	G	N	0.4719514397040512
112	W	G	0.4713573657773281
70	A	K	0.470991649930494
268	E	A	0.4708179576167568
241	S	A	0.4706416262521708
686	I	F	0.47062921963023296
673	F	H	0.4705704233328492
622	I	K	0.4705470714599454
643	Y	V	0.4704809707374367
677	N	F	0.4704278978583502
677	N	E	0.4704278978583502
685	F	C	0.4703866235431409
693	I	E	0.470169806645302
647	E	C	0.4700410633438834
682	I	D	0.4698499055088624
663	L	N	0.4696662243740696
663	L	P	0.4696662243740696
363	N	P	0.4695983477747186
553	S	T	0.469009553740739
62	E	Q	0.4686632254001285
77	T	G	0.4677161853103302
387	T	S	0.467355967389153
355	N	D	0.467334262729024
85	H	I	0.4671924872939486
445	C	Y	0.4662374785190205
467	T	A	0.4660058286743159
354	G	T	0.4659903778513485
232	K	T	0.4654205068683336
324	G	W	0.465204096336594
330	H	D	0.4652024768145359
473	G	S	0.4640139310937392
208	V	T	0.4632549602212953
557	R	M	0.4627700686022602
139	T	N	0.4625877846363417
520	L	S	0.4620465994873131
117	K	Y	0.461927348210203
161	M	A	0.4618221469099403
437	P	S	0.4616500800602406
419	R	G	0.4611687961779974
593	L	I	0.4608663154306874
490	K	D	0.4606137959117366
538	T	K	0.4604730806712001
667	A	W	0.4602448775754252
472	G	S	0.4601967982089718
632	D	N	0.4600379176077493
423	I	C	0.4596100303388528
650	Q	M	0.4593565471004818
496	V	Q	0.4593490460122886
495	G	Q	0.4593109250672016
392	N	M	0.4590697347100933
689	V	S	0.4590222924255064
492	E	F	0.4590087894549769
494	L	K	0.4589145499640338
357	T	Y	0.4588271738750301
389	G	Q	0.4588080776455816
389	G	F	0.4588080776455816
678	W	L	0.458761460221002
395	W	L	0.4586806829211491
497	A	L	0.4586420387266466
658	Q	N	0.4586388114934278
697	I	W	0.4586214695385936
634	E	M	0.45857450761623
651	N	G	0.4584646833707622
479	W	G	0.458397963466329
488	V	G	0.4583631192441668
508	R	T	0.4582342569482383
462	N	M	0.4582252071039501
455	T	E	0.4581484232364578
431	G	W	0.4580306519630144
353	F	W	0.4580175164829709
426	M	W	0.4580109158829602
419	R	W	0.4579045210060312
371	V	N	0.4578835826543386
443	I	D	0.4578348474705231
425	N	C	0.4577420679017358
422	Q	T	0.4576540062942962
369	L	M	0.4576102853662607
420	I	N	0.4575232673490077
632	D	V	0.4574600183090268
66	H	T	0.4568210747751114
89	V	I	0.4562436555059236
98	N	L	0.4559089851306838
327	R	K	0.4558221528301672
573	I	N	0.4554725017214808
127	V	T	0.4553400893933448
184h	S	Q	0.4552406452900687
668	S	N	0.4551038548274024
178	R	V	0.4550870291049232
204	A	F	0.4548582682974333
289	N	R	0.454823220626621
322	D	R	0.4547490812124821
210	F	L	0.45465397809564395
184g	R	E	0.4546476796140401
217	Y	W	0.4543657330361851
217	Y	Q	0.4543657330361851
203	Q	F	0.4542478847428193
203	Q	E	0.4542478847428193
187	S	P	0.4542216136139089
170	Q	A	0.4541816248225303
169	K	W	0.4541681709585749
164	E	H	0.4540541686196392
111	L	T	0.4540361106120048
167	D	Q	0.4540311797202191
275	E	T	0.4539843720044334
184	I	P	0.4539530559696791
184	I	M	0.4539530559696791
162	T	Q	0.4539464331603016
214	P	C	0.4539144061824523
215	I	A	0.4538958992141373
165	L	Y	0.4538911598440635
165	L	R	0.4538911598440635
184e	G	I	0.4538848596023837
65	K	D	0.4538218827518095
587	L	I	0.4536685393612621
300	N	H	0.4536355158891569
183	Q	G	0.4534140453218331
224	A	Q	0.4532543730289874
184b	E	T	0.4531891425756725
244	T	H	0.452538056510989
478	N	R	0.4524558744578987
238	P	V	0.45240959687838206
640	Q	K	0.4521221487500426
463	S	Y	0.4518255309593842
227	K	R	0.4517170522777154
667	A	F	0.4516246121039347
51	T	S	0.4515420365046588
436	A	G	0.4505463301394765
655	K	Q	0.4505108683905388
652	Q	M	0.4503058163389089
236	T	I	0.4499564940783067
193	L	S	0.4499401952267491
631	W	G	0.4498984868126747
426	M	Y	0.4498378790598997
696	R	A	0.449681267858686
454	L	F	0.4496752848935797
687	M	Q	0.4496464995538881
613	S	K	0.4495430433346473
65	K	E	0.44953454195845055
637	N	C	0.4492390401475897
617	R	H	0.4490043993390027
169	K	F	0.4488888373959449
436	A	R	0.44887900946014575
633	K	M	0.4487795547656567
121	K	V	0.44877750377569603
557	R	W	0.4484545351393664
36	V	T	0.44835068408510254
45	W	F	0.44831213404822623
231	K	T	0.4482075656636483
280	N	G	0.4472772917408238
280	N	C	0.4472772917408238
272	I	S	0.4469607879002491
247	C	I	0.4467705931464913
478	N	T	0.4466312679702981
273	R	F	0.446614511324391
312	G	K	0.4466080214841058
252	K	V	0.4465075883070426
252	K	H	0.4465075883070426
[truncated: 11,401 more rows]
