# Supplementary material for: High-resolution mapping of the neutralizing and binding specificities of polyclonal sera post-HIV Env trimer vaccination
Source: eLife. 2021 Jan 13;10:e64281. doi: 10.7554/eLife.64281 (PMC7864656; doi:10.7554/eLife.64281)
Supplement: Figure 2—source data 1. [file elife-64281-fig2-data1.zip › summary_2425-Wk18-medianmutdiffsel.csv]

site	wildtype	mutation	mutdiffsel
356	N	K	3.8694681735416188
358	I	K	3.3453259838265232
356	N	P	3.2417250156230817
464	T	H	3.15860489655357
356	N	R	3.1380789468536543
464	T	F	3.1339074581471404
463	S	P	3.0861055406503985
464	T	L	3.0080075753596835
355	N	V	2.9925256152395847
356	N	E	2.9641449204586
460	S	P	2.9349147899933254
356	N	H	2.8998032109305214
354	G	W	2.89436304249847
356	N	L	2.8853931189579933
464	T	V	2.8560421265331386
354	G	Q	2.8491015334638004
464	T	E	2.811979363259778
464	T	R	2.771815530936728
354	G	R	2.727297163639044
464	T	Y	2.6894216528464945
358	I	H	2.6544000317551486
357	T	R	2.6322833155829835
355	N	L	2.614463410080333
461	T	P	2.5783142446424754
464	T	K	2.569421980097204
464	T	P	2.5639857874795804
356	N	Y	2.5617179761905584
354	G	E	2.561462251276197
354	G	P	2.5480414096123205
460	S	R	2.507119626546657
464	T	G	2.5040440345667623
354	G	S	2.470050492625811
354	G	L	2.468491308513011
355	N	K	2.457684203602065
464	T	I	2.4476311781582085
463	S	N	2.4248834218576367
356	N	G	2.3982831203955723
358	I	T	2.3845044835893896
356	N	A	2.3735618515450483
356	N	C	2.3584381176173808
464	T	D	2.351228824924854
357	T	K	2.3358645451940685
114	Q	Y	2.313992015280648
358	I	S	2.304035788775456
358	I	R	2.2963044157036325
358	I	E	2.295486327009852
465	T	H	2.2910264713984074
356	N	D	2.275843859198486
358	I	D	2.2439040968483037
464	T	A	2.240262418678237
465	T	Y	2.2258960824473646
354	G	A	2.2252447882786783
355	N	I	2.221950775959308
460	S	E	2.20228122582464
67	N	R	2.1825439099310264
354	G	I	2.153544613148951
360	R	I	2.147100778018974
464	T	M	2.1268032256532283
460	S	N	2.117041579074538
357	T	H	2.1084019036456576
356	N	W	2.1057023108221777
464	T	Q	2.092003584464599
464	T	C	2.0561248905213168
356	N	T	2.0542805737492658
358	I	C	2.0253529771437755
355	N	T	2.0179180438624904
396	I	Y	2.0122881797269097
360	R	Y	2.0077009676435607
324	G	N	1.9709036928108408
354	G	H	1.9669782452197688
460	S	I	1.9357795394174553
354	G	Y	1.934113796172152
678	W	C	1.911827590715361
116	L	I	1.9075089219782804
355	N	R	1.9021445704295916
357	T	A	1.8996058979901524
355	N	S	1.8951790744565555
460	S	Y	1.8819223405429877
356	N	F	1.8730112904471388
662	A	G	1.8697300124910476
115	S	Q	1.849534231756096
463	S	D	1.8477216161662788
354	G	T	1.834299408287688
665	K	V	1.8228437476226076
326	I	G	1.8199491907913161
313	P	T	1.8193866597885395
71	T	K	1.8154369916048023
360	R	T	1.81207928891548
72	H	L	1.8045462436608732
465	T	N	1.794252041147249
128	T	G	1.7897622900803598
462	N	P	1.7839299530743682
327	R	F	1.7830123884028186
360	R	D	1.7673169618086817
471	G	I	1.753990637497204
356	N	I	1.7392915770054769
317	F	L	1.7352884896460097
318	Y	S	1.735028763776184
411	N	F	1.73401470579909
355	N	G	1.7336816969069822
231	K	F	1.7262941989149034
354	G	V	1.716340368414528
115	S	I	1.7091671866823015
48	A	L	1.702438591138545
357	T	P	1.6935640565013448
182	V	A	1.6884566248483437
312	G	Q	1.6791949731832396
356	N	S	1.66412107162716
346	V	A	1.643964976320503
358	I	G	1.6424490064034531
358	I	P	1.6399233201598162
460	S	V	1.6310299044025396
466	E	Q	1.6279962306081166
591	Q	H	1.6221820324220015
460	S	L	1.6215440543645063
631	W	R	1.6181199927496572
465	T	K	1.6150031140083965
357	T	Q	1.6141043933087793
168	K	T	1.6082922625618494
116	L	Q	1.5872187603728527
305	K	S	1.585801834282998
687	M	A	1.5848951128848776
338	W	L	1.584044885059232
163	T	P	1.5820613008972972
298	R	T	1.58001924215053
602	L	R	1.5789136125605017
460	S	Q	1.5764033256017915
358	I	N	1.5761931429069769
50	T	L	1.5658337038318144
394	T	C	1.5657092791185314
524	G	V	1.5504984539617666
459	G	V	1.5497715763905542
82	Q	Y	1.546247941284667
123	T	P	1.5438485862637952
358	I	Q	1.5413426277968223
460	S	D	1.535228878104653
612	S	T	1.5325450978113717
136	N	P	1.5276840323248126
360	R	N	1.5273667552159094
120	V	G	1.521372228371454
304	R	G	1.513559061721064
356	N	V	1.5125698922389383
464	T	N	1.5072037743660052
581	L	M	1.505945657155663
292	V	L	1.50230929195377
96	W	C	1.4860108009908075
339	N	P	1.4856193287047357
114	Q	D	1.4813958151282316
119	C	E	1.4766336858066564
168	K	E	1.4755936573639612
129	L	I	1.4664672097414142
465	T	F	1.4554043514299717
354	G	K	1.4524050723900104
326	I	P	1.4504046763157827
65	K	M	1.4488341242641996
170	Q	K	1.4420647401582682
448	N	K	1.4313388687755086
231	K	L	1.4294938605999594
465	T	C	1.4275344361027649
115	S	R	1.4260035164544156
50	T	P	1.424417458379988
632	D	E	1.4151095989185831
355	N	A	1.4117536020196202
297	T	H	1.4079957936489644
355	N	E	1.391972802417742
463	S	I	1.3891780126679716
43	P	T	1.3823731157236143
490	K	N	1.3822315733488149
659	D	S	1.3817394919653427
223	F	R	1.3796158124338662
312	G	I	1.3794348029488137
650	Q	S	1.3782641500295758
612	S	A	1.377692038615447
651	N	Q	1.3772627921589742
674	D	L	1.3772572614771574
168	K	A	1.3751670037679458
256	S	P	1.3739362638399226
116	L	S	1.3716137726330777
588	R	A	1.3707954296871463
205	C	F	1.3655567590471709
71	T	Q	1.363631526526346
51	T	A	1.361866913711691
340	E	C	1.3518499893727831
120	V	K	1.3517919864443813
77	T	V	1.342640066800158
355	N	Y	1.3422129406575225
41	G	P	1.3421956467163332
462	N	G	1.3406503797463307
403	Q	E	1.3401914267637085
355	N	P	1.3389834767859627
314	G	E	1.3333998942523912
329	A	F	1.3317781174989638
300	N	K	1.3313775632579314
443	I	C	1.3313297945083218
107	D	L	1.3246650175383683
39	Y	M	1.322932955636296
465	T	G	1.322402537555197
358	I	Y	1.321937435874448
440	Q	L	1.3195899070486778
301	N	R	1.3170949061101989
581	L	A	1.3057346267298908
466	E	S	1.299362828354177
463	S	V	1.297557261371243
464	T	W	1.2959383363125991
151	R	P	1.2953572821210264
377	N	S	1.2926602613352085
350	R	L	1.285027346765674
140	D	I	1.2839846697084891
667	A	R	1.2833922704938965
382	F	R	1.2790758275122978
386	N	V	1.274816091104385
51	T	R	1.2716218221196518
670	W	G	1.2703003722078834
560	E	V	1.2684314548118354
373	T	M	1.2668473672366334
334	S	P	1.2640024173305306
551	Q	A	1.2634806333576654
663	L	G	1.263436404273643
177	Y	L	1.2632039695937758
513	V	T	1.2631951614528196
111	L	F	1.263063666195273
460	S	T	1.2615340745290125
397	S	W	1.2615043163024058
422	Q	T	1.259748559429126
341	T	V	1.258513130126019
336	A	K	1.2574625272117097
333	V	S	1.257336349767909
557	R	Q	1.2558606820187228
319	A	H	1.2542689772014035
102	E	G	1.2515596823460775
319	A	R	1.2505977051662358
285	L	I	1.2457334845617205
303	T	A	1.23389318139409
317	F	W	1.2323262286668804
332	N	I	1.223798667809871
121	K	V	1.221506257493619
49	E	N	1.2186139672233336
396	I	F	1.2184618969137184
396	I	C	1.2163718114746247
670	W	L	1.2150253999699745
366	G	R	1.2137874263985455
352	H	N	1.2113550535385094
354	G	N	1.2106500444149164
354	G	D	1.2068838980991072
406	N	M	1.206438414333708
615	S	A	1.2062883592391171
360	R	F	1.2032720945747573
579	R	S	1.2010488944576014
294	I	V	1.2007745183920435
465	T	D	1.1999174212136885
354	G	F	1.1934641491244284
201	I	T	1.189450606929816
71	T	E	1.1819233513503085
404	G	H	1.1801164533807635
250	G	V	1.1780659932355042
320	T	A	1.1749597071347562
506	V	R	1.1684963860922997
52	L	I	1.1683035748087551
346	V	S	1.1676006337356766
378	C	R	1.162822722330862
350	R	T	1.160491647019997
437	P	H	1.1600623395995326
330	H	T	1.1599991947552146
63	T	M	1.1559917481760236
94	N	K	1.154823364996362
312	G	F	1.1534847369985968
56	S	P	1.1499113724351877
388	S	T	1.1489943705531611
314	G	T	1.1474070571661366
466	E	D	1.1442092865767544
323	I	P	1.1412200932625778
162	T	H	1.1383666884812929
166	R	P	1.1380572637707047
204	A	H	1.1380199005823046
545	L	H	1.1378775250066844
635	I	R	1.1378002384870831
653	Q	W	1.1377696855089752
412	D	A	1.1369581198132204
665	K	N	1.1340037069954279
655	K	H	1.1315506107549262
322	D	I	1.1302230485798357
419	R	A	1.1281425048985676
101	V	P	1.1260149045462895
657	E	I	1.1242271637366288
465	T	P	1.1236246251998594
357	T	N	1.1193397015592013
78	D	V	1.1179045499563451
142	M	T	1.1176944054613904
278	T	R	1.1171314387697064
402	V	A	1.1166301662424816
662	A	K	1.1136119534771332
298	R	G	1.1129988998073266
600	G	L	1.110355206625698
475	M	G	1.1096463361316835
243	S	Q	1.108407842704217
212	P	Q	1.1083832355807663
605	T	R	1.1072672264398864
99	N	P	1.1057515929418702
247	C	F	1.1037409667650384
696	R	T	1.1009481308338098
48	A	G	1.0985927320479572
298	R	K	1.096618527326139
114	Q	F	1.093157394779792
440	Q	N	1.0928798102281132
340	E	Q	1.0909255322098543
223	F	I	1.090786385247027
467	T	V	1.08891189965068
624	D	A	1.0880258394022042
121	K	I	1.0865899119261648
185	N	Y	1.0826590602320998
34	L	Y	1.0822076619047296
655	K	R	1.0786100116784352
43	P	L	1.077504335797284
138	I	P	1.0750111426753046
354	G	M	1.0731440885271473
251	I	F	1.0708760395896328
402	V	Y	1.0695172116867655
313	P	F	1.0678014729980432
515	I	F	1.0674957261156763
315	Q	D	1.066307463059244
39	Y	C	1.0650818496516727
316	A	G	1.0640306663676844
160	N	G	1.0638085854346415
250	G	L	1.0623484186393244
322	D	M	1.0573575804075206
355	N	C	1.0573377674278288
545	L	A	1.0554874330291442
184b	E	Q	1.0541231253384415
174	S	H	1.0524551282536478
436	A	S	1.05240989313244
62	E	I	1.051964334019583
250	G	R	1.0483732412808258
125	L	T	1.0477753711980338
504	R	T	1.047573150426691
168	K	N	1.0467621243366625
573	I	M	1.0455850504593889
210	F	I	1.0452348306979315
334	S	I	1.0433390314600242
599	S	Y	1.0432384116872953
600	G	H	1.0426095113276717
51	T	D	1.0414116223647492
629	L	N	1.0409902334561552
651	N	S	1.038949245010088
460	S	A	1.0289155302992985
106	T	F	1.0283258769663215
47	D	Y	1.0261332176314248
195	N	Y	1.0251924222168411
412	D	E	1.023903755120612
652	Q	G	1.022954125039549
396	I	P	1.0207771487947486
695	L	V	1.0204202424989806
231	K	S	1.0182454825762957
396	I	R	1.0170168208253272
102	E	F	1.0168593085241748
71	T	H	1.0166194969574287
107	D	I	1.0157171213436809
184a	N	H	1.0152698760998125
43	P	C	1.0143404619938443
655	K	A	1.013874141939693
65	K	T	1.0101172690371485
460	S	W	1.0097508550501333
130	Q	G	1.0097124910634363
72	H	N	1.0077586509856675
185	N	S	1.0077215366645405
334	S	G	1.0073622235762458
355	N	Q	1.0062591059274408
301	N	T	1.0061045313670332
396	I	H	1.003897081446435
557	R	A	1.0029286103226571
246	Q	V	1.0022245713054567
490	K	Y	1.0022094969544175
99	N	L	1.0017773185006738
115	S	C	1.0013395660126363
134	V	C	1.0011697133666684
116	L	W	1.0008160522116711
222	G	P	1.0006697972423575
684	I	E	1.000389870803564
164	E	N	1.0003239913112931
281	A	M	1.00025393173514
674	D	K	1.0001697187318173
395	W	T	1.0001086895021465
693	I	H	1.0000553002730568
184e	G	E	0.9959334510467958
359	I	T	0.9938871780960344
669	L	V	0.9902765982483256
233	F	L	0.9894592393797906
189	K	L	0.986273208919718
110	S	V	0.9852429352543491
129	L	F	0.9831018083328786
326	I	T	0.9823037934767616
328	Q	R	0.9813367464099876
65	K	P	0.9810300950233576
67	N	I	0.9808138909447071
362	A	C	0.9786875633230916
677	N	D	0.978460199322453
396	I	L	0.9778520113415858
594	G	K	0.9778492110860012
374	H	N	0.9766623915263704
51	T	Y	0.975722349336284
360	R	S	0.9753338655729312
83	E	I	0.9749357594393684
31	A	R	0.9748023816010786
657	E	S	0.9747170794492984
296	C	G	0.9737334812983852
263	G	N	0.9732631348265928
327	R	C	0.9723413585329108
421	K	M	0.9700666419872712
324	G	T	0.9697996541291865
297	T	L	0.9688536050557288
406	N	E	0.9688039622841896
658	Q	Y	0.965144317048948
107	D	T	0.9650623402675972
652	Q	F	0.9639010865247808
117	K	C	0.96204064466312
357	T	M	0.9615605153163864
446	V	R	0.9600423654154876
392	N	Y	0.95810012366171
327	R	I	0.9570442942247382
421	K	H	0.9563848946322174
196	C	Y	0.9561884805367744
388	S	Y	0.95584064326935
375	S	T	0.9554107513261216
322	D	Y	0.9551098193450592
669	L	P	0.954595451949594
492	E	M	0.9526744395163812
375	S	W	0.9520179820111944
252	K	Y	0.9515403696968748
276	N	M	0.9510816122905156
436	A	K	0.9507644699250029
350	R	V	0.9489835938173092
404	G	A	0.948657084442286
153	E	V	0.9475887638241745
173	Y	N	0.947035905455826
466	E	L	0.9467931142088524
581	L	K	0.946106056702434
671	N	D	0.9460216227991204
327	R	T	0.9429781071578
75	V	L	0.9423408265147916
697	I	C	0.9418013644008749
428	Q	R	0.9412883927220522
654	E	V	0.9400588111464666
343	G	L	0.9398965595465952
267	E	V	0.9378896442186472
307	I	M	0.9378114122303136
263	G	V	0.9365928653251194
234	N	M	0.9359518184038746
231	K	E	0.933254381881726
702	L	D	0.9325588528216406
83	E	K	0.9312221159776528
184	I	V	0.9293800940049032
455	T	N	0.9289471949959859
322a	I	G	0.9274946226956952
542	R	G	0.9273130653870076
308	R	H	0.9269771132074458
42	V	L	0.925881890071979
184d	Q	E	0.9248033184685992
94	N	R	0.9244820940584132
396	I	E	0.923971704703843
379	G	E	0.9232548219509472
602	L	C	0.9223912274898816
529	T	I	0.9214375108899722
48	A	Q	0.919800898710652
542	R	S	0.9192601064421118
597	G	S	0.9185114398592548
388	S	Q	0.9183451086791368
232	K	Q	0.9171925952123854
359	I	Y	0.9167335944977778
340	E	F	0.9165798445418404
85	H	C	0.9153103083391152
120	V	S	0.915009398530231
115	S	Y	0.913886890880888
702	L	Q	0.9135869564494971
333	V	D	0.9124318840478888
458	G	S	0.9120363934462274
590	Q	L	0.9116615925016788
318	Y	R	0.9114975849045264
399	T	A	0.9109326693621144
360	R	H	0.910167368423232
309	I	C	0.910114502325458
426	M	L	0.909818381066445
384	Y	L	0.9089132530036766
295	N	E	0.9088556645472314
315	Q	L	0.9075211330874572
350	R	S	0.906667792823458
414	I	Y	0.905026975700708
433	A	I	0.9047230939075228
402	V	Q	0.9038693159629704
357	T	V	0.903247071674292
671	N	V	0.9032011212022946
408	T	E	0.9026488695699048
229	K	M	0.9011714727632344
322	D	H	0.9010877636776788
33	N	W	0.9007015239336584
109	I	G	0.9003639812967033
117	K	N	0.900353153040754
164	E	D	0.8987560085588865
609	P	F	0.8982814528245383
133	N	F	0.8942882896051952
93	F	Y	0.8927857082501253
678	W	G	0.8919105294025955
404	G	W	0.8911202566357853
696	R	I	0.8908593141061634
169	K	P	0.8898077126469545
586	Y	C	0.8886261662796591
312	G	T	0.8868854609368835
165	L	I	0.8863557652922353
494	L	K	0.8855555669395194
360	R	Q	0.8842085493716567
258	Q	R	0.8836060741971481
393	S	V	0.8832887100731568
467	T	I	0.8832271596427016
350	R	F	0.8828599119625218
362	A	F	0.8827274306039918
120	V	A	0.8820521314607579
387	T	S	0.8804092793869318
396	I	A	0.8786582661805308
271	M	R	0.8755126313773887
261	L	I	0.8751254880845027
230	D	N	0.8734951568481948
412	D	Q	0.8730816521738619
350	R	G	0.8721567279226494
396	I	S	0.8715397637976071
102	E	P	0.8705841136408452
412	D	K	0.8686035632412734
301	N	L	0.8679368467439448
662	A	C	0.8674282073289679
393	S	L	0.865352868713813
128	T	N	0.8636156821162014
694	G	V	0.8617650424425074
396	I	T	0.8613804924963346
435	Y	H	0.8612373201862515
529	T	A	0.8608646585167032
396	I	K	0.8607900862199931
373	T	E	0.860052796507982
151	R	Q	0.8590523411917248
465	T	L	0.8581331438893716
394	T	D	0.8577474602442586
668	S	I	0.8557058515065424
395	W	C	0.8552551607163572
513	V	I	0.85373094396612
329	A	L	0.8527159505899508
168	K	L	0.8521097151962227
341	T	E	0.8519232974833906
687	M	K	0.8518339720035207
339	N	M	0.8512758775235557
524	G	I	0.8503391280406803
52	L	V	0.8503324481280266
665	K	C	0.8492743613657094
134	V	D	0.8491666199216183
98	N	L	0.8489776088433533
435	Y	V	0.8488939805809121
305	K	G	0.8488039010782038
670	W	E	0.8487229601250915
142	M	K	0.8486493694460913
192	R	W	0.8484100271121384
54	C	G	0.8483304697692797
287	Q	Y	0.8482546242205429
83	E	N	0.8482505160898228
546	S	M	0.8482298585257042
172	V	K	0.8482050647067714
645	L	K	0.8481759862803977
451	G	T	0.8479770293170447
643	Y	T	0.8476481212453532
410	S	D	0.8468337786864433
690	G	S	0.8456863515199192
592	L	I	0.8453103691442774
659	D	K	0.8447544122330726
522	F	I	0.844572510614067
112	W	H	0.8438767850204291
353	F	L	0.8432393426287662
332	N	R	0.8409293876650346
696	R	S	0.8401227072475165
474	D	E	0.8400145727292714
650	Q	A	0.8398083886391668
115	S	L	0.8393538798657941
530	M	K	0.8392644707860702
422	Q	H	0.8388139379126991
84	I	Q	0.8385157647527457
121	K	T	0.8384373278647392
521	G	T	0.8376227807720507
543	N	R	0.8373988763647207
357	T	I	0.8368376210689394
626	M	H	0.8367685586436521
556	L	Q	0.8335418244283521
65	K	V	0.8315856607561579
492	E	N	0.8315258780290511
659	D	N	0.8315175813118565
421	K	N	0.8300674293825882
666	W	A	0.8273556731591897
574	K	E	0.8273312758511735
67	N	K	0.8268419556076582
297	T	A	0.826545931783629
204	A	S	0.8254697623378642
534	S	G	0.8253804992986429
672	W	T	0.8253624385452913
677	N	F	0.825232893118566
337	T	A	0.8246807754866226
152	G	L	0.8246463888229787
173	Y	T	0.8241987836973248
324	G	V	0.8241561052888571
640	Q	R	0.8239335039803135
34	L	W	0.8226987792208159
426	M	Q	0.8226373036076262
231	K	P	0.8223291801595431
358	I	L	0.8206211159920893
177	Y	R	0.8206031302110891
155	K	I	0.820293698707711
603	I	F	0.8200897302880401
528	S	L	0.8196999048434233
34	L	T	0.8180490310151691
455	T	I	0.8173515757234959
648	E	R	0.8170510419916734
259	L	M	0.8167560703987582
305	K	V	0.816722542276648
410	S	P	0.8163737613713733
271	M	T	0.8163418362291347
511	R	I	0.8157788172764638
189	K	N	0.8157759456736701
287	Q	H	0.8145669609707238
189	K	T	0.8135401075132428
82	Q	F	0.8134839844894539
182	V	G	0.8130634499770315
128	T	H	0.8127014722028539
608	V	A	0.8126503927644158
347	K	R	0.812594551318728
308	R	C	0.8120740314065884
624	D	L	0.8111589007152752
425	N	R	0.8106451014325189
439	I	L	0.8102011238959745
123	T	L	0.8101195292273022
319	A	T	0.8099129742574767
68	V	T	0.8093517153669091
52	L	A	0.8088023776438508
84	I	H	0.8086476322612165
166	R	K	0.8080303087799674
303	T	L	0.8079455514066093
685	F	V	0.8067175804983451
619	L	W	0.8059851814836428
533	A	T	0.8052972777248429
285	L	P	0.8049022231438625
351	K	W	0.8042415422390797
33	N	Q	0.8041014430577846
659	D	Y	0.8039261524531877
645	L	F	0.8034832642691211
344	K	I	0.8030897304538294
411	N	T	0.8030271052436339
273	R	S	0.8019133771552611
447	S	Q	0.8015308570763784
488	V	F	0.8013662355765243
424	I	K	0.8008411999662433
307	I	T	0.8005780166439872
317	F	V	0.799955586931771
216	H	F	0.7989507385483828
581	L	N	0.7973911655309284
127	V	L	0.7970046430256771
283	N	D	0.7960942282535577
668	S	H	0.7952890648170985
92	E	L	0.7948936896426962
309	I	H	0.7946841054420359
439	I	Y	0.7942177534218458
542	R	C	0.7924926660887206
428	Q	T	0.7924201978081288
654	E	I	0.7923774816735958
85	H	N	0.7918410444009263
84	I	M	0.7912848231303441
204	A	F	0.790855541870574
217	Y	Q	0.7900140328480232
450	T	I	0.7891534936999605
394	T	P	0.7881017004549791
325	D	M	0.7871227227540472
657	E	L	0.7864681448602188
602	L	H	0.785964638434562
346	V	Y	0.7849188231162293
557	R	L	0.7844029594451714
138	I	S	0.7840041625832189
209	S	G	0.7838308956813645
322	D	T	0.7835702256507414
324	G	A	0.7833417298737473
184h	S	P	0.7827570186760042
343	G	Q	0.7814886204908222
490	K	L	0.7814468904106446
132	T	H	0.7810940950118546
437	P	G	0.7808434716264379
192	R	A	0.7799721749265096
637	N	V	0.7795872614224754
610	W	R	0.779169466818567
92	E	N	0.7786674412865565
430	I	G	0.7781681482693512
548	I	K	0.7760151733793434
136	N	Q	0.7753281075997212
295	N	T	0.7733361334911597
415	T	N	0.7729725987608517
184a	N	L	0.7722555211054892
407	S	H	0.7720697090115567
536	T	R	0.771855752148743
142	M	Q	0.7713798436746894
236	T	L	0.7711084136014967
152	G	H	0.7702874379621655
509	E	G	0.7700907983678629
65	K	R	0.7699118992462126
581	L	R	0.7689352051909264
604	C	P	0.7685709308170141
429	R	A	0.7685708606085633
546	S	Y	0.7682646408917821
152	G	I	0.7675118476761476
460	S	G	0.7660998336973806
321	G	H	0.7659865387246444
97	K	H	0.7647169337775029
295	N	F	0.7644085159559462
227	K	R	0.7641280587530862
326	I	L	0.7636499916950901
500	R	Q	0.762797776788393
424	I	Y	0.7621181030441786
142	M	S	0.7615367899667842
319	A	K	0.7613848361255807
53	F	P	0.7611669221255948
259	L	R	0.7603359094969375
95	M	L	0.7596250359628517
665	K	R	0.7595247468523005
421	K	R	0.7582632922806813
695	L	R	0.7582010449192748
99	N	H	0.75593274281169
66	H	A	0.7557362086030155
280	N	I	0.7549005668431283
169	K	R	0.7546245459864304
509	E	L	0.7545805451692738
116	L	E	0.7544073803852893
262	N	S	0.7533726604676997
75	V	Y	0.7529390432319918
53	F	M	0.7529363687065947
39	Y	R	0.7527212828809746
649	S	R	0.7521229707826671
230	D	V	0.7517030933987788
655	K	S	0.7512652561199731
54	C	R	0.7504100588761676
437	P	T	0.7503303400541357
649	S	V	0.7495394961280168
611	N	I	0.7491670509873904
119	C	I	0.7487116933627906
487	K	R	0.7473695044191656
508	R	Y	0.7472617520202918
447	S	T	0.7470253631342669
594	G	E	0.7464091396331586
119	C	R	0.7457390905604893
203	Q	G	0.7443731960338256
152	G	Y	0.7440961234100278
177	Y	H	0.7440351950127841
142	M	G	0.7437865466653729
166	R	H	0.74332769567819
406	N	W	0.7427577934588727
432	Q	A	0.7419018373871764
318	Y	Q	0.7410738440466585
201	I	A	0.7405502847162386
34	L	G	0.7397347921967827
173	Y	H	0.7380960235927874
134	V	A	0.7360678124004532
443	I	S	0.7346553162615208
279	N	Q	0.7335759591994733
98	N	H	0.7335429689328878
37	T	I	0.7335394260611388
415	T	L	0.7332825174423319
459	G	P	0.7326832081520097
68	V	L	0.7324716825063587
630	Q	L	0.7323730857455093
227	K	Q	0.7321456217531632
224	A	C	0.7315552280743272
48	A	S	0.730854234166065
647	E	L	0.7306666959321536
187	S	C	0.730401859612325
335	K	G	0.7300180839693072
249	H	D	0.7293739624872395
599	S	C	0.7266338891012226
308	R	Y	0.7266085943442938
339	N	D	0.7253825464789445
650	Q	L	0.7252199970324821
524	G	C	0.7241236856885851
369	L	A	0.7237947803798821
619	L	R	0.7224563861667251
465	T	R	0.7216853548320147
141	D	G	0.7216319208424056
279	N	K	0.7204174141414557
660	L	I	0.7201230751520928
399	T	G	0.7199037531019141
31	A	N	0.7196713839535094
473	G	E	0.7188668717582629
278	T	L	0.717289872566516
433	A	L	0.7171384196982016
184g	R	Q	0.716546187399573
508	R	G	0.7155525616965621
656	N	L	0.7155484007158155
203	Q	R	0.7134857895583766
108	I	T	0.7127079953349138
127	V	S	0.7111594278143092
665	K	G	0.7105791171692918
410	S	W	0.7101552098936545
212	P	G	0.7081425834339473
38	V	L	0.7072681124797724
649	S	Q	0.7067604378992967
304	R	E	0.7063685376983597
284	I	Y	0.7054778726696054
137	N	I	0.7049625755147673
409	G	C	0.7042955026109206
460	S	F	0.7030763100735589
159	F	S	0.7028503302679727
600	G	V	0.7027794720783703
350	R	A	0.7018400322869531
320	T	P	0.7017084597721279
467	T	R	0.7014416321121111
267	E	K	0.701141345500354
377	N	D	0.7001676372617989
181	V	A	0.6992393595096016
137	N	H	0.6986236048291967
354	G	C	0.6981451286913471
432	Q	I	0.6975154614334691
301	N	K	0.6973144920020885
320	T	K	0.6951113273269697
452	L	P	0.6950377720675995
190	E	K	0.6945607370809839
84	I	K	0.6943365577403211
88	N	F	0.6939186507642939
127	V	A	0.6935331108714871
186	N	R	0.6934306146854545
583	V	P	0.6927476718034609
538	T	A	0.6918294682737789
321	G	E	0.6910259233440414
599	S	A	0.690766235031667
514	G	D	0.6904822232261508
459	G	T	0.6886136685734263
380	G	A	0.6884968392181062
386	N	C	0.6858912890063249
685	F	W	0.6853287196703848
691	G	V	0.6849757619704511
463	S	W	0.6845316281945577
618	N	V	0.6845024100108543
198	T	A	0.6838943959676305
303	T	N	0.6831299109790958
492	E	F	0.6827265214629845
198	T	I	0.6813058810599694
401	S	H	0.6805947693041663
84	I	R	0.6803752180231266
578	A	S	0.6801421952555304
657	E	W	0.6792296607307123
215	I	S	0.6791098067513834
582	A	H	0.679029605331665
127	V	H	0.6789364727225631
163	T	W	0.678768048990136
444	R	Q	0.678758205372139
53	F	H	0.6787470023017317
535	M	S	0.6787372302260213
435	Y	N	0.6786823487073578
675	I	N	0.6786726533149092
192	R	L	0.6786619581557272
212	P	H	0.6785487281418681
54	C	P	0.6785314797761794
299	P	F	0.6784671292063982
170	Q	V	0.6784488011023717
196	C	N	0.6784170217395527
661	L	C	0.6784051363926563
415	T	H	0.6784024085853069
153	E	F	0.6783768512670119
248	T	P	0.6783706253524266
227	K	I	0.6783462687109836
673	F	M	0.6783119534250865
697	I	N	0.6783026573734388
199	S	N	0.6782997470238765
199	S	I	0.6782997470238765
682	I	H	0.6782911867481928
485	K	Q	0.6782706753598804
296	C	L	0.6782284702336043
361	F	M	0.6781457671707518
528	S	T	0.6781399954676263
616	N	W	0.6780235452132887
315	Q	P	0.6780033881928724
156	N	P	0.6779782044103914
630	Q	T	0.6779490546252576
272	I	K	0.6779017427188747
445	C	F	0.6778953759659475
369	L	C	0.6778015124240397
700	A	R	0.6777694279331443
237	G	S	0.6776099318139359
626	M	C	0.6763000810867403
534	S	A	0.6752846220330915
211	E	S	0.6750688326377168
157	C	R	0.6746957758393033
173	Y	V	0.6742013739503954
133	N	H	0.6738454766480415
687	M	E	0.6737452444956245
645	L	E	0.6732803086710764
659	D	Q	0.6725096095788785
60	A	V	0.6723363497635886
442	V	E	0.6719679522567108
463	S	Y	0.6717765242536492
645	L	I	0.6713020489592196
526	A	G	0.6709851810248404
442	V	S	0.6703865345280644
82	Q	I	0.6696501863195417
488	V	C	0.6694017639361279
288	F	S	0.6693332123609914
676	S	R	0.6689755362240479
500	R	A	0.6688045962569147
230	D	L	0.6680371657252255
601	K	Y	0.6677453029805462
684	I	G	0.6666516281544859
600	G	D	0.6654025101570633
668	S	G	0.6647441081788439
467	T	S	0.6634482411353309
453	I	H	0.6633326307492784
167	D	N	0.6629685133773803
187	S	V	0.6615189484655997
588	R	W	0.6614734070468249
156	N	H	0.6611458013427882
701	V	T	0.6610537823104257
223	F	S	0.6610279506751354
673	F	L	0.6610066818907228
425	N	K	0.6607915622703834
671	N	K	0.6605143208249106
696	R	E	0.6603755394478283
433	A	V	0.6600029974857067
617	R	C	0.6599057248070771
551	Q	G	0.6596585673341757
484	Y	V	0.6583430245425799
506	V	W	0.6577086710273186
449	I	V	0.6576631621887493
656	N	H	0.6574536817846951
663	L	S	0.6571754505807621
415	T	V	0.6564650396648226
335	K	H	0.6559052016516224
114	Q	T	0.6554252149032805
275	E	K	0.6552082648548915
106	T	K	0.654859102722143
624	D	I	0.6543780489713085
240	P	L	0.6541672493817667
656	N	E	0.6539902853667632
357	T	Y	0.653865533443011
405	S	N	0.6537191996873369
603	I	L	0.6532630818113022
534	S	C	0.6527454135703196
514	G	P	0.6523101328793217
120	V	Q	0.6518391524933216
97	K	A	0.6512077692610492
47	D	R	0.6509409351429749
629	L	H	0.6504190902434164
255	V	L	0.6497807999215996
308	R	E	0.6491848377296121
656	N	Q	0.6480732754619563
379	G	V	0.6476159493494507
647	E	D	0.6475548706546226
545	L	V	0.6475062161304486
636	S	F	0.6474430072161047
516	G	T	0.6471305031452977
244	T	D	0.6470769967608259
152	G	S	0.6469426909157101
297	T	S	0.6468827361829435
364	S	Y	0.6467736369765635
160	N	P	0.6465508317724888
153	E	W	0.6465165658181392
184e	G	N	0.6462333655510271
463	S	L	0.6460877549966282
343	G	S	0.6458197819029462
87	E	S	0.6456885591379349
304	R	A	0.6452928068001377
491	I	M	0.6444135856885154
250	G	Q	0.6438402576492808
404	G	L	0.6427108241256265
112	W	T	0.6426545174401196
223	F	D	0.6426502182676601
63	T	N	0.6414775157438972
141	D	H	0.6414156274759764
625	N	S	0.6410698847364893
436	A	R	0.6404408842226353
561	A	V	0.6390015198707546
178	R	P	0.6389054145959611
581	L	S	0.6384665966947951
625	N	V	0.6382599640406589
328	Q	L	0.6380914213176356
665	K	H	0.637903206664437
184e	G	I	0.6373542404350548
157	C	D	0.6372477987378438
568	L	F	0.6368942436345135
33	N	T	0.6362980409315173
312	G	A	0.6358352391577908
675	I	V	0.6343445174678324
314	G	F	0.6339045715089693
313	P	I	0.6335544675364448
484	Y	H	0.6329934118678128
691	G	C	0.6328478917819177
184h	S	T	0.6325385335401827
178	R	L	0.6321964835835405
335	K	L	0.6315187472178334
177	Y	C	0.6315167206190325
335	K	Q	0.6309710111987681
267	E	M	0.6300789216718103
252	K	M	0.6299937039765837
509	E	Q	0.6299362056520179
399	T	D	0.6298483456921609
382	F	N	0.6292077092186208
382	F	S	0.6291653861099575
109	I	T	0.628923323802921
71	T	R	0.6281980483946421
377	N	E	0.6281872967512061
550	Q	K	0.6280745599235318
287	Q	R	0.6278904067386939
440	Q	A	0.6277045267589656
625	N	C	0.6274816584141686
120	V	E	0.627441763140157
330	H	P	0.6274166402796391
640	Q	K	0.6266800737687119
669	L	G	0.6263538895090164
615	S	Y	0.6249795272021452
654	E	Q	0.6249636169132293
141	D	R	0.6248926499353313
274	S	W	0.6246849600792691
169	K	N	0.6244702464401879
67	N	E	0.6237395852998681
264	S	R	0.6234301812449934
572	G	A	0.6228529095428423
614	W	R	0.6226099193355551
184	I	L	0.6218181982314179
75	V	E	0.6217021231441864
224	A	N	0.6205595048987366
524	G	E	0.6202327060812972
142	M	L	0.6185795062056333
244	T	R	0.6173495931082034
459	G	S	0.6172059907320736
249	H	N	0.6167345282198315
313	P	N	0.6165453166916887
695	L	W	0.6159104251896863
239	C	Y	0.6154102037542434
319	A	V	0.6144595844153498
500	R	G	0.6140401166047401
184b	E	I	0.6137587645899448
299	P	R	0.6137188076039648
601	K	N	0.6137156515533047
392	N	T	0.6133606256314603
406	N	T	0.6133222059066347
316	A	P	0.6123355535212069
123	T	I	0.6116764270965347
639	T	L	0.6114594466631482
204	A	L	0.6113453778935074
636	S	A	0.6109741024227135
356	N	M	0.6102613372496476
589	D	L	0.6102534858889461
411	N	P	0.6101069962820984
186	N	S	0.6100605694253098
603	I	V	0.6093456463007677
657	E	V	0.6093179733886229
187	S	G	0.6092496927719266
336	A	P	0.6089607816639722
260	L	I	0.6078989490654527
212	P	I	0.6075776094307779
509	E	F	0.6073663756534426
304	R	Q	0.6073103772391596
231	K	Y	0.6073012209834887
435	Y	S	0.6070646720184254
242	V	I	0.606328474392984
106	T	E	0.6060689745244041
580	V	D	0.6057776922900054
208	V	C	0.6054338676582969
359	I	V	0.6050747331125017
101	V	S	0.6050020197866239
167	D	E	0.6048739149423414
322a	I	H	0.6047123426622805
274	S	T	0.6043958886421603
648	E	F	0.6043297721693769
222	G	D	0.6042935440602819
114	Q	L	0.6040506194276127
466	E	K	0.6036617344317617
53	F	A	0.6035606670850644
326	I	R	0.6027589595315175
323	I	E	0.6024929437670801
340	E	A	0.6016721794966589
390	L	P	0.6010059285142395
49	E	K	0.6003247164066985
361	F	L	0.5997416572393321
327	R	M	0.5994453163845551
327	R	H	0.5994453163845551
352	H	K	0.5993378846604215
433	A	K	0.5974356613526552
268	E	I	0.5966247521460593
529	T	S	0.5965850921509874
650	Q	R	0.5965701257772074
625	N	D	0.5965392517260115
408	T	S	0.5962448862031273
381	E	Q	0.5959480595389129
635	I	V	0.5954799282935204
662	A	S	0.5952180949174902
445	C	A	0.5951515167211504
436	A	D	0.5949927540586748
323	I	K	0.5949111164302006
204	A	T	0.5948947307441559
504	R	Y	0.5942910391100706
334	S	K	0.5939922224748688
340	E	I	0.5939653711784684
649	S	H	0.5932896104155672
295	N	V	0.5932174658244639
115	S	N	0.5931323469735865
430	I	W	0.5929383821863299
694	G	T	0.5924213827006702
220	P	S	0.5914187631429155
564	H	T	0.5886350538144471
96	W	L	0.5875893003232875
468	F	M	0.5871163290690774
630	Q	R	0.5870732369409124
71	T	S	0.5865671053909183
110	S	F	0.5863876978645955
664	D	K	0.5862873172024323
657	E	D	0.5861376006097564
641	I	E	0.5851532999781106
403	Q	Y	0.5848677331178482
254	V	Y	0.5848116376316047
596	W	F	0.5846809530328486
226	L	P	0.5846678646299899
209	S	P	0.5845380947473662
363	N	D	0.5843709833261386
182	V	L	0.583870070734201
409	G	K	0.5820264726480759
299	P	S	0.5819072815823829
408	T	H	0.5815075810031909
184g	R	M	0.5811461236778434
231	K	V	0.5811101917023233
214	P	V	0.580180889219709
169	K	G	0.579285677458151
465	T	W	0.5778432021688813
237	G	E	0.5768853275006636
552	Q	A	0.5766743192092656
398	N	Q	0.5741382785478489
414	I	L	0.5727907256556517
246	Q	T	0.5717948111595289
246	Q	S	0.5717948111595289
678	W	S	0.5699824345152331
84	I	A	0.5698392464884817
62	E	S	0.5686058698766872
166	R	G	0.5666282963623425
223	F	T	0.5664763116329463
295	N	R	0.5664446952988216
369	L	P	0.5662665781148233
402	V	R	0.5658954956065072
616	N	Y	0.5658134012198315
192	R	I	0.564920839035026
668	S	L	0.5641413109158391
75	V	S	0.5632553692043485
190	E	I	0.5630065881977261
204	A	P	0.5629908599854054
578	A	V	0.5627557933270624
328	Q	I	0.5619551536856766
411	N	L	0.5617626131957301
191	Y	A	0.5617577253245878
101	V	T	0.5614591715422543
123	T	N	0.5609532900948175
37	T	L	0.560689199270402
517	A	V	0.5604401516700221
607	N	I	0.5599563801076037
241	S	V	0.5598195252796132
649	S	D	0.5594217820142444
31	A	Q	0.5589267994418878
155	K	C	0.5582792250834976
699	F	P	0.5573334999506316
500	R	I	0.556846771135328
444	R	H	0.5566938790570395
595	I	M	0.5557695078228508
676	S	L	0.5556040726826743
332	N	G	0.5547494405976519
578	A	L	0.5546638876627386
357	T	E	0.554444780567622
99	N	V	0.5544055312224809
586	Y	K	0.554396500983024
242	V	A	0.5538600835010993
629	L	F	0.5536594344213661
582	A	L	0.5533251037659459
573	I	V	0.5531078386928552
297	T	I	0.5530501853247163
606	T	F	0.5526880687216645
69	W	R	0.5526017833037584
49	E	Y	0.5521073109028845
605	T	Q	0.5519295518184955
565	L	K	0.5516456185187617
651	N	E	0.5508536461863629
668	S	D	0.5507694540573456
544	L	S	0.5505494838029452
55	A	V	0.550386773695965
609	P	R	0.5503581494042312
403	Q	M	0.5501379075165882
371	V	F	0.5494493880578166
125	L	P	0.5490759738269498
419	R	G	0.5485033842641537
326	I	S	0.5482763036428451
634	E	I	0.5475482907638825
692	L	S	0.5468200327131445
622	I	T	0.5468159709785357
336	A	L	0.5465597024478527
336	A	R	0.5465597024478527
287	Q	S	0.5454571913760771
236	T	R	0.5451390062509531
508	R	I	0.5448513426278934
666	W	F	0.5446628831818668
596	W	L	0.5445964346820377
281	A	V	0.5443568808793601
33	N	V	0.5438931463489781
109	I	C	0.5430240233185409
440	Q	S	0.5423553105868719
206	P	N	0.5412314866922711
130	Q	Y	0.5402272077622159
397	S	A	0.5394790207329979
624	D	F	0.5394672262896626
202	T	L	0.5380925202901199
75	V	A	0.5373841821861065
281	A	C	0.5373049279106143
507	G	T	0.5367029912180881
185	N	T	0.5366332283596664
653	Q	H	0.5348661346921977
223	F	H	0.5346051000873759
86	L	N	0.5337092227403811
161	M	A	0.5330742922189118
440	Q	R	0.5329840795189904
184f	N	P	0.5321919545087528
67	N	L	0.5319988993981037
327	R	S	0.5317464909770149
32	E	Y	0.5317459095704493
326	I	Q	0.5316828242673777
439	I	Q	0.5311833475880519
112	W	N	0.5296862369325879
700	A	S	0.5296138800048973
383	F	L	0.5292626706750478
111	L	E	0.5289870353085608
647	E	M	0.52842660625388
339	N	K	0.5282993489745931
44	V	R	0.5278610006724789
682	I	R	0.5278225984953779
218	C	Y	0.5267070837839148
450	T	A	0.5263280298290124
632	D	Q	0.5258433564353537
270	V	T	0.5255361807054126
542	R	T	0.5241064324542162
267	E	L	0.5235240334635787
695	L	I	0.5234621640072891
67	N	D	0.5229377129129306
419	R	L	0.5225354009393186
547	G	S	0.5223901279116238
99	N	Q	0.5221383390047657
554	N	R	0.5211410365144313
203	Q	P	0.5209683920944652
590	Q	Y	0.5201618382780351
331	C	S	0.520160308888003
380	G	N	0.5198146121215259
656	N	S	0.5197750011267042
693	I	K	0.5188149754099081
516	G	V	0.5183170394121426
250	G	P	0.5177827892214221
699	F	G	0.5174168602259333
612	S	N	0.5169287725031637
209	S	F	0.5167760328029269
516	G	R	0.516773022879671
84	I	Y	0.5165876698653835
324	G	S	0.5161777030818913
409	G	W	0.514787692886475
409	G	T	0.5147383843036892
561	A	I	0.5146143358138965
133	N	R	0.5130753496941365
97	K	R	0.5125647978355655
554	N	Q	0.5123173505964442
357	T	S	0.5120237865561279
502	K	E	0.5117623040347601
344	K	R	0.510563842404233
113	D	N	0.5102471192376353
492	E	V	0.5099413285844814
577	Q	E	0.5098521746818326
229	K	L	0.509318307362495
85	H	K	0.5086789328698567
330	H	S	0.5079224981755209
488	V	I	0.5076365059253755
567	K	A	0.5071823255456027
521	G	S	0.5066376435345188
438	P	H	0.5061693679914725
138	I	Q	0.5059593037368346
137	N	T	0.5052687776883527
68	V	R	0.504497133838488
476	R	I	0.5041605262021063
227	K	N	0.5041079120103219
654	E	L	0.5041076871734549
425	N	D	0.5040641067099579
179	L	I	0.5034156677076633
661	L	I	0.5031413150950113
549	V	A	0.5030978462546207
60	A	M	0.5030961024685994
197	N	L	0.5026780142962974
89	V	I	0.5026693384257745
600	G	I	0.5016320056152097
640	Q	S	0.5013294174531797
597	G	T	0.5000179218425902
135	T	V	0.4994461463336389
142	M	F	0.4985023841329906
460	S	K	0.4984008136005187
321	G	Y	0.4983497672465277
545	L	E	0.4982857618374646
545	L	N	0.4982857618374646
219	A	T	0.4979160808031906
607	N	L	0.4978360390384143
407	S	Y	0.4975875970060308
163	T	H	0.4973830411330334
595	I	G	0.496877747573877
463	S	Q	0.4960107600690695
110	S	D	0.49580060720417896
142	M	P	0.4954439088703569
231	K	R	0.4953160411166762
303	T	I	0.4947484649398521
414	I	M	0.4946762439158673
491	I	T	0.4944562110245425
164	E	H	0.4943842260740569
174	S	L	0.4941748868865228
161	M	Q	0.494170522338269
155	K	N	0.4936469240785529
133	N	L	0.4934223168912722
312	G	L	0.4932135960907147
463	S	E	0.4931225757387993
478	N	V	0.4929392288359321
462	N	L	0.49265347319138103
423	I	T	0.492411800901126
588	R	G	0.4923233111822499
430	I	V	0.4922214509336682
490	K	H	0.4919402732156598
672	W	C	0.4918433364877395
330	H	Q	0.4913524563159395
156	N	R	0.4912207999004759
184	I	F	0.4910382655135046
480	R	S	0.4910107055263547
192	R	T	0.4909084313856679
153	E	L	0.4906648999976136
137	N	Y	0.4904937534985527
202	T	Q	0.4904319452390806
177	Y	D	0.490278652307368
166	R	D	0.4899739783507164
600	G	P	0.489849239791549
214	P	I	0.489824545947178
495	G	C	0.4897124409202733
208	V	E	0.4895795570874704
246	Q	L	0.4891916982708074
32	E	G	0.4887634926222999
252	K	H	0.4887537224845837
542	R	I	0.4883998286323111
470	P	G	0.4881935878733369
184g	R	K	0.4878681943016641
437	P	R	0.48783989900441205
482	E	D	0.4877651489534848
299	P	E	0.4873556906719761
429	R	V	0.48711745679015
671	N	A	0.4870397131295147
632	D	W	0.4869876224239613
656	N	P	0.4869700651771785
187	S	E	0.48679985614506105
676	S	F	0.4866602349598209
657	E	T	0.4865845827883165
662	A	L	0.4863993414757219
649	S	T	0.4863974374888773
492	E	I	0.4863011890005182
156	N	Y	0.486297088041971
48	A	R	0.4861684519129033
202	T	I	0.4861631158244774
152	G	F	0.4861281016294584
46	K	Q	0.4860524519256724
46	K	G	0.4860524519256724
691	G	H	0.4860524069584378
698	V	H	0.4859888243236743
198	T	C	0.4859278008785896
309	I	S	0.4858979052182806
128	T	R	0.4858963745946386
81	P	N	0.4858891757231091
693	I	W	0.4858352021122234
682	I	S	0.4858276799639992
88	N	Y	0.4857888469576133
696	R	V	0.4857709726530242
294	I	D	0.4857355743901636
380	G	F	0.4857339894550595
448	N	Y	0.4857224456042196
313	P	Q	0.4857191872991162
216	H	E	0.4856940843471527
322	D	W	0.4856892304708929
675	I	S	0.4856471493015232
73	A	V	0.4856441332027648
163	T	C	0.485609823686724
674	D	S	0.4855965459020591
247	C	G	0.48557678222593004
259	L	H	0.4855664985446736
672	W	Y	0.4855460815610777
418	C	R	0.485536416973317
673	F	R	0.4855127593580091
679	L	S	0.4854975132131577
139	T	L	0.4854913966594198
508	R	W	0.4854863187658672
639	T	C	0.4854671153807557
202	T	F	0.4854416086007732
162	T	Y	0.485425401554803
421	K	L	0.4853569964138858
100	M	A	0.4853304505522091
595	I	R	0.4852036149425994
595	I	F	0.4852036149425994
623	W	G	0.4850288385106042
154	L	Q	0.4850065156252184
234	N	Q	0.4848304897764613
569	T	W	0.4848172058077442
504	R	I	0.4847160786309866
477	D	L	0.4847029613818018
434	M	C	0.4844034800975374
423	I	Y	0.4841763533973192
626	M	K	0.4840945067974501
124	P	Q	0.4837858742415826
504	R	N	0.4836878609887719
252	K	T	0.4836067894113385
652	Q	V	0.4834663888559954
221	A	P	0.4833550344625365
369	L	N	0.483111210337876
137	N	L	0.4822184267988263
533	A	V	0.480875758529276
460	S	M	0.4806838887371109
512	A	G	0.480658797978665
595	I	V	0.4803616903254302
323	I	S	0.4802561287866825
184e	G	V	0.4802556197079106
655	K	E	0.4802512580257589
241	S	C	0.4800469581888943
359	I	R	0.479943602160712
376	F	T	0.4796706248488765
286	V	G	0.47854896494810606
318	Y	K	0.4775742239039618
264	S	C	0.4774019872930755
249	H	S	0.4773538884619246
244	T	N	0.4771519953185135
324	G	R	0.4771429415247738
280	N	Q	0.4762896611383309
186	N	D	0.4762237877119113
676	S	P	0.4759965643063571
344	K	D	0.4753058453639985
702	L	F	0.473804829318345
386	N	L	0.473781482730401
505	V	A	0.4737754931243097
380	G	L	0.4736142549286236
388	S	F	0.4734409625506792
429	R	I	0.4728077082363658
305	K	A	0.472151950529837
87	E	G	0.4720074238575389
309	I	Y	0.4716497880466685
214	P	T	0.4708181485538942
119	C	Y	0.4706324811306743
227	K	Y	0.4705018268369862
394	T	N	0.4703370723897126
378	C	Y	0.4699693124491816
695	L	Q	0.4699433488882139
322	D	L	0.4695907884701739
640	Q	F	0.4695387139916039
128	T	A	0.4691257868233232
303	T	K	0.4689736520141683
357	T	C	0.4689646749668005
80	N	V	0.468760172196544
187	S	P	0.4683959204847307
152	G	W	0.4683028844802311
182	V	E	0.4682849928121787
559	I	T	0.4676689810085373
567	K	T	0.4675085728066302
193	L	A	0.467461686627261
330	H	L	0.466856837460676
154	L	A	0.4666257395225361
271	M	V	0.4664651106335202
161	M	P	0.4662669548897509
607	N	K	0.4662248260888872
624	D	E	0.4657725166709599
600	G	W	0.4655769759827716
224	A	E	0.4652821868178769
424	I	V	0.4646303972624714
655	K	I	0.4641478613920463
553	S	N	0.4635005586522086
304	R	H	0.4634692826184205
305	K	N	0.4632617997967641
652	Q	A	0.4632544386276368
443	I	V	0.4619834201732788
71	T	L	0.461926159750284
50	T	S	0.46159569420985297
647	E	K	0.4615949545293404
82	Q	S	0.4613184941798192
268	E	N	0.46077220195076296
326	I	N	0.4607480175153065
81	P	R	0.4607415719140543
322	D	N	0.4604354498496248
410	S	C	0.4603621672670628
56	S	G	0.4602645258229745
347	K	D	0.4597854806425853
588	R	C	0.4597847483005266
381	E	S	0.4594931629576399
313	P	L	0.4592635404550218
514	G	N	0.4589418683335664
399	T	Y	0.4588123754905293
229	K	Q	0.4586982205743154
257	T	A	0.4585934777697148
600	G	Q	0.4581235851058547
34	L	S	0.4570117893240059
87	E	D	0.4569798984215492
664	D	N	0.4561506457434168
641	I	C	0.4558966729190662
664	D	F	0.4558947409167378
172	V	T	0.4553219942225119
665	K	I	0.4551977697611085
152	G	Q	0.4545895062150429
293	Q	E	0.4545790171135969
702	L	Y	0.4541553378121998
540	Q	L	0.4541021620445302
446	V	A	0.4539974969216639
659	D	C	0.4536714803150357
38	V	T	0.4536001179811794
312	G	E	0.4532953114099222
127	V	N	0.4532392352998159
293	Q	S	0.4530524858079306
160	N	A	0.4530350394465918
229	K	Y	0.4528142227131446
105	H	K	0.4527903796143778
346	V	F	0.4520775985083706
402	V	G	0.4510448167939435
621	E	T	0.4505963257511305
431	G	E	0.4498300090084788
619	L	E	0.44941306991172303
343	G	E	0.4487153849019167
176	F	I	0.4477841656437371
94	N	Y	0.4468214326939001
626	M	S	0.44599707103630826
190	E	N	0.4457664280539143
514	G	R	0.4456675440411093
518	V	S	0.4455937828085598
402	V	K	0.4455293570933477
546	S	P	0.44538457876074217
554	N	D	0.4450957376621045
607	N	G	0.4448876757577489
625	N	H	0.4438242242150641
216	H	P	0.4430271641297716
243	S	T	0.4428597283983535
184d	Q	D	0.4412422753628101
499	T	S	0.4409752344607503
557	R	M	0.4405912802247605
598	C	Y	0.4404544350441399
384	Y	M	0.4389763200463888
330	H	K	0.43850498698313867
151	R	M	0.4376679244314166
184g	R	P	0.4376322809409882
181	V	I	0.4375807857138736
306	S	R	0.4373706619870945
184a	N	G	0.4372193000283032
31	A	D	0.4361979588345463
660	L	S	0.4359485347905371
55	A	T	0.4358696684522148
209	S	L	0.4349879568443831
653	Q	S	0.434007455383764
592	L	H	0.43396758822566345
649	S	N	0.4336609207203786
219	A	S	0.433227410113945
409	G	N	0.4332023395709562
171	K	M	0.43301669452288494
176	F	Y	0.4326736377098889
88	N	P	0.4323604174126013
229	K	D	0.432277917493271
374	H	S	0.4316938332129029
688	I	F	0.4314004002726931
53	F	L	0.4304249616711796
632	D	S	0.4302646979311948
688	I	L	0.4299834516269801
504	R	K	0.4296567807245588
186	N	T	0.429471238659504
688	I	A	0.4292798433440261
644	G	M	0.4288108303964165
71	T	A	0.4284856502222917
652	Q	S	0.42813786803158255
504	R	V	0.4279917753110959
491	I	H	0.42742978640300827
201	I	S	0.4272688853764974
238	P	S	0.4262667996888208
493	P	C	0.4260345253547036
493	P	V	0.4260345253547036
687	M	I	0.4256970166261153
691	G	L	0.4256088147555223
83	E	D	0.4255560746781111
393	S	G	0.425304981583834
282	K	Q	0.425263778822414
267	E	D	0.4252145841055087
422	Q	G	0.4250740676325052
545	L	M	0.4249387071723396
403	Q	S	0.424884494378173
170	Q	R	0.42435585768896206
425	N	M	0.4242667709048672
413	S	M	0.42417990656905336
309	I	V	0.4235950039066605
629	L	A	0.42335200547985546
507	G	Q	0.42314334701468653
363	N	Q	0.4225051634499539
226	L	V	0.4214870239124561
232	K	E	0.4214742073258859
672	W	S	0.4211777481290534
389	G	D	0.4211686245631302
110	S	E	0.420922227924444
524	G	H	0.4209150112623013
216	H	L	0.4209089860763482
140	D	A	0.420232715443996
333	V	I	0.4199828778924502
206	P	H	0.4194896260285917
539	V	E	0.4191902101308887
526	A	S	0.4179079299174078
618	N	Y	0.4173950262379773
658	Q	R	0.4171082084728556
485	K	F	0.4170163897544231
360	R	L	0.41562755288002573
697	I	S	0.415514583493768
85	H	W	0.4154430892358567
483	L	I	0.41526761138075136
402	V	L	0.4150592758211125
230	D	M	0.41499263778093604
389	G	R	0.4148121434044842
692	L	Y	0.414358366896099
99	N	R	0.4138738883042017
162	T	S	0.4137882707770419
179	L	P	0.4134919277063379
351	K	F	0.4134638420450613
217	Y	F	0.4129461210801891
511	R	K	0.41252058762048605
134	V	F	0.4123656592869367
291	P	S	0.4120028583043808
62	E	Q	0.4117572764181514
403	Q	G	0.4111104203930832
385	C	S	0.4109018042376277
546	S	L	0.41083834089128574
171	K	P	0.4092717470950907
204	A	V	0.4092113421899824
138	I	N	0.4088465754668408
184d	Q	H	0.4079240729862504
278	T	S	0.4076821610962891
85	H	A	0.4075074875275568
160	N	K	0.4074198170355625
302	N	Y	0.4074087259262508
224	A	I	0.4072076213476991
415	T	Q	0.40679152950380093
306	S	P	0.4066538062816878
412	D	T	0.40579319174653533
408	T	W	0.4050860337239098
674	D	E	0.4048968305282566
343	G	H	0.40474926156521257
567	K	E	0.4046686862395568
636	S	T	0.40465853544364055
116	L	F	0.4030744383667125
675	I	T	0.40284178649239616
48	A	F	0.4028309507766984
65	K	L	0.4026087339760703
635	I	M	0.4023294021156121
686	I	K	0.4022320636112504
42	V	G	0.4021444941214192
671	N	I	0.4021126813002982
328	Q	Y	0.4013956604773545
357	T	L	0.4012412990399441
122	L	V	0.4010421402772124
215	I	R	0.4000735613207249
689	V	A	0.3999857845939511
536	T	M	0.3999485911408325
684	I	M	0.3999365333106971
58	A	L	0.39990568101424107
142	M	R	0.3997778904964736
179	L	V	0.3997085558305482
315	Q	H	0.3996536508556614
194	I	Q	0.3995150968995612
587	L	P	0.3988689382633511
568	L	I	0.3979671006765256
432	Q	L	0.39748484095472586
121	K	Q	0.3972684991747052
657	E	F	0.3972308372267684
91	E	A	0.396831102311079
505	V	M	0.3962731279146163
702	L	R	0.3962428763473419
374	H	F	0.3939997351548362
313	P	H	0.39384584741552703
275	E	L	0.39345160978909904
305	K	L	0.3928000258794392
34	L	N	0.3912735124543171
210	F	L	0.3911481896600196
227	K	L	0.3907406270696661
282	K	R	0.3901278533847147
92	E	S	0.3900910598677839
280	N	S	0.3900779493217577
612	S	V	0.3896172800729981
382	F	L	0.3895899953102441
186	N	L	0.3888266888936805
255	V	G	0.3888156563056288
274	S	F	0.3888138695158228
103	Q	A	0.388287329626089
632	D	V	0.3880964243384587
675	I	L	0.3878422193787003
184g	R	G	0.387496493153812
141	D	P	0.3868351858185166
260	L	M	0.386052494868304
444	R	T	0.3859261523031684
615	S	I	0.385774805686217
401	S	D	0.3855588204162039
120	V	C	0.3850866284886675
638	Y	F	0.3849855238569851
586	Y	V	0.3844714995407117
240	P	R	0.3844697215759574
300	N	R	0.38359796243249
260	L	S	0.3830645812500667
472	G	E	0.38292288367954097
324	G	W	0.38233368562195
254	V	C	0.38219155112282
608	V	Q	0.3820955060381421
441	G	V	0.3809440706362605
446	V	H	0.3804978941471309
571	W	R	0.3804460898625309
70	A	T	0.3803585672446261
120	V	H	0.3800985591596059
656	N	A	0.3799908917513381
441	G	T	0.3796379935974354
82	Q	V	0.3795859470722807
430	I	T	0.3793331067064708
675	I	M	0.3788993044337329
413	S	P	0.3786541295768919
560	E	G	0.3779421950450793
408	T	K	0.3774037621737881
412	D	P	0.3772270856680152
702	L	K	0.3767302802878692
216	H	I	0.3761897002949434
175	L	F	0.37561227680779946
188	N	D	0.3753734260068768
557	R	H	0.3750557611812013
374	H	A	0.3748479936781002
65	K	I	0.3730667920320026
512	A	V	0.37174473911296335
116	L	T	0.3716686129937943
664	D	Y	0.37124053016217
629	L	G	0.3703111710506812
246	Q	Y	0.3701802061190254
102	E	L	0.3699691387673407
298	R	A	0.3696119972887955
240	P	M	0.36940765592533537
301	N	Y	0.3693265693999597
138	I	M	0.3688349211164988
504	R	C	0.3683826097373559
613	S	K	0.368230433247186
597	G	C	0.3669451217025245
692	L	I	0.3664089331549553
338	W	R	0.36629618266688
476	R	M	0.3662912334445913
319	A	S	0.3662694069085617
520	L	F	0.3662497278210315
510	K	S	0.36608115632802346
398	N	K	0.364777708807405
47	D	P	0.3645607668613828
55	A	S	0.3640623252060094
96	W	R	0.3634205294458615
60	A	Y	0.3632738400548146
181	V	L	0.3628923935782963
514	G	H	0.3628035156843367
327	R	L	0.36262815600602055
622	I	M	0.3617674648364849
300	N	D	0.361212392511416
136	N	L	0.3610156068210395
321	G	R	0.3607422686606776
203	Q	K	0.3595564676804258
504	R	P	0.35932173480933743
265	L	I	0.35894831531852456
617	R	L	0.3586151816290045
330	H	G	0.3586107175545314
698	V	S	0.3585158617146024
388	S	C	0.35851147773156833
323	I	T	0.3584724338126332
410	S	F	0.3562021855969558
229	K	G	0.3561652661076313
442	V	T	0.35577153772050063
560	E	S	0.355280311902016
424	I	Q	0.3552231449086811
515	I	M	0.3545900338428324
493	P	L	0.35457308045717323
443	I	L	0.35306470998797584
153	E	G	0.3528441253092975
355	N	D	0.35268346340728485
250	G	N	0.35252129446587604
458	G	C	0.3518592644743643
604	C	L	0.3516146747290998
621	E	Y	0.3512038474233397
300	N	P	0.3509749004742205
516	G	F	0.35074966905672994
92	E	V	0.3500465580664476
121	K	Y	0.34949403800848805
661	L	M	0.34925700201868315
571	W	G	0.3490938880796501
591	Q	N	0.3484713741249666
466	E	A	0.3483709519603163
187	S	N	0.3481656738445409
684	I	R	0.34786346490607417
41	G	V	0.3476992786869694
599	S	P	0.3476482055475661
676	S	Q	0.3470474413366857
223	F	L	0.3470134085063913
699	F	D	0.34698115749907904
168	K	Q	0.34673332667293844
454	L	F	0.34659339782714765
657	E	K	0.3465307964167973
663	L	V	0.3461503790529465
309	I	P	0.3457114042476021
443	I	E	0.3456349148306917
123	T	Q	0.3452963177325352
656	N	V	0.3450696472422082
396	I	Q	0.3450021105569525
559	I	M	0.34486391829668905
171	K	V	0.3447045492556166
132	T	R	0.3446551532545979
215	I	M	0.3446047261109338
348	Q	S	0.3445842258983293
648	E	A	0.3444857860022132
690	G	R	0.3441452214470015
323	I	A	0.34399953347329904
340	E	N	0.34389783972677096
621	E	H	0.3434761223764157
403	Q	C	0.3430604650736773
436	A	E	0.34255050934637205
491	I	S	0.3424531175794923
343	G	K	0.3420987437194421
345	V	T	0.3420741273591259
549	V	L	0.34195623434472183
482	E	G	0.34177413697018044
91	E	L	0.3415943297191827
406	N	V	0.3411578755377295
322a	I	L	0.3408110333494951
609	P	S	0.34067282511906144
504	R	Q	0.3398659838835644
647	E	S	0.33986410980675863
437	P	L	0.339622221104196
242	V	L	0.3396149108501524
192	R	K	0.3393995835405281
433	A	Y	0.3390025433301835
84	I	E	0.3384766479924949
644	G	S	0.3383845075690785
512	A	L	0.3383285563135106
501	A	V	0.33820187748859004
578	A	M	0.3381314359335224
667	A	Y	0.3378538537089096
494	L	V	0.3378316323249554
106	T	C	0.3378159482399826
120	V	F	0.3376902705751475
407	S	F	0.3374964458973425
142	M	V	0.3374165410115177
63	T	F	0.3373826764009191
654	E	G	0.33679202748153475
322	D	E	0.3367538186764389
594	G	D	0.336387449581183
641	I	R	0.3362311773070612
508	R	K	0.336212706110149
41	G	T	0.3361684777790641
112	W	L	0.3360187181383601
434	M	F	0.3359244928851797
49	E	C	0.3358305647408552
694	G	S	0.3347248287854157
133	N	Y	0.3345051883377316
629	L	T	0.3343335873341281
637	N	H	0.33367359490311554
700	A	D	0.3333417149119097
110	S	G	0.3324113905611821
38	V	P	0.3321756983535168
50	T	D	0.3321541098306777
293	Q	V	0.3319879886499622
592	L	V	0.3317287432333054
448	N	S	0.3315250958321377
184f	N	K	0.3315005740325685
403	Q	I	0.33140971175679496
548	I	C	0.3303182710427087
114	Q	A	0.3300984578968328
554	N	M	0.3298040861855152
437	P	S	0.3297889134422257
297	T	N	0.3288603911156837
134	V	L	0.32813165712388537
626	M	Y	0.32810671516724976
625	N	T	0.3263893462357641
198	T	H	0.3258987465147412
305	K	T	0.3257582760468292
411	N	D	0.3256942342969529
297	T	G	0.325425271265953
134	V	W	0.32522875001939144
153	E	D	0.3245884709307771
217	Y	N	0.32425141150669623
514	G	E	0.32416963375911845
152	G	R	0.32384947452451457
138	I	F	0.3237010163043219
691	G	S	0.3235503888638588
671	N	G	0.3231049313325973
467	T	L	0.3226276013856301
99	N	K	0.3222442245705673
360	R	E	0.32169156623875445
126	C	S	0.32167176640465595
41	G	A	0.3216288611827917
663	L	Y	0.32121811117027993
689	V	L	0.3201997589346788
484	Y	W	0.3201877325624139
484	Y	N	0.3201877325624139
185	N	L	0.3200204940563022
485	K	R	0.319996581821992
615	S	G	0.31933696442748805
47	D	G	0.31823255505368797
639	T	K	0.3181891361667778
316	A	H	0.318145297207986
253	P	T	0.3179945381518225
304	R	F	0.3178037600441748
436	A	L	0.3177896141449719
141	D	V	0.3176650892985985
62	E	D	0.3161612726694211
206	P	Q	0.31586591935372016
300	N	L	0.3152970925336995
664	D	P	0.3148291426257839
438	P	L	0.31458157594793085
415	T	P	0.31457321220452106
314	G	S	0.31412727315593675
250	G	T	0.3138416175389841
671	N	E	0.31372171923577563
268	E	M	0.3129514946458436
666	W	C	0.3127825003294313
214	P	D	0.31276564331829176
306	S	I	0.3127294567058023
323	I	Q	0.3122097561212987
632	D	Y	0.3117664534619626
403	Q	W	0.3116566319587781
685	F	C	0.3106055286916217
699	F	W	0.3103749657548077
693	I	E	0.3102643874624564
683	K	Q	0.3100941411406393
270	V	P	0.3091502266934483
403	Q	L	0.3090596968228096
600	G	Y	0.3089869276728137
297	T	K	0.3086091941754215
670	W	C	0.3086053558721077
315	Q	T	0.3077962887986193
434	M	L	0.30736686459353724
546	S	H	0.30735027087220296
551	Q	H	0.3072094607335307
633	K	S	0.3062962174319682
619	L	F	0.30582448968777043
141	D	N	0.3056137881215556
407	S	E	0.3054900700124685
407	S	V	0.3054222368460618
567	K	V	0.3050303451701671
592	L	T	0.3048662479411858
595	I	A	0.30423266963148105
585	R	M	0.30423151782232044
410	S	R	0.30422747645310216
301	N	A	0.3035383459415341
247	C	R	0.3029198341093609
304	R	T	0.3028049620824984
407	S	L	0.3026352051685374
411	N	K	0.30245006017735465
614	W	C	0.3019577631018814
303	T	S	0.30170199866551023
625	N	Y	0.3016108168826553
349	L	I	0.30158171656541083
273	R	N	0.301189591350229
578	A	T	0.3011677947697806
527	G	A	0.30099669981412785
596	W	C	0.3008528291300749
626	M	V	0.3008360807711485
248	T	R	0.3005678762950429
609	P	A	0.3005190612114487
597	G	D	0.3003671228815761
609	P	V	0.3003140559852255
433	A	T	0.3000566260212713
90	T	A	0.2999053287807764
141	D	T	0.29983036149069703
186	N	I	0.2998075111496022
216	H	V	0.29978921336930553
275	E	D	0.2996339933857965
652	Q	N	0.2989858088890548
187	S	A	0.2989488690808916
192	R	F	0.2982633534432717
187	S	H	0.2981541933192541
164	E	L	0.2979200905836552
195	N	R	0.29788808136471184
220	P	D	0.2977051517395965
162	T	G	0.2976149764972689
184b	E	P	0.2974514519731489
197	N	Y	0.2974327410552827
702	L	P	0.2972967703318794
214	P	Q	0.2971794680047821
509	E	D	0.2970670344652776
201	I	V	0.2970465784880729
184c	N	E	0.29693231870742914
448	N	A	0.2969017162822447
164	E	Q	0.29686650186316144
611	N	S	0.2968380152381037
457	D	E	0.2964295466357114
602	L	I	0.2963820936052971
632	D	T	0.29597340592378635
471	G	M	0.2959189664117131
415	T	G	0.2953491824381665
501	A	R	0.2952355596765486
450	T	S	0.2950046592418915
636	S	R	0.2938433283103932
120	V	R	0.29356990475700395
204	A	K	0.2934344989108225
583	V	M	0.2933108188172053
398	N	R	0.2924235480716942
538	T	M	0.2923667511150903
89	V	A	0.2918893285186076
209	S	N	0.29181794381112874
599	S	W	0.29147417118545443
599	S	R	0.29147417118545443
136	N	G	0.2912719562085859
[truncated: 11,401 more rows]
