# Supplementary material for: High-resolution mapping of the neutralizing and binding specificities of polyclonal sera post-HIV Env trimer vaccination
Source: eLife. 2021 Jan 13;10:e64281. doi: 10.7554/eLife.64281 (PMC7864656; doi:10.7554/eLife.64281)
Supplement: Figure 2—source data 1. [file elife-64281-fig2-data1.zip › summary_5727-Wk26-medianmutdiffsel.csv]

site	wildtype	mutation	mutdiffsel
356	N	K	2.9363566489638133
464	T	K	2.922577433750704
354	G	R	2.4839777574993764
464	T	H	2.4647440907105027
209	S	C	2.378609011075067
350	R	A	2.3541708187361667
396	I	C	2.2960905758548065
96	W	L	2.138882687787152
464	T	I	2.125668093132788
360	R	C	2.0745645677256026
463	S	N	2.0534126126099506
464	T	E	2.035372027522792
354	G	L	2.0217799986356044
464	T	A	1.9998979161968395
355	N	L	1.9967217740542085
125	L	I	1.9363513521343867
354	G	I	1.9327208119487145
356	N	T	1.93040090519046
358	I	Q	1.925748441983384
354	G	Q	1.9005815726369149
184d	Q	T	1.8824716664550527
396	I	P	1.8699317641536477
464	T	Y	1.867669092085529
682	I	M	1.8627084760046515
360	R	I	1.8615292617543335
426	M	L	1.8600243979864333
335	K	S	1.8545428461327933
465	T	P	1.852934340666312
46	K	H	1.84473861249662
464	T	V	1.8391133706305964
600	G	Y	1.8261749246763197
669	L	P	1.8243744882697868
393	S	L	1.7994504342405562
691	G	A	1.7912665621953077
645	L	F	1.7831742437443556
360	R	T	1.7817420332084248
355	N	P	1.7730390147351038
184g	R	E	1.763918501841886
390	L	P	1.7520004462050132
684	I	R	1.7352277668068514
129	L	M	1.7147848658047675
358	I	S	1.7067102806117511
464	T	L	1.6839634130790262
452	L	S	1.6782870570135553
207	K	W	1.6754206089829276
356	N	Y	1.6673358694338636
360	R	N	1.666282707480912
357	T	K	1.6630468327245227
200	A	V	1.659564206140428
600	G	Q	1.6270791762955443
358	I	K	1.6224071048432829
464	T	R	1.619630109596577
463	S	E	1.614626877750821
70	A	L	1.6107500183697503
615	S	A	1.6049180872118378
358	I	T	1.5975606304427876
293	Q	T	1.592831676789384
350	R	E	1.5872806974352869
347	K	D	1.5856624032236062
358	I	C	1.5817689371404038
110	S	D	1.581340882156819
693	I	M	1.5750953529976583
308	R	G	1.560343953821201
644	G	Q	1.549567225891515
295	N	A	1.5397956264757473
74	C	S	1.5296800036296987
354	G	T	1.5264269884562336
350	R	M	1.5258930705750358
358	I	F	1.5225523107668892
668	S	I	1.5150469005876992
152	G	S	1.5140704404317569
156	N	T	1.5136807551079388
509	E	L	1.5115424496834655
425	N	G	1.5084901377032645
464	T	F	1.5064218807250895
581	L	Y	1.5027446415096015
81	P	R	1.4894852964305418
528	S	T	1.4769517539165375
351	K	Q	1.4726030118890665
291	P	H	1.47031447484225
466	E	Q	1.4470854511429478
289	N	Y	1.444740384852834
326	I	P	1.4384078181656537
526	A	S	1.4381401306983936
277	I	M	1.436617362626116
464	T	G	1.436442870279062
333	V	L	1.4361003734854885
261	L	S	1.433900546965651
695	L	R	1.432997043910011
356	N	P	1.4307386507638806
90	T	H	1.4189351607786234
509	E	G	1.4042780924838942
464	T	Q	1.3996634308272682
350	R	V	1.3969612112838579
184h	S	V	1.3947411283937148
43	P	T	1.3884485671644629
440	Q	L	1.3865206854373695
355	N	T	1.383200425467464
305	K	D	1.3789731076548772
650	Q	W	1.3787271368184315
223	F	I	1.3597709186783096
329	A	S	1.3567173277682183
184f	N	I	1.3566749212596092
118	P	M	1.352607388784954
195	N	Y	1.3487008625674983
677	N	I	1.3438225109340425
396	I	V	1.3396189718920828
47	D	K	1.3348695637149968
460	S	I	1.3338034952769209
628	W	S	1.328670755841772
140	D	Y	1.3255198223077809
128	T	I	1.3184304874740047
350	R	F	1.3181498384334396
654	E	S	1.3077160342781735
491	I	Y	1.3063146465970323
460	S	N	1.3039528700223153
397	S	E	1.3027345402735326
356	N	D	1.2993521049995913
299	P	H	1.2990510321379425
684	I	V	1.298314866268519
462	N	L	1.2977712483977584
462	N	G	1.2945770582008116
343	G	I	1.2929753820708922
684	I	F	1.2916101610872441
155	K	Q	1.289782549817576
106	T	G	1.2883647554055109
382	F	I	1.2882909887759857
216	H	L	1.2851606626013234
463	S	D	1.2825999741470495
624	D	A	1.2773106341805371
133	N	V	1.2771784486918838
173	Y	H	1.275794118760759
630	Q	A	1.275056713364456
369	L	F	1.269824786253592
465	T	G	1.2668129296537445
480	R	A	1.2659137330197472
177	Y	C	1.2650999195332235
356	N	C	1.2645997762238907
687	M	V	1.2635380620886545
248	T	P	1.2632452257773812
89	V	L	1.260526992576408
354	G	W	1.255034489332306
460	S	T	1.2543863261450845
319	A	S	1.2535701485805548
446	V	D	1.2505392140588365
34	L	G	1.2462972984052807
212	P	I	1.2462398679999511
168	K	L	1.2426888873205626
465	T	Y	1.2379857529670693
321	G	L	1.2362028287664302
403	Q	E	1.2358297875763349
629	L	I	1.2358254970117015
206	P	T	1.2341662220775225
465	T	L	1.233700090529033
463	S	V	1.2288710918068584
343	G	L	1.220630666724011
326	I	G	1.2202409375519507
535	M	V	1.2197154079558572
328	Q	Y	1.2195038063850263
689	V	W	1.2168532715437446
509	E	N	1.2165496355538692
619	L	Y	1.2155466109461002
463	S	P	1.2135738754124787
234	N	I	1.2116426867385883
465	T	C	1.2096799694195155
184	I	L	1.2090995726293798
392	N	Y	1.2058577676192648
664	D	K	1.2018000657260774
408	T	S	1.2011262360608506
184g	R	T	1.1988893839786698
416	L	I	1.1976127898945252
340	E	H	1.1974328789285915
673	F	V	1.193165432299387
46	K	N	1.1928446621356896
578	A	G	1.1916511887267152
45	W	R	1.190129249893084
322	D	T	1.188334825142901
379	G	E	1.1864902110396318
121	K	H	1.180431109957243
691	G	C	1.1804144958103922
394	T	P	1.180229069917558
355	N	K	1.179833221981497
397	S	H	1.1779160852209014
152	G	K	1.177301200025792
242	V	L	1.1746325624154053
649	S	Q	1.1711137174682749
32	E	A	1.1695815512638978
236	T	A	1.1680563982236352
637	N	V	1.166633279008233
464	T	D	1.1601984909592795
355	N	V	1.1600597541015578
460	S	P	1.1563987940869953
412	D	I	1.1556408820304966
278	T	A	1.1544244781067947
403	Q	P	1.1505479141582908
616	N	W	1.1489984881437738
121	K	R	1.148428846772054
442	V	E	1.1462303133848255
32	E	F	1.146225348598315
198	T	I	1.1451333909524803
465	T	E	1.1449127274890294
505	V	M	1.142975921075413
309	I	S	1.1375306175582458
278	T	P	1.1371393631889084
327	R	T	1.1348940919120682
290	T	R	1.133699181788263
140	D	K	1.1297169077618854
394	T	E	1.1284059153324364
341	T	K	1.1282047885066917
459	G	P	1.126958937423876
612	S	F	1.124721859512133
461	T	P	1.1242634891987946
166	R	Q	1.1212924671098805
396	I	R	1.1182278899959068
554	N	S	1.1179803325485658
624	D	I	1.1144046778240773
460	S	K	1.1131834168872772
351	K	G	1.1090318331199684
350	R	W	1.108573905923922
203	Q	S	1.10581898825729
355	N	A	1.1038982441758254
163	T	K	1.1025569659556724
405	S	I	1.1006640359360027
609	P	R	1.0959744092105337
599	S	A	1.09576691637107
389	G	C	1.0942830089182776
608	V	L	1.0834875232011834
346	V	F	1.0832524543659634
425	N	R	1.0821663707617313
649	S	G	1.0775163264263046
465	T	N	1.0772731376910285
224	A	Q	1.0743418058254028
336	A	S	1.0725334511329851
50	T	N	1.0725010536603368
360	R	S	1.070166153416836
304	R	G	1.0694897321609893
362	A	D	1.0680358692851928
596	W	F	1.0661070769257366
411	N	S	1.0626856173334256
617	R	C	1.0597432834156435
655	K	E	1.056572909901785
185	N	F	1.0545582804407705
289	N	H	1.0524229620740737
250	G	T	1.049800821513141
485	K	F	1.049221820112419
55	A	S	1.0473024746663355
208	V	E	1.0461406088352123
179	L	G	1.045725661583692
592	L	R	1.045418027564093
641	I	Q	1.0432389185869635
528	S	G	1.042012632994987
356	N	L	1.0415565929429522
49	E	F	1.0397993077749728
300	N	P	1.0392164079566768
404	G	A	1.0389708557497956
601	K	S	1.0334564286328582
444	R	V	1.0323954069416286
114	Q	F	1.031692531971841
184g	R	P	1.031303980918884
590	Q	E	1.0308429659908491
355	N	G	1.02922183030435
188	N	H	1.027671381971334
358	I	H	1.0264871171128411
641	I	L	1.0263739959997802
397	S	T	1.0239432549030485
395	W	H	1.0231768460447883
252	K	H	1.0224187857935716
355	N	I	1.02083706571298
65	K	Q	1.0194313627273457
465	T	W	1.0180390874006646
231	K	I	1.0166509930921062
313	P	A	1.0146211762745432
447	S	T	1.0141645247162034
455	T	M	1.009545405488419
600	G	T	1.0083534125796425
104	M	V	1.0075012228961695
183	Q	E	1.0064417640582657
346	V	S	1.0064297304977388
362	A	T	1.0064178511869857
419	R	M	1.0006139379383858
90	T	F	0.9996147790676824
397	S	P	0.999054741532478
134	V	F	0.9982525741534292
493	P	L	0.9948826946236268
335	K	W	0.9935788300119008
293	Q	V	0.9935541673147212
160	N	T	0.9917053743793388
244	T	S	0.9890065332220078
481	S	P	0.9870851034101488
267	E	R	0.9869149540769988
524	G	F	0.9824248245787226
656	N	H	0.9791219163160074
132	T	Q	0.9781077871522696
612	S	Y	0.9773354818984884
463	S	F	0.972457514089885
319	A	T	0.9706154034599984
509	E	Q	0.9705678403717404
273	R	L	0.9691003416879326
655	K	N	0.9619924860712624
199	S	P	0.9574613869898264
692	L	M	0.9567627936754229
619	L	H	0.9564785243295948
352	H	I	0.9556055839414862
403	Q	D	0.9493941299270218
322	D	E	0.9479960157840543
51	T	R	0.9468061645864201
232	K	N	0.9464010508638152
97	K	H	0.9462804767886392
234	N	D	0.9433630185425378
258	Q	H	0.9425950563191996
68	V	L	0.9394697196117848
55	A	T	0.9391927499036304
678	W	R	0.9390479290952904
509	E	F	0.9385658807467416
244	T	H	0.9356520846803692
356	N	G	0.9347069573047126
31	A	K	0.9346716249399434
630	Q	L	0.9336435991964448
355	N	E	0.933124269474958
350	R	L	0.9319068381049256
245	V	T	0.9308752022663416
86	L	T	0.9299772321864002
152	G	T	0.9292014488212932
637	N	Q	0.9266471456631992
307	I	V	0.925910081057576
699	F	L	0.924732884639856
249	H	D	0.9239924047479507
480	R	S	0.9226115520942452
254	V	T	0.9211160141625859
456	R	I	0.9198760568572354
72	H	Y	0.9194515225687592
461	T	F	0.9186320547983652
455	T	I	0.9184298465963591
120	V	T	0.9184013652365952
358	I	A	0.9169208918923212
693	I	Y	0.9161284763915843
123	T	P	0.9158947916023552
344	K	A	0.91570711783667
511	R	K	0.9152401063580596
600	G	L	0.9120620599795896
441	G	K	0.909018780768576
186	N	D	0.9071951951594384
114	Q	D	0.9061616498879822
655	K	R	0.9060212412085048
426	M	T	0.904733917887224
477	D	N	0.9005398283986141
141	D	N	0.8990843463072543
663	L	S	0.8971704937004097
318	Y	K	0.8968512330093733
639	T	I	0.8959259227966146
80	N	Y	0.8958278113627339
182	V	I	0.8935026612188773
414	I	L	0.8921723169024547
173	Y	I	0.8917333333050097
89	V	T	0.8905270261386751
439	I	A	0.8886003338428353
356	N	H	0.8868799808166294
254	V	A	0.8868161821544813
589	D	I	0.8867989624878241
464	T	N	0.8848773542571221
215	I	Q	0.8843229600381717
389	G	R	0.8815444288292552
498	P	L	0.8793684455083367
303	T	S	0.8788994897794454
417	P	A	0.8782867981629976
411	N	Q	0.8773721630935111
375	S	N	0.8769579721901346
307	I	M	0.8766004439608295
31	A	N	0.8762501031050994
336	A	H	0.8759652676415983
642	I	M	0.8743857360765591
313	P	T	0.8740007514990908
246	Q	A	0.8733915342638796
318	Y	N	0.8710136053357891
229	K	M	0.8694829989160853
138	I	R	0.8681322511511633
117	K	N	0.8679452415611871
201	I	A	0.8657965827861419
91	E	I	0.8652428753878448
63	T	S	0.8622969410911022
185	N	A	0.8603611238619233
169	K	P	0.8598765489442549
362	A	E	0.8586625373757047
419	R	G	0.858110889206293
471	G	S	0.8569965382081808
166	R	S	0.8568055589311023
388	S	V	0.8567414167210006
625	N	C	0.8557343392124964
166	R	K	0.8553276275800701
181	V	L	0.853857675208053
496	V	L	0.8535699496276188
659	D	L	0.8501828315111103
396	I	L	0.850085680060064
360	R	D	0.8487627113314928
670	W	T	0.8482018330089898
617	R	P	0.8478678393596811
700	A	G	0.8473879462280925
613	S	Y	0.8472656925972382
691	G	T	0.8452180294950824
352	H	R	0.8441272405746636
573	I	V	0.8422316673091303
464	T	P	0.8407086153227696
634	E	F	0.839655946648568
227	K	Q	0.8392754904115333
453	I	T	0.8386286429569958
415	T	S	0.8370200294006811
271	M	L	0.8357863455103862
429	R	V	0.8356789953613541
175	L	I	0.8337013706001916
290	T	L	0.8336541100277091
403	Q	C	0.8333755514539594
106	T	F	0.8315478336624259
301	N	K	0.8308228984201697
85	H	S	0.8288188013051621
223	F	L	0.8278832229621504
354	G	H	0.8273875129265589
465	T	S	0.8264045800079913
198	T	A	0.8248653040014353
622	I	L	0.8244457494423547
227	K	L	0.8220000047267396
399	T	D	0.8203071907441407
621	E	S	0.8199659412390249
309	I	Y	0.816206659621703
88	N	L	0.8150743940431314
85	H	R	0.8147948472418527
60	A	F	0.8140455922203542
84	I	Q	0.8133890911125444
464	T	S	0.8131765060712084
541	A	T	0.8125805156128458
396	I	N	0.8117914663738814
87	E	P	0.8110353335102121
322	D	S	0.8106866278475158
442	V	C	0.8101644253188774
431	G	S	0.8068253284812523
85	H	I	0.8056485909065156
480	R	Q	0.8032495741037703
184	I	V	0.8030250740974103
375	S	I	0.8012731405757906
407	S	E	0.7997577878910032
319	A	F	0.797677100926688
686	I	S	0.7959712348344352
214	P	Y	0.7948463120566203
184g	R	H	0.7948196781258331
464	T	C	0.7929610915720962
269	E	D	0.7894824190613887
168	K	E	0.7891928099431689
444	R	H	0.7878288489898091
47	D	G	0.7873476711622943
316	A	Q	0.7863297063135439
407	S	I	0.7856159316173693
255	V	A	0.7845526736778219
609	P	S	0.7838471832213992
308	R	A	0.7835119048512433
465	T	H	0.7809683716704073
702	L	I	0.7809655782518142
240	P	L	0.7797265737362427
657	E	H	0.7785619547208902
702	L	K	0.7774421206497826
421	K	T	0.7755510706324745
247	C	Y	0.7755264665607481
169	K	S	0.7750955064454462
396	I	F	0.7748115213098008
448	N	Y	0.7730889100314402
399	T	A	0.7728705519389854
648	E	I	0.7662551818715609
336	A	G	0.7656955350318013
332	N	D	0.7643246846119051
428	Q	A	0.7634133762956157
564	H	T	0.7626764668716096
618	N	K	0.7608195714778871
264	S	C	0.7596791191440295
277	I	K	0.7589014590114181
697	I	T	0.7581073340131511
248	T	S	0.7562855361984131
153	E	R	0.7538384611464921
358	I	W	0.753004308215518
360	R	Y	0.7529837458124843
270	V	M	0.7512819637036741
184b	E	S	0.7510448643015487
245	V	L	0.7509026815540886
291	P	L	0.7492731018528073
594	G	Y	0.7487747308821218
671	N	K	0.7478195713002476
545	L	V	0.7468510518038947
103	Q	R	0.7458554640832065
373	T	W	0.7402688715826244
350	R	T	0.7392993756245099
40	Y	H	0.7387307235785091
33	N	E	0.7384607743598893
373	T	D	0.7369464322426194
140	D	P	0.7368187257949201
293	Q	R	0.7361516117531642
293	Q	L	0.7346856651240503
133	N	G	0.7344562265229195
677	N	K	0.7343415464428608
509	E	D	0.7322541889975125
216	H	K	0.7315394291278092
93	F	Y	0.7308556276958023
659	D	A	0.7273827821798543
655	K	S	0.7264989566376241
657	E	T	0.7262122415106673
519	F	I	0.7246342421229065
153	E	D	0.7245839918954595
264	S	T	0.7245700758988727
356	N	S	0.722865048236229
297	T	I	0.7179653962926488
498	P	S	0.7175168934089216
684	I	M	0.7173940823546019
136	N	L	0.7159523061738859
163	T	G	0.7139545603167106
274	S	A	0.7126524288342521
178	R	T	0.7117178487763636
403	Q	L	0.7116601535015438
699	F	A	0.7107646224852027
281	A	S	0.7070156493136627
578	A	Q	0.7062243615564734
594	G	Q	0.7039888829116716
615	S	G	0.7031220250582244
519	F	V	0.7021879001725491
356	N	R	0.7019638637805301
634	E	Q	0.7014859832736142
410	S	A	0.7005113964426688
335	K	E	0.6991306503201524
165	L	V	0.6988513197371701
297	T	K	0.6980660725321763
267	E	H	0.6980656266423235
231	K	R	0.6978825824083466
271	M	I	0.6973352247660204
465	T	A	0.6953178188679223
633	K	W	0.6949403908039999
206	P	S	0.6918254288652025
305	K	S	0.6914861156090713
300	N	G	0.6912931045363702
252	K	F	0.6904358824200927
256	S	V	0.6900623100925777
315	Q	I	0.6897013052155139
299	P	T	0.6872811499850306
674	D	S	0.686791528527253
308	R	P	0.6859739982754456
354	G	S	0.6849738376891774
534	S	P	0.684568844233987
201	I	P	0.6823747511640501
136	N	P	0.6821280591824175
91	E	G	0.6816204118335825
465	T	D	0.6811859140256614
638	Y	I	0.6809390372744708
184	I	K	0.6802599330421626
440	Q	N	0.6788712258074171
269	E	T	0.6788151810825174
37	T	S	0.6782765426317309
666	W	S	0.6781990496353396
439	I	E	0.6780841514534591
486	Y	G	0.6780821537121342
240	P	D	0.6780702886993188
54	C	I	0.6780439262141318
322	D	W	0.6780430044923664
614	W	M	0.6777971010775186
697	I	Q	0.6777860049693603
449	I	V	0.6777766100537488
426	M	E	0.6774357559103734
444	R	N	0.6767098775509223
485	K	C	0.6757645463576674
321	G	W	0.6739175373471705
351	K	A	0.6734382196435289
630	Q	D	0.6696171346179054
610	W	R	0.6691795783140849
178	R	I	0.6680470568937481
247	C	R	0.6663123415583246
465	T	V	0.6660912536341658
71	T	A	0.6660292570219206
214	P	G	0.6658234109499881
332	N	R	0.6654871491697425
623	W	L	0.66440415244133
406	N	E	0.6643880668194592
133	N	I	0.664121826115621
285	L	Y	0.6640517346855128
499	T	I	0.6637250505502614
350	R	I	0.6637221573807638
420	I	T	0.6634468084091046
675	I	L	0.663370384690224
653	Q	L	0.6631615357512464
437	P	H	0.6627402598520546
659	D	K	0.6615854766831695
166	R	W	0.6611669339046597
444	R	I	0.6609291734925921
438	P	L	0.6594557289809923
465	T	R	0.6580756036658327
396	I	Q	0.6568535347740656
553	S	N	0.656144687988913
187	S	K	0.6560480850521679
567	K	R	0.6558120446889014
691	G	P	0.6545940883025527
216	H	W	0.6537615505125915
481	S	T	0.6523568427604632
637	N	R	0.6523504001453284
411	N	A	0.6522879430145659
655	K	Q	0.6519281491403568
401	S	T	0.6509522392285589
117	K	S	0.6499096581657161
47	D	S	0.6492406959542864
203	Q	P	0.6487711589641812
414	I	M	0.6481363839551741
629	L	Y	0.6462246270852416
647	E	S	0.6458431930413826
671	N	S	0.6458376287239527
171	K	S	0.6455786464997655
356	N	M	0.6441733935595881
357	T	Y	0.6429156198528295
282	K	R	0.6428942226836758
609	P	L	0.6424091147946778
324	G	D	0.6422951322175289
127	V	L	0.6421941559935288
358	I	R	0.6418685578448522
89	V	I	0.6410059336357329
659	D	T	0.6391679325544367
301	N	R	0.6384304743781739
501	A	V	0.6370737237565804
507	G	Q	0.6348733198100932
399	T	G	0.6346948876138298
407	S	Y	0.6345476537110597
618	N	Y	0.6331748249971345
407	S	F	0.6323068623755235
507	G	R	0.6320876659211614
557	R	Q	0.6314635260135024
346	V	A	0.6289658250586255
504	R	Q	0.6288942769557289
360	R	A	0.6282217293533836
238	P	T	0.6259544752609143
455	T	S	0.6256515304296464
182	V	T	0.625288197673127
499	T	S	0.6250944198317591
125	L	P	0.6241162883877827
218	C	S	0.6207252948722288
698	V	T	0.6204877504396925
132	T	S	0.6203409059902951
102	E	D	0.6195556779408471
488	V	T	0.6181283866314005
331	C	S	0.617636069046724
90	T	C	0.6166688608093105
96	W	A	0.6161987993004592
47	D	V	0.6161305830590738
247	C	S	0.6152210470595126
348	Q	Y	0.6144440178888025
343	G	D	0.6123941279320183
630	Q	S	0.6117155043090824
409	G	V	0.6116789235145346
409	G	P	0.6114410698343531
625	N	I	0.608860511688078
39	Y	L	0.6087988049528039
124	P	T	0.6084919935995778
590	Q	G	0.6080666440748701
639	T	L	0.6079751602233486
440	Q	C	0.6071568581183143
629	L	G	0.6059582144455832
80	N	H	0.6057787148831575
133	N	Y	0.6041581615025707
269	E	A	0.6033698818792476
333	V	I	0.6027836443898308
77	T	S	0.6022880317143822
366	G	R	0.6006258921784697
507	G	H	0.6005450583471307
455	T	E	0.5995830177574479
429	R	I	0.5993574610534943
502	K	A	0.5984345107854709
430	I	W	0.5982809370515331
167	D	N	0.59678974829958
137	N	I	0.5962930303864549
184f	N	P	0.5937896950791641
664	D	E	0.5931789540648161
234	N	K	0.5931105951445161
87	E	D	0.5917868882009703
193	L	I	0.5917622852724156
45	W	F	0.5915150852540392
210	F	V	0.5901706434626244
320	T	P	0.5899410949633204
462	N	A	0.5892369692643888
215	I	V	0.5887129817844409
661	L	M	0.5884391400440913
46	K	S	0.5875977217808359
308	R	H	0.5872196450875239
32	E	R	0.5845611556763485
226	L	I	0.5832771608944307
106	T	S	0.5826235430218474
120	V	G	0.5811720319315472
451	G	E	0.5805323955069223
139	T	N	0.5799090952641055
389	G	D	0.5769334640798415
463	S	A	0.5763205527838466
356	N	F	0.5757584168331216
84	I	K	0.5751203723410432
220	P	S	0.57506414541351
226	L	P	0.5748173834717374
637	N	G	0.5743908336405152
509	E	I	0.5739636080342174
303	T	A	0.5738350745570238
507	G	F	0.5736627144879629
667	A	R	0.5733818017906569
407	S	L	0.5731067077511545
322a	I	P	0.5712332495819866
126	C	Y	0.5703312540081849
239	C	R	0.5702864596291288
647	E	K	0.5700692005081713
409	G	R	0.5691882867191898
141	D	V	0.5665865873410796
410	S	G	0.565443174214459
656	N	A	0.5652706367917315
612	S	I	0.5647731717082205
417	P	R	0.5637477566826687
240	P	T	0.5635041451443515
184g	R	K	0.5624614598616509
141	D	F	0.5610496264179383
212	P	T	0.5608589799931245
625	N	H	0.5608538820164778
208	V	G	0.5607137816649707
628	W	G	0.5590679795443949
520	L	F	0.557305062745215
91	E	S	0.5565454495023728
459	G	A	0.5560290693905477
640	Q	K	0.5559046615450662
120	V	I	0.5553857832961122
627	T	I	0.5552069371724369
417	P	L	0.5548083191963682
589	D	V	0.5545883795167276
275	E	N	0.5542530934681287
498	P	H	0.5541144954832942
78	D	N	0.5533645562504128
520	L	Q	0.5532788752747224
252	K	S	0.552928303307869
699	F	I	0.552903042718234
276	N	R	0.5524622374589131
686	I	T	0.5523388907069836
65	K	V	0.5517731815937739
254	V	H	0.5515748327998491
351	K	V	0.5504061071069186
220	P	T	0.5499339988051649
440	Q	K	0.5494523277858354
67	N	T	0.5488748137542119
533	A	T	0.5488350037680374
323	I	V	0.5487233025509534
616	N	P	0.5466198402160847
626	M	Y	0.5453725028741562
507	G	N	0.5442310035250257
508	R	I	0.5423190748185576
241	S	G	0.5391893614319991
484	Y	N	0.5390501181235603
502	K	Q	0.5385093122700244
640	Q	Y	0.5366456031015678
659	D	S	0.5354339868808535
339	N	G	0.5350552003925588
634	E	K	0.5346936128293703
462	N	P	0.5341162298217301
535	M	I	0.5339831290714491
665	K	I	0.5338569308754393
446	V	M	0.5323029669941147
695	L	G	0.5322415797796065
611	N	K	0.5311993964256827
136	N	A	0.5305314421306362
647	E	F	0.5304340619151159
391	F	L	0.5289494671517936
616	N	K	0.5279578691245519
684	I	S	0.5270978188147422
123	T	A	0.5268701537655394
164	E	G	0.5254733275095018
47	D	T	0.5247358746817838
612	S	R	0.524544164204674
337	T	A	0.5244662446147708
670	W	S	0.5238993152542992
214	P	A	0.5237512211670479
49	E	S	0.5233401258465771
351	K	T	0.5230436932128897
49	E	T	0.5227905039692733
481	S	A	0.5227176163163937
204	A	T	0.5223574847801216
451	G	S	0.5219367361030571
82	Q	S	0.5218084878949996
49	E	K	0.5214570226457934
320	T	V	0.5207830246396843
690	G	L	0.52023277855884
640	Q	M	0.5200846245934705
441	G	S	0.5184406539231784
509	E	P	0.5180019717034045
393	S	A	0.5170641125719042
629	L	H	0.5168793087856146
463	S	Q	0.5160570643032165
438	P	V	0.5156091566568499
377	N	S	0.5153543768000317
615	S	F	0.5143681334472938
194	I	D	0.5123573522557932
219	A	I	0.5122444265664443
446	V	G	0.5122236180167162
485	K	N	0.5120848991989464
305	K	R	0.5109701543895432
197	N	A	0.5108621305402734
606	T	I	0.5104633938829799
243	S	F	0.5096978759238331
240	P	C	0.5092208077102753
644	G	W	0.5070501798799881
443	I	N	0.505550635965499
296	C	Y	0.5052878658375395
378	C	F	0.5050512093741333
396	I	E	0.5048504413290156
250	G	E	0.5040953298207504
635	I	T	0.5040597579976374
168	K	R	0.5040489430481345
409	G	H	0.5036508188753255
630	Q	T	0.5033148121854043
402	V	P	0.5027791387027112
657	E	Y	0.5026833518744769
357	T	R	0.502054610488464
695	L	I	0.5009545457309639
227	K	N	0.5004782399025879
364	S	F	0.5002603786659101
65	K	P	0.4994397050699854
484	Y	G	0.4979681024008538
287	Q	S	0.4975867109729754
654	E	P	0.4975336299669162
465	T	K	0.4968995367799398
616	N	L	0.4963660649638345
49	E	G	0.4958977280533952
187	S	G	0.4955930177305536
467	T	S	0.4954572996781681
465	T	I	0.4946907268618542
32	E	P	0.4942919559830121
463	S	H	0.4941040793407614
432	Q	L	0.4939967237496212
236	T	S	0.4937656385923218
227	K	A	0.4932349214006606
670	W	R	0.49021902214447605
581	L	P	0.4902001181591538
61	Y	Q	0.4899730763466026
407	S	A	0.4897244448180109
520	L	A	0.489559466590548
339	N	L	0.4892900171596874
98	N	L	0.4892713118666957
242	V	A	0.4879134987902537
100	M	I	0.4867565598689273
466	E	Y	0.4859929991497287
491	I	W	0.4857731759933205
452	L	M	0.4856419790711594
443	I	Q	0.4854991115702034
665	K	P	0.485490231716264
385	C	A	0.4854833912657742
529	T	M	0.4854784760613897
359	I	D	0.4853801724297486
545	L	D	0.4852884231754246
516	G	Y	0.4852166173521913
245	V	P	0.4851848525587346
584	E	W	0.4850648558722085
278	T	M	0.4850626666092153
687	M	I	0.484623078840582
694	G	E	0.4845918009398392
328	Q	S	0.4821258152578132
631	W	R	0.48167035502931393
580	V	F	0.4814890461161269
320	T	N	0.48031018406563497
432	Q	T	0.4793458484396079
625	N	V	0.4758373985896619
699	F	R	0.4756168250716862
203	Q	K	0.4755192337805246
136	N	Y	0.4744410037465486
220	P	A	0.4730799651664362
39	Y	V	0.4730691768083398
95	M	L	0.4720711048821513
138	I	K	0.4719059021492948
473	G	E	0.4713964975508477
625	N	Y	0.4713018505842871
270	V	S	0.4711939758692393
433	A	E	0.4706010196770872
402	V	C	0.4699568507049713
640	Q	H	0.4699166510355883
695	L	A	0.4696389517062447
540	Q	R	0.4679844905428588
619	L	I	0.4673023885076729
698	V	F	0.465087907585337
648	E	S	0.4637293571115004
358	I	G	0.4634976910205331
664	D	N	0.463130072892801
322a	I	T	0.4628754314932157
317	F	Y	0.4622267945167425
641	I	K	0.4618549945922684
632	D	A	0.4603417432347528
617	R	G	0.4599038062620784
702	L	P	0.4585716417444428
49	E	D	0.4584911386251591
419	R	K	0.4576336351020912
101	V	A	0.4572888238113476
432	Q	Y	0.4568609151759673
102	E	L	0.45668326591223707
699	F	E	0.4562619830395527
216	H	F	0.4560175251440504
132	T	I	0.4559645651232706
526	A	T	0.4554073961485198
481	S	Y	0.4553039899832259
413	S	H	0.455302045355609
398	N	Y	0.4548909974954822
442	V	H	0.4546077408099897
340	E	W	0.4545725650801527
462	N	C	0.4542794794387292
513	V	P	0.4539327252395679
639	T	H	0.4534133116133379
549	V	A	0.4531713583940962
142	M	V	0.4530998662933051
415	T	C	0.4527292194321596
324	G	E	0.4511949968918572
693	I	S	0.45012040889483135
641	I	S	0.4477224232780581
621	E	M	0.4465202107305764
103	Q	G	0.44648211103152224
459	G	E	0.4459451324123272
295	N	W	0.4458869739188791
471	G	V	0.4455388076780875
644	G	A	0.44514040937905297
663	L	M	0.4444516835491619
183	Q	L	0.4442564473799819
48	A	G	0.44337023417322463
383	F	S	0.4433405979419261
322a	I	L	0.44305191312162334
362	A	V	0.44283289095600603
285	L	F	0.44196249009329336
198	T	Y	0.4412863827372167
196	C	P	0.43985233803082335
186	N	S	0.4391741429397619
358	I	N	0.4391279743933479
184c	N	S	0.4389049192677064
575	Q	W	0.4388526684886808
167	D	G	0.4387252686731649
595	I	L	0.4385720576543841
621	E	D	0.4376921243864986
252	K	V	0.4374562850724157
634	E	C	0.4370236830609249
315	Q	E	0.43670845669764574
636	S	T	0.4357346872974362
696	R	A	0.4355414663623974
410	S	F	0.4347750286160571
619	L	M	0.4344538198212087
407	S	T	0.4337106846465563
34	L	T	0.433459865307685
639	T	V	0.4333383809959988
168	K	I	0.4328855705608687
152	G	Q	0.4316166921309293
222	G	N	0.4311475062827111
452	L	I	0.4311391507207084
166	R	H	0.4311383241880729
594	G	T	0.4309078374012459
477	D	I	0.4307344331649908
513	V	A	0.4306743930397218
85	H	T	0.4304859270773385
369	L	A	0.4303198313028907
466	E	V	0.4301617295677793
564	H	R	0.4297011335910795
422	Q	T	0.4291852449966749
358	I	Y	0.4289691961758789
339	N	V	0.4268816697512972
595	I	V	0.4266535310909089
609	P	I	0.4262013011296237
86	L	M	0.4254101045500103
465	T	F	0.42508315413037057
214	P	L	0.4249733139730996
342	L	W	0.424576504773677
173	Y	C	0.4242521223872587
261	L	I	0.4234329628675426
524	G	E	0.42322090982391736
184c	N	G	0.4224608750602065
571	W	R	0.4216099936321012
276	N	G	0.4204460222448371
374	H	A	0.4184671136416371
571	W	G	0.41740209404017786
248	T	A	0.41730656723318704
82	Q	G	0.4167087297178324
68	V	D	0.4163320587499206
184h	S	I	0.4161209619106099
44	V	R	0.4158714962555268
230	D	L	0.4155482637460435
488	V	I	0.4154540308048874
184e	G	C	0.4153884977119452
379	G	A	0.414501681872793
687	M	K	0.41422460383451054
319	A	V	0.4141194083866409
625	N	E	0.4134080364481189
636	S	G	0.41239320714802
500	R	V	0.4081510200704939
94	N	Q	0.4079678296370569
664	D	Y	0.4079570710129802
344	K	S	0.4074568270938312
625	N	S	0.4074354010785016
330	H	N	0.4068972800474158
287	Q	R	0.4052732594691855
199	S	A	0.4048422638526728
594	G	E	0.4046274919481546
305	K	I	0.4043905346836109
688	I	V	0.4043073771972386
123	T	I	0.4021443271183073
340	E	S	0.4016970484228973
237	G	S	0.4005731870343455
69	W	C	0.3993917975815601
619	L	C	0.3991034593444687
36	V	A	0.3990101912462568
557	R	K	0.3988562689414601
650	Q	R	0.39618868288368897
54	C	R	0.3955692383520225
119	C	G	0.39308355319528
667	A	G	0.39140882942005617
384	Y	S	0.39107970787739893
475	M	Q	0.3903840445341463
668	S	V	0.3894655201020714
667	A	Y	0.38935671325581095
229	K	V	0.3891125288909775
490	K	N	0.38879713804127614
91	E	D	0.38832179347278
666	W	F	0.3883101539058205
471	G	H	0.3879154611535701
471	G	M	0.3879154611535701
440	Q	R	0.3875896601290421
461	T	G	0.3872978950325881
167	D	E	0.3867611031580319
109	I	H	0.3859624197220308
393	S	N	0.3845388149903199
413	S	T	0.3843605199736195
515	I	V	0.3840800882837751
413	S	G	0.3828849917332203
643	Y	L	0.3828482402348832
696	R	Y	0.3824929758848235
696	R	Q	0.3824929758848235
232	K	Y	0.38235603980661215
75	V	I	0.3813003296209809
136	N	I	0.3807776029123852
430	I	V	0.3768539682688297
481	S	G	0.37538051785566295
616	N	F	0.37470221218758654
34	L	F	0.3740635331321328
625	N	R	0.3739208688911049
404	G	L	0.373154130670966
203	Q	E	0.3728304360768135
403	Q	S	0.3692718629490399
97	K	S	0.3690135005961012
184d	Q	P	0.3679494518437623
134	V	G	0.3677257179724544
45	W	L	0.3676011120399053
275	E	K	0.3660212236332493
184	I	T	0.3656772612193832
269	E	V	0.36492030395211306
546	S	T	0.3645486561285949
615	S	T	0.36388379150393385
107	D	S	0.36355980017907935
699	F	G	0.3628435377010512
316	A	H	0.3628209575849268
297	T	A	0.36197024551868995
220	P	R	0.3616800505368988
397	S	N	0.3612616076112397
99	N	D	0.3609221679606497
139	T	A	0.36091605722881304
131	C	Y	0.3602958881910836
37	T	I	0.3586324534237862
453	I	V	0.3584474147096252
57	D	N	0.35770856100991183
178	R	S	0.35642370584236505
496	V	M	0.3560576788285476
347	K	L	0.3559170960339733
506	V	L	0.3555982751130303
71	T	S	0.3555784140045413
466	E	D	0.3554589450280633
684	I	L	0.3552207908267629
514	G	S	0.3549082681597622
520	L	I	0.3545893756777509
444	R	Q	0.3543235018289909
578	A	T	0.35388232318124496
220	P	V	0.3532435611131679
222	G	K	0.3528885889313864
407	S	K	0.35267106858289243
660	L	F	0.3523624986186064
266	A	S	0.3521085184524112
649	S	Y	0.3519231869803004
104	M	T	0.35081651860713325
467	T	I	0.35040719196105435
293	Q	F	0.3490502323382613
571	W	C	0.34882197849806
152	G	L	0.3482136841150426
285	L	I	0.3478614147924243
625	N	F	0.3474944564687069
434	M	V	0.34735843159566715
160	N	V	0.3468828276800642
448	N	D	0.3466579053622841
317	F	L	0.34588660012539
384	Y	L	0.3458240875484186
590	Q	R	0.3453135537140604
328	Q	P	0.3446386460110713
589	D	N	0.34423190263388104
119	C	R	0.3441482468780414
358	I	P	0.34405692927753845
497	A	G	0.34391733161897925
275	E	S	0.34333552338560225
649	S	T	0.3432796581328602
354	G	P	0.34326002710317155
409	G	I	0.34287093145676234
618	N	L	0.34262822308453017
404	G	R	0.3416475562475246
402	V	D	0.3415139691867624
397	S	I	0.3410293762560028
621	E	A	0.340680792555313
650	Q	F	0.3402398791845315
184f	N	V	0.340080812891156
619	L	A	0.3399806078411617
643	Y	C	0.3399157399905504
88	N	A	0.33890248523060795
334	S	L	0.3379118626182329
621	E	V	0.3375187443620249
212	P	Q	0.33707942170799704
689	V	I	0.33610611229210563
206	P	G	0.3357142557638493
106	T	R	0.3356736428150336
114	Q	S	0.3355476093561609
432	Q	S	0.3336303416289311
695	L	Y	0.3334613703590963
364	S	P	0.333410098234351
274	S	F	0.3332733627036218
440	Q	S	0.33315692120766466
607	N	D	0.33184097035061016
484	Y	F	0.3308996054061681
574	K	Y	0.3304465722581287
316	A	V	0.3302320752944079
686	I	Y	0.3297165577041813
461	T	K	0.3294664777860352
605	T	V	0.3284693608112445
686	I	G	0.32762765839495184
523	L	V	0.3275409110153776
229	K	R	0.3274834810544115
184e	G	D	0.3262544295865216
50	T	A	0.3257805300025742
403	Q	G	0.32572788970600325
95	M	T	0.325231744923289
336	A	T	0.324840974411966
399	T	N	0.3247896755095134
624	D	S	0.3234796217425112
478	N	L	0.3231916241375895
184e	G	V	0.3226197261862697
35	W	L	0.322162889523858
439	I	T	0.3215462668193665
630	Q	E	0.3207590120774678
295	N	D	0.3206820593764657
86	L	F	0.3204026361668162
227	K	R	0.3194142621643561
629	L	M	0.31830088136064344
322	D	I	0.31779632933578755
347	K	W	0.31731840196144684
173	Y	R	0.31701037523566034
598	C	Y	0.3165098874455117
474	D	H	0.31640082605899783
407	S	V	0.3160867312714784
224	A	V	0.3153035630592877
293	Q	H	0.31524357060096764
701	V	M	0.3147601769628261
597	G	D	0.3140214613788137
416	L	V	0.3138881529952343
350	R	G	0.31271721877313524
579	R	S	0.31111465965105845
287	Q	K	0.3102158663217254
61	Y	V	0.3089441090206254
605	T	M	0.3083750488892983
267	E	P	0.307736444430091
510	K	R	0.3075559668857064
84	I	A	0.3062901710545007
274	S	I	0.3060108893906093
415	T	Q	0.30551704727685586
695	L	D	0.3048810252742604
695	L	C	0.3048810252742604
685	F	I	0.30471829696476505
436	A	Q	0.3040792511175161
99	N	K	0.30397858666149424
698	V	P	0.3036856844524573
655	K	T	0.30361559574159763
360	R	E	0.30360735887299817
325	D	N	0.30358175388089154
334	S	R	0.30239881185760265
214	P	H	0.3023377916093903
184a	N	D	0.3000826241205299
226	L	F	0.2997104133945895
351	K	E	0.2991725902184276
208	V	F	0.2990649458168695
434	M	I	0.2989594775492655
133	N	R	0.29846283228475384
92	E	D	0.2979744955903557
74	C	Y	0.2970213444902797
636	S	A	0.29694902315953386
274	S	L	0.2962946409256341
169	K	T	0.2961619252333436
280	N	S	0.2955293859681673
574	K	H	0.29535714547053793
304	R	M	0.2948579178304437
152	G	E	0.29483172712849465
308	R	C	0.2943377708211313
184g	R	G	0.2939677158026986
31	A	Y	0.29128760238394324
302	N	S	0.29069068107960083
665	K	R	0.29024639772058664
632	D	Y	0.2901164638634465
224	A	G	0.2895335180050138
647	E	R	0.2894259624113212
141	D	C	0.2889445950217663
211	E	I	0.2889416967401809
213	I	V	0.28832256438474435
484	Y	V	0.2880852133978793
186	N	K	0.2876276927599181
616	N	G	0.2871845911562832
73	A	V	0.2867988789725325
118	P	A	0.2866318152226301
405	S	R	0.2850980670078558
633	K	A	0.2843484486428737
324	G	W	0.284261371374788
637	N	T	0.28343088557429474
219	A	S	0.28220464980777205
366	G	A	0.28051646628726323
184d	Q	R	0.2803893688580425
238	P	R	0.28034771540338144
375	S	M	0.2799746526352669
275	E	D	0.2799281086423725
106	T	A	0.2798378229537575
41	G	E	0.2794520130200129
214	P	T	0.27880900538904546
130	Q	N	0.2787695391031469
667	A	N	0.2785225139475743
485	K	E	0.2775052999929405
117	K	Q	0.27739223744264435
624	D	P	0.2767789217115181
648	E	F	0.2765636474904539
474	D	L	0.27539606542968925
446	V	E	0.2750060303972235
184d	Q	N	0.2748487581953099
605	T	N	0.27426250008757913
135	T	G	0.2742571146099913
32	E	N	0.27414577796126743
508	R	G	0.2733037241751187
184h	S	G	0.27317881870527605
512	A	I	0.2731298015079307
697	I	V	0.2728576630986143
91	E	K	0.27278173527341465
636	S	C	0.27255633081887565
183	Q	K	0.27186955811941205
508	R	K	0.2716993690915959
114	Q	E	0.2711562349753593
414	I	Y	0.2707443645074588
476	R	G	0.27036559138704885
309	I	M	0.26971931591672155
331	C	R	0.26838886860128985
561	A	V	0.26802178555658873
294	I	L	0.26788449292277305
173	Y	A	0.26747052099838475
192	R	K	0.2673195101295805
647	E	D	0.26644915054029256
360	R	V	0.2658476453505149
98	N	S	0.2657145371310048
460	S	V	0.26420112074612184
112	W	R	0.26406953050851706
508	R	W	0.2636005755936146
395	W	V	0.26339821140206776
393	S	C	0.2633252638876131
595	I	F	0.2633021422998957
258	Q	W	0.2632840839277613
670	W	Q	0.2632393322878338
228	C	A	0.2632006394287744
666	W	P	0.2631615503564961
693	I	H	0.26311962210322176
486	Y	P	0.2630446544332905
473	G	L	0.2630221769031816
276	N	K	0.2629907081073669
259	L	D	0.26296252643621537
653	Q	S	0.2628877721885034
692	L	R	0.2624076616127867
559	I	T	0.2621966281498566
632	D	W	0.2618154996026603
363	N	C	0.25978985255151105
422	Q	R	0.2591758029789687
60	A	S	0.2590012040888939
415	T	V	0.2589350216739688
626	M	V	0.2576305190999144
401	S	A	0.2567201654595033
585	R	W	0.2550689329802702
570	V	G	0.2548572653683429
568	L	P	0.25452068319095
42	V	I	0.2542730839584437
230	D	E	0.25418122422364586
45	W	G	0.2532259776042235
44	V	E	0.2531492789836485
318	Y	H	0.25188290508643363
234	N	S	0.25101372950371226
168	K	T	0.2509498322483701
408	T	C	0.2508693822358541
415	T	I	0.2498324303432307
430	I	P	0.24962329270221506
599	S	F	0.24857673717069104
509	E	V	0.2478068939738843
356	N	V	0.24740702750549995
340	E	K	0.2472440292628379
481	S	N	0.2468420024064204
151	R	G	0.2464980604894815
121	K	Y	0.2463745437171217
516	G	S	0.24576260547439
453	I	L	0.2457463406857045
232	K	T	0.2455832129111569
284	I	C	0.24547750153026024
248	T	V	0.2447208759266923
251	I	W	0.2441283932538093
529	T	A	0.24409997933321526
651	N	T	0.2438403142160195
191	Y	H	0.24283368088104304
184g	R	I	0.24261830731196815
377	N	G	0.24249894267169755
106	T	C	0.2412208378705472
91	E	A	0.24033098113718598
431	G	A	0.2402712473034316
174	S	N	0.23848960373370445
460	S	Q	0.23801447671762704
483	L	T	0.2374224271874098
493	P	V	0.2373257459054184
237	G	V	0.23719583847287765
480	R	D	0.2371262980483282
434	M	Y	0.23673005948369494
162	T	I	0.2364201715429367
205	C	H	0.2361222102795178
409	G	D	0.2360286809783955
579	R	G	0.235692540933396
90	T	L	0.23561741217528215
571	W	L	0.23454466180749065
657	E	G	0.2344619083016118
106	T	E	0.2334533726607181
398	N	R	0.23292181751468846
127	V	I	0.23240524697912135
676	S	L	0.2311596799594009
271	M	D	0.2308587029152128
603	I	V	0.23080749555752125
687	M	A	0.2306935283171957
262	N	D	0.23065430817374805
34	L	A	0.22956591160565934
187	S	N	0.22895714466166656
67	N	Q	0.2288481406206297
575	Q	S	0.2279516957251925
506	V	M	0.2271842966581018
142	M	L	0.2258899197325049
306	S	R	0.2249320036849504
427	W	R	0.22466268410445772
219	A	V	0.22414375252011454
505	V	S	0.22392332989332772
402	V	S	0.2236471309715584
107	D	N	0.22312014286635964
305	K	Q	0.2217244815151644
229	K	T	0.22157851666824455
507	G	L	0.2215189333606655
77	T	A	0.22107337224078208
115	S	N	0.2206511290179614
108	I	A	0.2203024783269665
110	S	N	0.22005333056381876
109	I	V	0.21918476594863154
496	V	G	0.21863287128437225
357	T	I	0.21827353650130887
467	T	F	0.21771144625546016
653	Q	I	0.21751186730943056
655	K	L	0.21733984811251209
422	Q	N	0.21692747390929012
34	L	I	0.2163191210631268
510	K	T	0.21626512001223389
665	K	E	0.21603622093459585
487	K	R	0.2151971740600302
514	G	R	0.21503150750135905
189	K	R	0.2143404657093371
31	A	T	0.21410713505056767
431	G	N	0.21393981855954747
636	S	Q	0.21349905891881868
33	N	V	0.21343230737014465
341	T	N	0.21316729010553126
85	H	Q	0.21314320612083654
292	V	M	0.21210471210165385
528	S	N	0.2119476474812332
513	V	T	0.21137504431688744
240	P	R	0.21093119621390768
161	M	A	0.2083327277104748
510	K	L	0.2080073249386095
33	N	T	0.20742141974195288
190	E	L	0.2073357225167831
161	M	T	0.2063387684268945
335	K	T	0.20552013362227128
518	V	A	0.20496783268793606
206	P	A	0.20329462017100308
464	T	M	0.2032200920430192
612	S	C	0.2030224708668608
362	A	R	0.2013718722612095
648	E	T	0.20056986566302396
601	K	E	0.19997783655727885
294	I	T	0.1991313690565999
184c	N	H	0.1988468957108247
209	S	L	0.19878233258929875
344	K	R	0.19877219968987125
433	A	V	0.1983047823910319
273	R	K	0.1981632763737772
243	S	T	0.19814034005999265
323	I	M	0.19807365925279866
131	C	S	0.1979549106354053
568	L	F	0.19768139796411008
502	K	R	0.19734537671172475
580	V	I	0.1963195047037065
463	S	T	0.1962810796301075
113	D	E	0.19624951549895372
663	L	W	0.19605698657530465
345	V	L	0.1959077999576891
352	H	A	0.1955141626104777
630	Q	K	0.1954274688164202
142	M	R	0.1950838305587037
326	I	T	0.19475350585185766
622	I	M	0.1939266673618976
512	A	V	0.19392556125632154
429	R	A	0.1930383559060856
393	S	T	0.1927312608577732
613	S	K	0.19269698119843265
260	L	P	0.1925251408854624
652	Q	W	0.1923143643075832
643	Y	A	0.1922312724753791
618	N	Q	0.1918372655296846
436	A	T	0.19177717503918668
267	E	N	0.1914766016961208
343	G	V	0.19119476842571104
109	I	T	0.19117721907932184
254	V	L	0.19108306806563768
633	K	M	0.19104088164317384
404	G	E	0.1908603426786736
201	I	L	0.19068844831136486
394	T	V	0.19026000958630074
441	G	N	0.18971124081443036
171	K	T	0.18932684432562133
624	D	N	0.18817197176380626
184g	R	M	0.1881018398454188
430	I	Q	0.18808246379369103
640	Q	R	0.18647672495090095
421	K	M	0.18542997059559732
399	T	K	0.1849268271926414
633	K	Q	0.18423941955713596
680	W	R	0.18412350258662674
293	Q	S	0.1838120976399661
328	Q	L	0.18275396681352726
330	H	Q	0.18222195889708487
301	N	D	0.1821037635670811
442	V	L	0.1817855709548568
354	G	D	0.1817517807315862
645	L	I	0.1811823143061196
700	A	D	0.18105307086998795
619	L	F	0.1807533871813246
362	A	F	0.18059063226306712
481	S	I	0.1804834935276925
343	G	K	0.18036360035301846
332	N	A	0.1800603219995007
230	D	Y	0.17987003217845884
411	N	H	0.17976969008937574
295	N	S	0.17941943223436274
110	S	V	0.1792447716185268
351	K	L	0.1789339205226411
657	E	L	0.17821475770595813
234	N	L	0.17807309586567233
87	E	G	0.1775716164607132
184c	N	I	0.17667622382531342
314	G	E	0.17666350886401172
657	E	I	0.17636326369038088
620	S	T	0.17633484660336293
31	A	L	0.1756299092210513
621	E	R	0.17537545429390433
451	G	R	0.1753384198115336
184e	G	N	0.17524409205685254
137	N	M	0.17501572605901403
88	N	G	0.17371196933993624
512	A	L	0.17292552263988387
434	M	A	0.1725986691269483
240	P	H	0.17174933592313818
457	D	N	0.17091148398861158
290	T	A	0.1703411860130744
399	T	S	0.17001039768194054
512	A	T	0.16931088454810128
567	K	A	0.16889909648544732
463	S	C	0.16864345890055535
412	D	G	0.16859559994427584
437	P	S	0.16809984312337595
681	Y	C	0.16710808271959196
510	K	G	0.1656114592506842
516	G	E	0.16465709093954936
451	G	V	0.16439759229258086
620	S	W	0.16390847654467036
354	G	A	0.16390732380136788
321	G	E	0.16294645816905054
645	L	V	0.16182264320367912
520	L	V	0.16172370610205855
388	S	R	0.1609681650485697
229	K	E	0.16065406169923993
665	K	V	0.16065207300624956
386	N	L	0.16055482690842793
191	Y	C	0.1598713992350203
463	S	R	0.15976613213967816
664	D	A	0.15957800193114305
141	D	E	0.15862940647853774
335	K	R	0.15784530236613833
529	T	I	0.15677186844243018
89	V	M	0.1564834609282887
510	K	V	0.15513788550016075
354	G	K	0.15479186846259466
82	Q	H	0.1538482817974868
492	E	D	0.15285279560038972
307	I	S	0.15206193118503955
115	S	G	0.15155500927594764
618	N	T	0.15149211038330251
226	L	R	0.15146672927643667
459	G	R	0.1512901826178309
440	Q	A	0.15093752280110706
612	S	E	0.15032632235863974
331	C	Y	0.1498940577010027
695	L	T	0.14944572739285086
505	V	L	0.14937510015496264
62	E	L	0.1487092316826026
613	S	T	0.14837580947340073
380	G	R	0.14672635042217333
185	N	K	0.14653530894503522
691	G	H	0.14631235105218884
619	L	V	0.14627000577409208
200	A	T	0.14586288757412338
608	V	M	0.1457600039124477
375	S	V	0.14507121662266864
133	N	P	0.14482435463378165
644	G	N	0.1444327328662104
641	I	D	0.1444325584972247
685	F	V	0.1443320913560227
689	V	F	0.14420892732254295
643	Y	I	0.14405672158855398
696	R	N	0.1440411492842376
176	F	I	0.14354069370642927
279	N	K	0.143062945373677
65	K	L	0.14281289928538404
600	G	R	0.14259470056815762
138	I	V	0.1422826842601201
166	R	G	0.1417602067844624
492	E	S	0.1415916923271354
117	K	E	0.14095578317399798
47	D	E	0.1403629778472709
48	A	S	0.13985218815512368
360	R	K	0.1391179074579537
466	E	K	0.13894481952638602
206	P	L	0.1389281438244075
551	Q	L	0.13880908314552187
82	Q	V	0.1385148662210424
540	Q	P	0.1381134873166501
432	Q	F	0.13801160175684046
699	F	N	0.13773476062973153
183	Q	S	0.13763287874420793
151	R	A	0.13746664743896622
643	Y	F	0.13627758337591514
244	T	I	0.13595478803069191
39	Y	H	0.13554541067316006
374	H	N	0.13380231677746
204	A	W	0.13323257187419896
575	Q	G	0.13312684064033045
65	K	T	0.13278874292977927
648	E	A	0.13267693141180606
283	N	D	0.13204727620980788
373	T	C	0.1319851946687531
184b	E	V	0.1313265992188647
121	K	M	0.13091571124301915
170	Q	V	0.13081802648205074
166	R	N	0.13056711603562415
156	N	L	0.13043240605396542
394	T	C	0.1295278219408704
476	R	A	0.12906376898966124
222	G	D	0.1281321491629514
249	H	Y	0.12786972027960905
660	L	S	0.12670467117447742
469	R	S	0.12631482857831902
288	F	L	0.12467272231012128
83	E	V	0.12316108210652195
166	R	T	0.12313892106111884
320	T	A	0.12295993932329145
630	Q	R	0.12110233318109903
300	N	S	0.12017209168435222
85	H	Y	0.11837886270992372
235	G	R	0.11792964945988675
82	Q	F	0.1171484478589245
627	T	A	0.1157733506415818
267	E	K	0.1122105478610489
646	L	P	0.11191765145721844
396	I	G	0.11184650858737123
278	T	S	0.1114731143763047
280	N	D	0.1110259395025544
679	L	Q	0.11091122738701124
629	L	N	0.1107824044822065
417	P	Q	0.1107594047656567
586	Y	D	0.11057642409008772
531	G	C	0.11038721526793913
609	P	C	0.11009686453542017
681	Y	F	0.10949854369849613
446	V	I	0.10931871612122722
692	L	G	0.10713786845650286
170	Q	K	0.1054027516661591
230	D	H	0.10513869481024217
402	V	R	0.10420661976366352
602	L	Y	0.10253277444630096
697	I	A	0.10206675812768808
666	W	R	0.10184191061463893
592	L	H	0.10129752974517453
286	V	I	0.100615523670935
477	D	G	0.09989522933197496
197	N	D	0.09967609259227354
620	S	C	0.09950042341567418
158	S	F	0.09917360822996132
530	M	L	0.09878461088196526
243	S	G	0.09848639097702104
90	T	Q	0.09811388842534724
123	T	K	0.09794070365816064
207	K	Y	0.096419265226616
306	S	N	0.09639530316295866
315	Q	H	0.09626068851183513
140	D	N	0.09611941228516543
583	V	L	0.0957229791037169
632	D	S	0.09458804411548248
110	S	T	0.09319224409255254
443	I	S	0.09247546996207373
108	I	S	0.0921707740648201
485	K	R	0.09114001418916792
249	H	E	0.0901856796160343
519	F	S	0.08975814111030465
627	T	S	0.08928316263513493
287	Q	L	0.08906418430089165
105	H	Y	0.08755954449053978
653	Q	E	0.08674110469254452
205	C	Y	0.08643850046929405
413	S	N	0.08631274263007266
254	V	E	0.08595667819916254
696	R	G	0.08593151252134051
255	V	L	0.08575646172504335
373	T	F	0.08555556323530587
184d	Q	H	0.08490648561825752
413	S	I	0.08461862685555388
426	M	I	0.08458596855519493
487	K	T	0.08444196127800585
659	D	F	0.08417357323482287
271	M	F	0.08374983902955091
569	T	H	0.0836306606812384
350	R	S	0.08357395191175243
646	L	H	0.08303584448773081
346	V	I	0.0828433652392466
699	F	W	0.08269685812048083
663	L	R	0.08188581688593721
214	P	R	0.08073483925529182
463	S	I	0.0804311911728906
638	Y	H	0.07877588708624393
596	W	V	0.07788059023149714
348	Q	H	0.07657245310533706
348	Q	A	0.07657245310533706
600	G	S	0.07598628661184674
413	S	C	0.07592525865922505
116	L	P	0.07588413033658195
578	A	S	0.07575331847606404
48	A	T	0.07568876669787307
431	G	E	0.0754946286322529
647	E	Y	0.0754770789852588
518	V	F	0.07496721723349363
312	G	S	0.07379064873194201
266	A	L	0.07331556303607664
350	R	K	0.07283462614595672
659	D	R	0.07254045708724223
546	S	L	0.07251025196167928
402	V	Q	0.0724083762394582
87	E	S	0.07240663291820068
115	S	F	0.07190398197545661
327	R	G	0.07179738434962872
298	R	K	0.07041499159861841
650	Q	P	0.07036964054760353
97	K	G	0.07034436470210523
237	G	R	0.07029168787401685
135	T	S	0.07001533615099073
442	V	R	0.0697381737999453
444	R	S	0.0672704801259582
322	D	N	0.06679539456414267
265	L	P	0.06604582106587252
388	S	G	0.06593495901747172
130	Q	L	0.06564478275233973
118	P	S	0.06428533912364323
495	G	E	0.06405469695812109
503	R	T	0.06376924470101555
415	T	N	0.06338144399778071
343	G	S	0.06264343166197453
645	L	A	0.06197202252672145
85	H	N	0.060782411751605335
514	G	A	0.0604348149374952
639	T	C	0.0599572256306684
553	S	C	0.05952971344698744
107	D	E	0.05777935162143424
121	K	Q	0.05727764471562807
243	S	R	0.056929632606904035
655	K	I	0.05687517591926591
281	A	I	0.056855495657952275
126	C	G	0.05653366883784384
91	E	Y	0.056298996121827524
421	K	S	0.05587615399757608
489	V	A	0.05547728422086708
124	P	K	0.054351611559092114
412	D	A	0.05418396598802978
82	Q	R	0.05391720006493385
48	A	F	0.05368011546279785
256	S	T	0.05360785445414195
37	T	P	0.0535911762296765
172	V	I	0.05338215470863698
695	L	S	0.05272743926413983
652	Q	R	0.05251597012898803
304	R	W	0.05144696644601913
275	E	I	0.05137335724850203
175	L	F	0.051316850937427064
534	S	G	0.05094348591327032
629	L	A	0.050588514514337934
265	L	M	0.05050898091196649
184f	N	Q	0.05026510842749898
86	L	V	0.05019417089391705
127	V	A	0.050001035510229885
625	N	A	0.04992225722131393
315	Q	T	0.04960726662982407
556	L	P	0.04960042572297362
33	N	I	0.04952364124373223
629	L	P	0.04949787796321961
699	F	Y	0.04917548484654004
699	F	P	0.04917548484654004
528	S	C	0.048793238719391
169	K	H	0.048056475869217685
136	N	V	0.047757991939456984
32	E	I	0.04766943479398718
617	R	V	0.047372225397528465
371	V	I	0.04693385855763848
243	S	N	0.04666751000760304
214	P	I	0.04656579242612472
425	N	V	0.04622480425177265
130	Q	Y	0.04570950159215943
33	N	K	0.045481796692483666
486	Y	H	0.0452509238895774
263	G	S	0.04461595945343011
342	L	F	0.04445668082744735
360	R	G	0.04441855653862748
512	A	Q	0.04441768999727578
467	T	C	0.04395882704019728
568	L	V	0.043154696872705935
428	Q	T	0.04305885474433848
423	I	V	0.041756861050048784
112	W	A	0.04138414609039984
656	N	V	0.04128291940716917
130	Q	S	0.0409906402711629
397	S	C	0.040783644184040346
297	T	S	0.03945799741950982
104	M	L	0.039184668763369734
264	S	R	0.03914419061647265
508	R	A	0.03900182481536399
698	V	L	0.038813098916514716
323	I	S	0.038486237881486224
606	T	N	0.037750618285524166
415	T	F	0.03769172015331576
208	V	T	0.03760058471427692
507	G	A	0.037289314091404534
673	F	S	0.036010367200436565
63	T	K	0.034415486769470205
621	E	H	0.03364929952128588
502	K	E	0.033417837606355166
195	N	K	0.03305672140741146
619	L	S	0.03251734797014307
388	S	P	0.0319264109254602
92	E	H	0.03177512445393394
547	G	D	0.03140598833905627
376	F	L	0.03140061202204927
129	L	P	0.03131234850257275
99	N	M	0.031116321991019675
590	Q	A	0.030686128088670783
189	K	I	0.03059794669884025
388	S	K	0.03045677166281552
467	T	N	0.030342777137465582
611	N	R	0.029449214024863012
336	A	F	0.02872994086559518
648	E	R	0.02863613404686827
358	I	D	0.02862855123293725
294	I	V	0.028187323158202826
636	S	F	0.028184688079276262
511	R	E	0.02793723193189161
576	L	P	0.027554974669480186
184b	E	H	0.02652976167291806
695	L	V	0.02645675692832329
238	P	S	0.02625372668027529
457	D	T	0.026247533761942183
73	A	T	0.02508925568943593
256	S	L	0.024633066757694718
484	Y	I	0.024476945293802142
702	L	R	0.02411059841762645
471	G	E	0.023388299655722304
273	R	I	0.023034440073366618
645	L	R	0.022929403440355947
49	E	R	0.02280406568479572
318	Y	W	0.022382115093232218
250	G	D	0.021966662704271788
422	Q	H	0.021178346242750664
476	R	K	0.021076618795989484
657	E	K	0.02100788732293348
114	Q	L	0.020617219144699262
245	V	A	0.01872358969332601
418	C	R	0.01833734395678041
648	E	K	0.01808274346472786
679	L	P	0.018054252488368942
507	G	W	0.01788488484967705
425	N	K	0.01734167772135871
258	Q	R	0.01625373498333285
624	D	E	0.016138894437408225
675	I	T	0.01607029958168605
293	Q	G	0.016039791744897763
87	E	K	0.015410525072345076
464	T	W	0.015310280876634353
466	E	F	0.01512423028893534
123	T	R	0.015017844015295587
219	A	T	0.013343209030398871
176	F	S	0.013047446951934914
373	T	E	0.01211451490508686
208	V	S	0.012051244713131437
232	K	M	0.011305935316225185
255	V	P	0.010668031598207242
443	I	L	0.010335902281197127
243	S	A	0.010070473681805822
122	L	S	0.009825931702269836
463	S	M	0.009703549426634156
307	I	Y	0.008876868319842102
512	A	E	0.0086229764360671
87	E	L	0.008585550787733388
42	V	L	0.008413974796136524
362	A	S	0.008271580217502569
589	D	T	0.007891953098045846
66	H	R	0.007445344844160766
178	R	A	0.0071438307296838015
157	C	Y	0.006874621042395702
667	A	F	0.006837788744239963
354	G	C	0.006721393392491525
463	S	W	0.006426510909105568
590	Q	T	0.005746136785869039
356	N	W	0.005403977031057429
509	E	K	0.005107566673972398
123	T	S	0.004547081140530103
354	G	Y	0.004127295286327176
460	S	C	0.0036400448931477774
460	S	Y	0.003423023084578304
460	S	A	0.003423023084578304
460	S	W	0.003423023084578304
460	S	D	0.003423023084578304
396	I	W	0.003357634324947725
355	N	W	0.002959336791390756
175	L	E	0.002954237579150682
525	A	S	0.002757311882503764
467	T	P	0.00274086440615974
467	T	E	0.00274086440615974
467	T	M	0.00274086440615974
467	T	Q	0.00274086440615974
350	R	P	0.002694118347494015
319	A	W	0.002670596868282477
319	A	N	0.002670596868282477
48	A	M	0.002666223276328233
357	T	F	0.002657249277333565
357	T	D	0.002657249277333565
360	R	P	0.002631614782424642
360	R	W	0.002631614782424642
496	V	S	0.002384493985323529
496	V	D	0.002384493985323529
346	V	W	0.002350635957375061
346	V	L	0.002350635957375061
644	G	S	0.002152595099727491
385	C	L	0.0021249261256783246
415	T	E	0.002035425560444792
459	G	C	0.002015591774336184
632	D	I	0.0020147761402657003
632	D	R	0.0020147761402657003
643	Y	K	0.0019110849942048926
120	V	L	0.0018987991270459968
481	S	C	0.001843315593656059
168	K	S	0.0018260446509644113
168	K	P	0.0018260446509644113
168	K	C	0.0018260446509644113
168	K	H	0.0018260446509644113
168	K	A	0.0018260446509644113
688	I	T	0.0017958789182763017
271	M	H	0.0017642696462647845
271	M	Y	0.0017642696462647845
498	P	M	0.0017195927293479404
498	P	A	0.0017195927293479404
42	V	G	0.001712079634716954
42	V	Y	0.001712079634716954
269	E	W	0.0017043978193132935
578	A	I	0.0016218037567698412
578	A	E	0.0016218037567698412
628	W	L	0.0016145807889945561
132	T	D	0.0016112628350919112
36	V	H	0.001573215722216503
140	D	M	0.0015488748470021787
91	E	M	0.0015468860391963765
168	K	F	0.0015385319985499165
168	K	G	0.0015385319985499165
168	K	D	0.0015385319985499165
637	N	M	0.001528112458894923
170	Q	Y	0.0015225907182264769
630	Q	C	0.001513183170731604
630	Q	P	0.001513183170731604
184e	G	W	0.0014864945167015829
243	S	W	0.0014815554297201606
485	K	D	0.0014709238806332446
98	N	C	0.0014701661508815056
426	M	H	0.0014258311401542409
444	R	C	0.0013969059910508938
627	T	C	0.0013852792120847154
627	T	Q	0.0013852792120847154
627	T	W	0.0013852792120847154
89	V	G	0.0013774701050984605
254	V	D	0.0013307916096800606
254	V	K	0.0013307916096800606
294	I	K	0.0013099485161018653
294	I	E	0.0013099485161018653
294	I	S	0.0013099485161018653
38	V	R	0.0013071519944405354
38	V	Q	0.0013071519944405354
38	V	F	0.0013071519944405354
669	L	I	0.0012997190458728409
669	L	R	0.0012997190458728409
669	L	T	0.0012997190458728409
669	L	Y	0.0012997190458728409
154	L	H	0.0012656173327123426
357	T	W	0.0012507441367576755
357	T	M	0.0012507441367576755
335	K	C	0.0012497367150754587
335	K	D	0.0012497367150754587
395	W	T	0.0012386765026875693
219	A	N	0.001224149008610032
219	A	Q	0.001224149008610032
267	E	M	0.0012241004583498204
447	S	D	0.0012200120510046258
108	I	E	0.001217281814084908
684	I	E	0.0011987057304702227
629	L	D	0.0011891180396346325
538	T	K	0.0011831401020922102
152	G	W	0.0011795049855034135
152	G	P	0.0011795049855034135
609	P	E	0.0011459352898629716
286	V	E	0.0011381758921529801
286	V	Q	0.0011381758921529801
286	V	P	0.0011381758921529801
589	D	M	0.0011343621854468036
261	L	T	0.0011195874440942065
261	L	A	0.0011195874440942065
184	I	H	0.0011076901833719226
184	I	C	0.0011076901833719226
332	N	G	0.001104177390225943
248	T	C	0.0010969368421226706
605	T	H	0.0010838379716313863
605	T	R	0.0010838379716313863
605	T	D	0.0010838379716313863
506	V	R	0.0010789211256096909
506	V	C	0.0010789211256096909
506	V	D	0.0010789211256096909
506	V	E	0.0010789211256096909
600	G	P	0.0010762987267088553
247	C	I	0.0010721302054169208
247	C	P	0.0010721302054169208
247	C	N	0.0010721302054169208
186	N	C	0.0010711006774744502
700	A	R	0.0010709087904800848
700	A	M	0.0010709087904800848
684	I	C	0.0010589249247482402
655	K	W	0.0010389625985006497
684	I	G	0.0010375550203020384
200	A	L	0.0010364311702118544
200	A	Y	0.0010364311702118544
293	Q	M	0.0010336559100110863
184g	R	L	0.0010266296790143042
184g	R	Q	0.0010266296790143042
214	P	K	0.0010112861571370364
214	P	D	0.0010112861571370364
45	W	T	0.0010057245080134297
45	W	C	0.0010057245080134297
530	M	T	0.001002538612772344
444	R	M	0.000999291921272536
639	T	Q	0.0009925959106628674
639	T	M	0.0009925959106628674
585	R	D	0.0009911075693202491
585	R	I	0.0009911075693202491
219	A	L	0.0009825386608921006
219	A	W	0.0009825386608921006
219	A	M	0.0009825386608921006
219	A	F	0.0009825386608921006
277	I	W	0.0009741559809860617
277	I	S	0.0009741559809860617
687	M	D	0.0009693142667662108
687	M	Y	0.0009693142667662108
377	N	V	0.0009596987588904783
301	N	W	0.0009496083938357796
301	N	L	0.0009496083938357796
301	N	E	0.0009496083938357796
301	N	M	0.0009496083938357796
301	N	G	0.0009496083938357796
655	K	P	0.0009494816000251175
655	K	Y	0.0009494816000251175
655	K	F	0.0009494816000251175
655	K	D	0.0009494816000251175
597	G	I	0.0009445190832857262
597	G	V	0.0009445190832857262
480	R	N	0.0009429820530825077
[truncated: 11,401 more rows]
